# Supplementary material for: Quantitative proteomics of nutrient limitation in the hydrogenotrophic methanogen Methanococcus maripaludis
Source: BMC Microbiol. 2009 Jul 23;9:149. doi: 10.1186/1471-2180-9-149 (PMC2723118; doi:10.1186/1471-2180-9-149)
Supplement: Additional file 1 — Complete list of protein abundance ratios, p-values, and q-values. Complete data set, with log2 ratios, p-values, q-values, and abundance trends (up, down, or no significant difference). [file 1471-2180-9-149-S1.xls]

## Sheet: QXNPH.tab
Table S1. Complete list of protein abundance ratios, p values, and q values. Up = log2 ratio significantly greater than 0; down = log2 ratio significantly less than 0; nsd = no significant difference.
Samples:
98, nitrogen-limited, 14N-labeled
104, nitrogen-limited, 15N-labeled
31, phosphate-limited, 14N-labeled
82, phosphate-limited, 15N-labeled
49, H2-limited, 15N-labeled
54, H2-limited, 14N-labeled
				N/H 98/49			N/H 104/54					P/H 31/49			P/H 82/54					P/N 31/104			P/N 82/98
ORF #	Function	N/H 98/49	N/H 104/54	Ratio (log2)	p value	q value	Ratio (log2)	p value	q value	P/H 31/49	P/H 82/54	Ratio (log2)	p value	q value	Ratio (log2)	p value	q value	P/N 31/104	P/N 82/98	Ratio (log2)	p value	q value	Ratio (log2)	p value	q value
MMP0001	conserved archaeal protein 10104:10385 forward MW:10628	up	up	0.502488	0.0014817	0.000410634	0.849376	0.00153216	0.000559988	nsd	nsd	-0.0445607	0.385292	0.0558081	0.229761	0.377353	0.043693	nsd	nsd				-0.319358	0.206315	0.0268016
MMP0002	L-seryl-tRNA selenium transferase related protein 10416:11480 forward MW:39103	down	up	-0.0736272	0.000806263	0.000244369	0.426248	3.61743e-06	3.85884e-06	up	up	0.104954	0.00143966	0.000346309	0.131833	0.000441189	9.65684e-05	up	nsd	0.28059	2.76971e-05	1.52636e-05	0.0915378	0.0250227	0.00396445
MMP0003	korA 2-oxoglutarate oxidoreductase alpha subunit 11517:12608 reverse MW:40113	down	nsd	-0.0942054	0.00105815	0.000308191	0.125774	0.0160454	0.00415373	up	up	0.34696	3.66521e-06	2.27605e-06	0.389949	1.02415e-06	5.84192e-07	up	up	0.104618	6.8248e-05	3.2014e-05	0.241315	2.94834e-05	1.1145e-05
MMP0004	Kinase related protein 12647:13543 reverse MW:35136	up	nsd	0.895156	0.00111524	0.000322906	-0.0943789	0.644198	0.108209	up	down	0.928328	1.18205e-06	9.45202e-07	-0.507997	0.000279289	6.60701e-05	up	down	0.551006	0.00227423	0.000607537	-0.856482	4.4077e-05	1.54839e-05
MMP0005	hypothetical protein 13625:15208 reverse MW:60483	down	nsd	-0.485696	0.00167547	0.000454786	0.66601	0.0165651	0.00425267	nsd	nsd	-0.0499081	0.254513	0.0382576	-0.084674	0.00683129	0.00111958	nsd	nsd	0.132072	0.556649	0.0799041	-0.0612855	0.742114	0.0843241
MMP0006	Conserved hypothetical protein 15336:16421 forward MW:40003	down	up	-0.185908	5.38457e-05	2.61259e-05	0.211497	3.24e-05	2.25237e-05	up	up	-0.197351	1.15546e-05	5.67228e-06	0.0752481	1.60376e-05	5.82154e-06	down	up	-0.326495	5.9292e-07	7.47611e-07	0.205699	0.000148748	4.29268e-05
MMP0007	Conserved hypothetical protein 16803:17573 forward MW:27801									nsd		0.833826	0.0152185	0.0028905
MMP0008	DP1 DNA polymerase, archaeal type II, small subunit 17602:19359 reverse MW:67587	nsd	nsd	-0.367439	0.207318	0.0338392	-0.616543	0.0315615	0.00748348	down	nsd	-0.339104	0.000773009	0.000199365	0.470802	0.0152317	0.00231224	up	down	0.487961	0.000708026	0.00022054	-1.01566	4.29634e-05	1.52121e-05
MMP0009	putative DNA primase large subunit 19370:20488 reverse MW:43342	nsd	nsd	-0.284947	0.204784	0.0335855	0.620828	0.00429688	0.00134291	down	nsd	-0.390232	0.0040581	0.000880608	0.205986	0.214717	0.0263677	nsd	nsd	0.1502	0.350836	0.0531692	0.0884817	0.415586	0.0508147
MMP0010	Conserved hypothetical Archael protein 20506:20931 reverse MW:15545	nsd	down	-0.247286	0.097765	0.0170963	-0.986416	0.00149733	0.000549253	nsd	nsd	-0.1304	0.0349152	0.00613888	-0.0905748	0.0989633	0.0128727	nsd	nsd	-0.0500674	0.828898	0.113308	0.0536868	0.481236	0.0580222
MMP0013	argH argininosuccinate lyase 22602:24047 forward MW:54052	up	nsd	0.39528	0.00020356	7.69171e-05	-0.0138668	0.769352	0.126261	nsd	down	0.0392052	0.180432	0.0278634	-0.182902	1.57229e-06	8.2376e-07	nsd	down	0.00257532	0.828056	0.113291	-0.483362	2.38927e-05	9.23989e-06
MMP0014	conserved hypothetical protein 24061:25230 reverse MW:46201	nsd	nsd	-0.167675	0.0155485	0.00331344	0.585001	0.121214	0.0248057	down	nsd	-0.692362	0.000833263	0.000212712	0.179022	0.432722	0.0493239	nsd	nsd	-0.305976	0.293578	0.0449674	0.215725	0.0957031	0.0135758
MMP0015	conserved hypothetical protein 25243:26046 reverse MW:31505	nsd	nsd				-2.37796	0.010241	0.00279536	nsd		0.179852	0.730772	0.0992801					nsd
MMP0016	Conserved hypothetical protein 26061:26552 reverse MW:18367	down	up	-1.70336	0.000136861	5.63991e-05	2.3671	6.69137e-05	3.96805e-05	nsd	up	-1.14754	0.0197082	0.00365216	1.02414	0.000457523	9.9647e-05	nsd	nsd	0.111315	0.0819158	0.0140336	0.88955	0.0161151	0.0026665
MMP0017	conserved hypothetical protein 26673:27725 reverse MW:39745	up	nsd	0.221194	0.00363139	0.000898931	-0.184411	0.0178214	0.00451277	nsd	down	-0.157277	0.0492824	0.0084198	-0.442574	0.000473709	0.000102491	up	down	0.175451	0.00140478	0.000399658	-0.382369	2.82727e-06	1.58745e-06
MMP0018	Transcriptional regulator, LysR Family Member 27798:28640 forward MW:32164									nsd	nsd	-0.400798	0.321685	0.0474184	-0.279271	0.319447	0.0374489	nsd	nsd
MMP0020	conserved hypothetical protein 28989:29414 reverse MW:16059	down	nsd	-0.553994	6.23412e-05	2.94615e-05	0.135651	0.035811	0.00837147	down	up	-0.489453	9.05728e-06	4.63773e-06	0.248689	0.00479033	0.00081132	nsd	nsd	-0.255986	0.0138701	0.00290318	-0.0888625	0.0909301	0.0129811
MMP0021	conserved hypothetical archaeal protein 29531:30406 forward MW:32948	nsd	nsd	0.156297	0.414037	0.0640463	-0.0835261	0.472915	0.0829666	nsd	nsd	-0.103871	0.44246	0.0633032	0.6976	0.0121862	0.00189357	down	nsd	-0.589082	0.00123369	0.000358093	-0.268286	0.232567	0.029808
MMP0022	Conserved hypothetical protein 30411:30746 reverse MW:12941	nsd								nsd	nsd
MMP0023	conserved hypothetical protein 30743:31567 reverse MW:31453	down	nsd	-0.680129	0.000129341	5.35948e-05	0.72087	0.00593763	0.00174107	nsd		-0.0662729	0.0307359	0.0054811				nsd
MMP0024	putative AAA superfamily ATPase, similar to FtsH 31747:32862 forward MW:41802	down	down	-0.590509	2.6145e-06	2.41136e-06	-0.69312	0.00153263	0.000559988	down	down	-0.512807	2.9455e-06	1.93801e-06	-0.537366	0.000136573	3.58481e-05	nsd	nsd	0.44904	0.00427885	0.00102962	-0.221789	0.100131	0.0140996
MMP0025	hypothetical protein 32916:33188 reverse MW:9875	nsd	nsd	-0.11883	0.0420663	0.00804505	0.41264	0.00331902	0.0010789	down	down	-0.293488	2.81696e-05	1.16345e-05	-0.530925	0.00229479	0.000414611	down	down	-0.623523	0.00209311	0.000567813	-0.55079	8.52876e-06	3.96022e-06
MMP0026	DP2 DNA-directed DNA polymerase II large subunit 33256:36651 reverse MW:128382	nsd	down	-0.105491	0.0128285	0.00280703	-0.197324	0.00177449	0.000627365	nsd	nsd	0.048278	0.0777521	0.0128331	-0.141495	0.0283721	0.00407688	up	nsd	0.16934	0.00117504	0.000344239	0.0270421	0.152081	0.0202865
MMP0027	putative potassium channel protein 42181:43188 reverse MW:37764	nsd								nsd		-0.862455	0.0206671	0.00381371
MMP0028	cobyric acid synthase related protein 43261:44712 forward MW:54504	nsd	nsd	0.605559	0.187857	0.0310767				nsd	nsd	0.155633	0.0833775	0.0136841	-0.0294755	0.788011	0.0855944	nsd	nsd	0.126882	0.760088	0.104903	0.782986	0.246148	0.0313986
MMP0029	conserved hypothetical archeal protein 44777:45415 reverse MW:23447	down	nsd	-1.00622	0.000799667	0.000243029				down	down	-0.879948	3.67509e-05	1.44624e-05	-0.975281	8.54665e-05	2.356e-05		nsd
MMP0030	DNA replication protein; MCM family; putative 45639:47657 forward MW:75635	down	nsd	-0.518661	4.22298e-06	3.60421e-06	-0.125028	0.00388852	0.001238	down	down	-0.602439	2.74012e-07	3.09579e-07	-0.370091	0.000421736	9.33964e-05	nsd	nsd	0.203126	0.053034	0.00938136	-0.073142	0.021597	0.00346672
MMP0031	conserved hypothetical archeal protein 47673:48755 forward MW:42348		nsd							nsd	nsd							nsd
MMP0032	ArsR family member 49388:49909 reverse MW:20077	nsd	nsd				-1.80071	0.00397769	0.00126206	nsd	nsd	1.34096	0.0161258	0.00304961				nsd		1.85135	0.0054923	0.00126557
MMP0033	LysR family member 50520:51746 forward MW:45945	nsd	up	-0.064039	0.0855645	0.0152108	0.601378	2.28764e-05	1.68498e-05	down	down	-0.421201	4.33169e-05	1.66351e-05	-0.0975867	9.19937e-05	2.50967e-05	down	down	-0.788828	0.00025604	9.58549e-05	-0.273844	7.59665e-06	3.58951e-06
MMP0034	conserved hypothetical protein 51767:52714 forward MW:35607	down	nsd	-0.266579	6.37721e-06	4.84071e-06	-0.00303672	0.926212	0.147694	up	nsd	0.0747999	0.000191035	5.84858e-05	0.00510501	0.23185	0.0282872	down	up	-0.19676	0.000282181	0.000103914	0.324735	0.000246033	6.5963e-05
MMP0035	conserved hypothetical protein 52740:53789 forward MW:39483	nsd	nsd	-0.0120989	0.98908	0.137947				nsd	nsd	0.218658	0.339076	0.0498561	-0.0099659	0.810218	0.0876518	nsd	nsd	0.196513	0.661154	0.0927098	0.130343	0.656052	0.0758292
MMP0036	tfe Transcription factor E 53793:54350 forward MW:22048	nsd	nsd	0.654819	0.0133501	0.00289581	-0.324179	0.0727004	0.0156725	nsd	nsd	0.282123	0.0849521	0.0138517	-0.328153	0.0759698	0.0101012	nsd	nsd	-0.317305	0.0510282	0.00905704	-0.0349052	0.879455	0.0976154
MMP0037	hypothetical protein; HD domain 54361:54948 forward MW:22434	nsd								nsd	nsd	-1.81345	0.17411	0.0269823
MMP0038	conserved hypothetical protein 54975:55871 reverse MW:32783	nsd	nsd	-0.554798	0.0158358	0.00336636	1.0872	0.00641219	0.00186257	nsd	up	0.0769786	0.00929577	0.00184148	0.530507	0.000177331	4.44226e-05	down	nsd	-0.895556	0.000942587	0.000284059	0.099065	0.102873	0.0144705
MMP0039	conserved hypothetical protein 55876:56934 reverse MW:39808	nsd	nsd	-0.0909498	0.0558773	0.0104192	0.150264	0.00510409	0.00154296	nsd	up	-0.199487	0.0053931	0.00113106	0.54079	0.000139336	3.65007e-05	down	nsd	-0.248625	1.40736e-05	8.90833e-06	0.0309169	0.108751	0.0151701
MMP0040	type II secretion system protein; putative; subunit 1 56946:58595 reverse MW:61780	down	up	-0.0544847	8.72386e-05	3.84721e-05	0.308317	7.17153e-05	4.17279e-05	up	up	-0.179749	1.88668e-07	2.2193e-07	0.234785	3.60246e-06	1.6091e-06	nsd	nsd	-0.0456615	0.03165	0.00597417	0.0276633	0.0723742	0.0104996
MMP0041	tfb transcription initiation factor B 58605:59624 reverse MW:38206	up	nsd	0.0463519	0.00115163	0.000330367	0.0577982	0.0036498	0.00117205	down	down	-0.094845	2.52754e-05	1.08362e-05	-0.369545	1.94489e-07	1.49867e-07	down	down	-0.610989	0.000327621	0.000118434	-0.51133	2.8443e-06	1.59036e-06
MMP0042	conserved hypothetical protein 59643:59924 reverse MW:10818	nsd	up	-0.0759565	0.508877	0.0769137	0.374728	0.00244041	0.000817635	nsd	nsd	-0.420352	0.104771	0.0167098	0.232701	0.161729	0.0203929	nsd	nsd	0.108001	0.622633	0.0881711	-0.318763	0.0117817	0.00201405
MMP0043	isopentenyl-diphosphate delta-isomerase related protein 60428:61495 forward MW:38708	nsd	nsd	-0.0280392	0.471004	0.0717584	0.201401	0.0169643	0.00433717	nsd	nsd	0.0536334	0.0842514	0.0137759	0.0442115	0.0653284	0.00880175	down	nsd	-0.451815	7.89947e-06	5.65933e-06	0.0896829	0.0201687	0.00326085
MMP0044	conserved hypothetical protein 61568:62914 forward MW:49778	up	up	0.240797	8.28285e-06	6.02077e-06	0.459208	1.63596e-05	1.27052e-05	down	up	-0.120264	2.56208e-05	1.08637e-05	0.178787	0.000188124	4.67708e-05	down	down	-0.501763	3.78396e-06	3.15554e-06	-0.36181	9.53376e-09	1.80035e-08
MMP0045	idsA bifunctional short chain isoprenyl diphosphate synthase 62928:63881 forward MW:35802	up	nsd	0.180416	0.000173627	6.70843e-05	-0.014715	0.0664786	0.0144657	nsd	down	-0.0825941	0.0180807	0.00338277	-0.122321	1.94846e-05	6.86477e-06	nsd	down	-0.0316437	0.0249175	0.00480669	-0.366631	0.000327556	8.55171e-05
MMP0046	conserved hypothetical protein 63932:64384 forward MW:17232	nsd	nsd	0.263431	0.135336	0.0230324	-0.354006	0.0100562	0.00275303	down	nsd	-0.384626	0.00119963	0.00029464	-0.00210917	0.983268	0.104317	nsd	down	-0.555105	0.00477562	0.00112343	-0.588302	0.00464407	0.000874058
MMP0047	conserved hypothetical protein 64389:65498 reverse MW:42055	nsd	up	0.19735	0.50845	0.0769137	0.551512	0.00110317	0.000431929	nsd		-0.585675	0.024634	0.00448895				nsd	nsd	0.403233	0.593487	0.0844317	-0.413606	0.0149891	0.00251745
MMP0048	conserved hypothetical protein 65556:65828 forward MW:10721	nsd	nsd	0.0559583	0.755657	0.108843	0.415187	0.313871	0.0577959	nsd	nsd	0.0293591	0.682841	0.0933478				nsd	nsd	0.187228	0.226997	0.035635	-0.0381114	0.512583	0.0613606
MMP0049	carbonic anhydrase (gamma family Zn(II)-dependent enzymes) 65867:66322 forward MW:16084	nsd	nsd	0.202751	0.0967627	0.0169382	-0.262013	0.235795	0.0451199	up	up	0.445212	4.52153e-07	4.57691e-07	0.438592	2.42301e-07	1.82442e-07	up	nsd	1.04608	0.0034943	0.000868682	0.119062	0.298063	0.0375568
MMP0050	riboflavin synthase, beta subunit (6,7-dimethyl-8-ribityllumazine synthase) 66371:66784 forward MW:15062		nsd							nsd	nsd	-0.150083	0.0409879	0.00709967
MMP0051	hisE Phosphoribosyl-ATP pyrophosphatase 66822:67112 forward MW:10885	nsd	up	0.0398711	0.136398	0.0231671	0.581795	0.00038097	0.000177224	down	up	-0.182257	0.000615448	0.000163298	0.680181	3.25146e-06	1.48762e-06	nsd	nsd	0.0571608	0.606626	0.0859817	0.0404806	0.0483531	0.00726615
MMP0052	Conserved Hypothetical protein with 2 CBS domains 67114:68025 reverse MW:33493	up	down	0.0410913	0.00153597	0.000423621	-0.438307	1.78879e-06	2.21348e-06	down	down	-0.391675	1.22173e-07	1.5848e-07	-0.521878	4.45367e-07	2.96387e-07	up	down	0.127925	0.000342947	0.000122967	-0.340776	2.99726e-07	2.56186e-07
MMP0053	Protein of unknown function DUF34 68156:68896 reverse MW:27595	nsd	nsd	-0.518137	0.012728	0.00278859	0.0244307	0.5521	0.0945354	nsd	up	-0.174085	0.0664412	0.0111234	0.256269	0.0033425	0.000585054	up	nsd	-0.463312	0.00300756	0.000763331	-0.0697494	0.415777	0.0508147
MMP0054	conserved hypothetical protein 68893:69501 reverse MW:22593	nsd	nsd	-0.0407161	0.609728	0.0904826	-1.94227	0.0139062	0.00367164	down	down	-0.857573	0.00146565	0.000351594	-0.564711	0.00127413	0.000245451	nsd	nsd	0.451409	0.0104448	0.00224282	-0.0813001	0.767329	0.0868949
MMP0055	Conserved hypothetical Archael protein 69515:69994 reverse MW:17783	up	up	0.576888	0.000186205	7.13015e-05	0.688821	1.54353e-05	1.21397e-05	up	up	0.234907	0.000125651	4.15954e-05	0.285912	1.99567e-05	6.95669e-06	nsd	down	-0.117689	0.0172472	0.00347616	-0.353004	0.00122598	0.00027059
MMP0056	cofH FO synthase, subunit CofH 70102:71181 reverse MW:39824	up	up	0.340678	6.71098e-05	3.12841e-05	0.680187	3.23542e-05	2.25237e-05	up	up	0.645932	8.9311e-06	4.62542e-06	1.00997	3.9877e-08	4.45294e-08	up	up	0.574475	1.55222e-05	9.51937e-06	0.359742	4.04774e-07	3.27217e-07
MMP0057	cofH FO synthase, subunit CofH 71296:72372 reverse MW:39482	nsd	up	0.00388331	0.582466	0.0868123	0.339777	5.59716e-05	3.463e-05	up	up	0.510585	8.10873e-08	1.15406e-07	0.705327	2.47477e-07	1.8528e-07	up	up	0.599853	2.09327e-08	5.49873e-08	0.539771	2.62496e-07	2.31745e-07
MMP0058	mer coenzyme F420-dependent N5,N10-methylenetetrahydromethanopterin reductase 72602:73564 forward MW:33823	down	down	-0.659789	1.13243e-14	8.09442e-13	-0.502063	8.09131e-13	3.75461e-11	down	down	-0.801805	9.99201e-15	1.74979e-12	-0.529218	0	0	down	down	-0.257772	1.26705e-11	1.66419e-10	-0.00272396	0.000413234	0.000103458
MMP0059	conserved hypothetical archaeal protein 73629:74051 reverse MW:16061	nsd	up	0.020094	0.20601	0.033722	0.52938	1.17267e-08	4.03076e-08	nsd	up	-0.0805566	0.0166147	0.00312854	0.374335	2.10502e-06	1.04669e-06	down	up	-0.166469	9.2474e-06	6.36464e-06	0.302679	4.93928e-06	2.52641e-06
MMP0060	Ribosomal LX protein 74160:74390 reverse MW:8635	nsd	nsd	-0.00439637	0.611019	0.0905957	-0.0473156	0.00500899	0.00152916	down	nsd	-0.148498	0.000519263	0.000141242	0.00283996	0.138049	0.0175244	down	down	-0.3547	1.9042e-07	3.03157e-07	-0.239537	1.56944e-05	6.50598e-06
MMP0061	aIF6 Translation initiation factor IF6 74409:75092 reverse MW:24595	nsd	nsd	-0.382946	0.0289334	0.00571171	0.157667	0.476857	0.0835791	nsd	up	0.129376	0.00711765	0.00144598	0.269611	2.17951e-05	7.47885e-06	nsd	nsd	0.671384	0.0150972	0.00311046	0.110749	0.00746196	0.00133335
MMP0062	Ribosomal protein L31e 75129:75380 reverse MW:9669									nsd	nsd	-0.333262	0.355427	0.0518683					nsd
MMP0063	argB Acetylglutamate kinase 75475:76359 forward MW:32250	up	nsd	0.102513	0.000669512	0.000210741	0.0782417	0.230791	0.0442538	nsd	down	0.00991604	0.625818	0.0860901	-0.181222	4.37373e-05	1.34653e-05	down	down	-0.693172	3.01473e-06	2.63977e-06	-0.329559	8.17396e-05	2.58701e-05
MMP0064	glnK1 Nitrogen regulatory protein P-II 76751:77089 forward MW:12393	up	up	1.07016	1.09827e-09	4.71016e-09	1.52906	9.78573e-12	2.27044e-10	down	down	-0.630919	1.58997e-09	5.68232e-09	-0.487957	5.58653e-06	2.37458e-06	down	down	-1.59208	4.41138e-10	2.78114e-09	-1.42541	2.48706e-11	1.85415e-10
MMP0065	amtB Ammonia transporter 77116:78342 forward MW:41946	up	up	2.65176	4.08721e-07	5.69902e-07	2.54976	8.97686e-06	7.93434e-06	down	nsd	-0.818517	3.55026e-05	1.40794e-05	-0.485435	0.0492278	0.00676391	down	down	-2.80927	3.47996e-06	2.93307e-06	-3.24455	3.96246e-07	3.22264e-07
MMP0066	glnB Nitrogen regulatory protein P-II 78446:78784 forward MW:12494	up	up	0.127293	1.64719e-07	2.66577e-07	0.684622	1.29031e-07	2.63183e-07	down	up	-0.259703	4.1459e-08	6.60024e-08	0.387492	2.3304e-07	1.76526e-07	down	down	-0.914367	5.90222e-08	1.16283e-07	-0.0843647	2.60712e-07	2.31745e-07
MMP0067	glnK2 Nitrogen regulatory protein P-II 78986:79324 forward MW:12270	up	up	1.52748	0.000987063	0.000289451	1.53047	0.000868557	0.000356669									down	down	-2.22661	4.84087e-05	2.3993e-05	-1.0696	0.000303378	7.95142e-05
MMP0068	amtB Ammonia transporter 79353:80588 forward MW:42787		nsd															nsd	nsd
MMP0070	tungsten containing formylmethanofruran dehydrogenase subunit C-related protein 81202:82140 forward MW:34120	nsd	down	-0.187295	0.00480245	0.00115872	-0.199794	0.00081943	0.000341022	down	down	-0.250998	4.43107e-05	1.69431e-05	-0.327507	0.000181676	4.53389e-05	down	nsd	-0.68693	5.47046e-05	2.65295e-05	-0.0452781	0.501876	0.0601863
MMP0071	DNA primase, small subunit 82661:83734 reverse MW:42294	nsd	nsd	1.48726	0.160459	0.0268812	0.287217	0.0325617	0.00768936	up	nsd	1.04418	0.000907963	0.00022944	-0.460142	0.192955	0.02403	nsd	nsd	0.520286	0.0237822	0.0046162	-0.629575	0.177707	0.0234255
MMP0072	conserved archaeal protein 83849:84829 forward MW:35908	up	nsd	0.159197	0.000189467	7.23893e-05	0.0185499	0.868449	0.139804	up	nsd	0.294375	0.000127145	4.20104e-05	0.0717587	0.0441894	0.00610346	up	nsd	0.465875	6.30143e-05	2.99376e-05	-0.0718078	0.088581	0.0126727
MMP0073	argG Argininosuccinate synthase 84962:86155 forward MW:44580	nsd	up	-0.00616243	0.00627998	0.00147376	0.231715	5.07502e-05	3.20403e-05	nsd	up	0.0132489	0.0339014	0.00597262	0.368991	3.29286e-08	3.87402e-08	down	up	-0.177504	8.32259e-05	3.76937e-05	0.180702	2.72111e-07	2.37114e-07
MMP0074	Conserved hypothetical Archael protein 86225:86581 forward MW:13937									nsd
MMP0075	conserved hypothetical protein 86570:87538 reverse MW:36780	nsd									nsd							nsd	nsd
MMP0076	conserved hypothetical protein 87608:87817 reverse MW:7388	up	up	0.138661	0.000138732	5.68003e-05	0.163467	0.000106598	5.81938e-05	nsd	up	0.0121231	0.444692	0.0635187	0.295634	4.1572e-08	4.57205e-08	up	down	-0.0589133	0.00113743	0.000333841	-0.0994604	1.08463e-07	1.14606e-07
MMP0077	conserved hypothetical protein 87961:88689 forward MW:27919	up	nsd	0.117249	0.000505593	0.000167117	0.203531	0.00583399	0.00171882	up	up	0.429034	0.000188421	5.78879e-05	0.112771	0.00111594	0.000218816	nsd	nsd	-0.0347409	0.683277	0.095557	-0.147763	0.0247328	0.00392754
MMP0078	conserved hypothetical protein 88705:89550 reverse MW:31207	nsd	down	0.150472	0.020027	0.00415932	-0.321833	0.00185896	0.000648581	nsd	nsd	0.13575	0.0272192	0.00490896	-0.107366	0.18704	0.0233608	nsd	nsd	0.0279766	0.919978	0.12403	-0.313412	0.0334335	0.00519878
MMP0079	Orotate phosphoribosyltransferase related protein 89745:90362 forward MW:22744	down	nsd	-0.322134	3.09001e-05	1.66694e-05	0.155544	0.00473238	0.00145669	down	nsd	-0.484693	3.52293e-07	3.77206e-07	-0.101311	0.00745286	0.00121389	down	down	-0.372892	0.000451242	0.000152949	-0.27501	1.12461e-05	4.94806e-06
MMP0080	glutamate synthase; large subunit; archaeal subunit 1 90509:91600 forward MW:41357	down	nsd	-0.313462	2.53628e-06	2.35186e-06	0.0460138	0.00751792	0.0021501	down	down	-0.0853681	1.94094e-05	8.78281e-06	-0.151475	5.24208e-07	3.36943e-07	down	up	-0.191018	1.69099e-05	1.03034e-05	0.113117	3.30437e-05	1.22832e-05
MMP0081	gltB glutamate synthase; large subunit; archaeal subunit 2 91628:93160 forward MW:55153	down	down	-0.305904	1.7401e-08	3.98015e-08	-0.0651786	0.00067236	0.000288217	down	down	-0.186494	6.96067e-07	6.41551e-07	-0.0496306	0.00116404	0.000226561	nsd	nsd	-0.0358986	0.006687	0.00151648	-0.0135116	0.0783682	0.0112838
MMP0082	glutamate synthase; large subunit; archaeal subunit 3 93160:93951 forward MW:29055	down	nsd	-0.403375	1.55274e-05	9.65107e-06	-0.029064	0.293502	0.054532	down	down	-0.233802	0.000346936	9.84686e-05	-0.117042	0.00112714	0.000220356	nsd	up	-0.0859866	0.018122	0.00362929	0.19549	0.000406219	0.000102082
MMP0083	conserved archaeal protein 93984:95063 forward MW:40359	up	down	0.0392936	2.73481e-05	1.51139e-05	-0.221266	3.50943e-06	3.76527e-06	down	down	-0.22575	4.72232e-06	2.7183e-06	-0.267222	6.45284e-07	3.99188e-07	up	down	0.08415	0.00010075	4.33864e-05	-0.134387	9.60977e-06	4.34198e-06
MMP0084	conserved hypothetical protein 95381:96094 reverse MW:28333																		nsd
MMP0085	conserved hypothetical protein 96131:97177 reverse MW:39474	nsd	nsd	-0.0939732	0.255108	0.0408241	-0.1689	0.415904	0.0740853	nsd	nsd	-0.765826	0.0145909	0.00278642	0.225965	0.00924311	0.00145512	nsd	nsd	-0.420323	0.0440543	0.00798611	-0.163194	0.160588	0.0212943
MMP0086	LuxR family member 97177:97641 reverse MW:17851	nsd	nsd	-0.125055	0.0118355	0.00261308	0.568357	0.072434	0.0156333	down	up	-0.2155	0.000658152	0.000173056	0.187167	0.00352346	0.0006125	down	nsd	-1.0446	0.000583248	0.000187606	-0.103767	0.0437289	0.00665321
MMP0087	hmgA Hydroxymethylglutaryl-coenzyme A reductase:3-hydroxy-3-methylglutaryl Coenzyme A reductase† 97761:98987 reverse MW:43943	down	up	-1.31917	6.38057e-08	1.21619e-07	1.22134	2.16667e-07	3.94274e-07	down	up	-0.137103	0.00266618	0.000596294	1.46365	9.88352e-11	5.42633e-10	down	up	-1.35693	3.22676e-07	4.65377e-07	1.03646	5.81411e-09	1.2088e-08
MMP0088	gtrA (hemA) Glutamyl-tRNA reductase 98977:100125 reverse MW:43612	up	nsd	0.207366	1.52153e-06	1.58946e-06	0.0420461	0.353669	0.0642322	up	up	0.388549	8.43061e-07	7.40301e-07	0.113843	0.000815547	0.000165326	up	nsd	0.446524	5.6021e-06	4.34955e-06	0.0141345	0.754651	0.0856733
MMP0089	Conserved hypothetical protein 100130:100735 reverse MW:23267	nsd								nsd	nsd	0.167306	0.082863	0.0136125	-0.0769736	0.748932	0.0815574		nsd				1.14227	0.0283479	0.00445445
MMP0090	Glycosyl transferase 100750:101817 reverse MW:40048	nsd		1.12479	0.0528161	0.0099022				nsd	nsd	-0.159149	0.876058	0.1172	-1.52088	0.00933388	0.00146766	nsd	nsd				-1.28278	0.0496794	0.00743216
MMP0091	conserved hypothetical archaeal protein 101838:102422 reverse MW:23123	down	nsd	-0.42311	0.000207826	7.83566e-05	0.0403124	0.013982	0.00368641	down	down	-0.410458	9.72146e-06	4.94887e-06	-0.305529	1.11184e-07	9.66518e-08	down	down	-0.407157	6.5526e-05	3.08289e-05	-0.295422	3.27669e-06	1.80209e-06
MMP0092	rpoF DNA-directed RNA polymerase subunit F 102523:102846 reverse MW:12381	down	up	-0.116738	6.00138e-05	2.86776e-05	0.199252	3.75498e-05	2.54368e-05	down	down	-0.238665	1.15636e-05	5.67228e-06	-0.146278	1.10382e-05	4.22793e-06	down	down	-0.260597	9.97853e-06	6.7211e-06	-0.130786	4.39432e-05	1.54774e-05
MMP0093	Ribosomal protein L21e 102895:103188 reverse MW:10995	up	up	0.323241	2.52323e-06	2.35186e-06	0.530057	1.62381e-06	2.04986e-06	down	down	-0.467003	2.23652e-05	9.81595e-06	-0.148132	0.000621948	0.000130914	nsd	down	0.938761	7.87309e-05	3.60725e-05	-0.600777	9.60076e-08	1.039e-07
MMP0094	Conserved hypothetical protein 103274:104686 reverse MW:54489	nsd	nsd	-0.118369	0.108605	0.0188381	-0.0935389	0.167916	0.0331919	up	up	0.661417	2.37953e-06	1.64704e-06	0.550129	5.12997e-06	2.18757e-06	up	up	0.654425	0.000190682	7.57022e-05	0.411543	0.00198538	0.000414432
MMP0095	Conserved Hypothetical protein, PHP domain C-terminal region 104708:105892 forward MW:45079	up	nsd	0.132211	0.000626586	0.000199424	0.00511793	0.829761	0.134627	down	up	-0.267016	5.86253e-06	3.23329e-06	0.164653	3.69719e-05	1.16269e-05	down	down	-0.152545	6.43125e-05	3.03486e-05	-0.0293224	0.00138596	0.000303899
MMP0096	Aminotransferase (subgroup I) 105895:107082 reverse MW:45249	up	up	0.296134	1.3882e-05	8.96785e-06	0.418367	0.000103494	5.70023e-05	down	down	-0.289492	4.71207e-05	1.78223e-05	-0.106049	0.00164289	0.000307062	down	down	-0.37291	7.66076e-05	3.5202e-05	-0.758853	1.97526e-07	1.87298e-07
MMP0097	Transcriptional regulator protein, Helix-turn-helix motif 107207:107755 forward MW:20852	nsd	nsd				-0.342249	0.308067	0.0569532	up	nsd	-0.17143	0.00464472	0.000991708				nsd	nsd
MMP0098	ferredoxin 107786:107983 reverse MW:6823	nsd	nsd	0.584182	0.0519382	0.00975894	2.04304	0.0121525	0.00326906		nsd							nsd	nsd				0.514624	0.267185	0.0339531
MMP0100	Na+/H+ exchanger family 109297:110475 reverse MW:42144									nsd
MMP0101	conserved hypothetical protein 110490:110975 reverse MW:18214	down	up	-0.50864	1.53233e-05	9.55885e-06	0.412949	0.000117944	6.3271e-05	nsd	up	-0.670093	0.005564	0.00115583	0.354415	0.0017093	0.00031745	nsd	up	-0.0649868	0.285238	0.0439463	0.434782	0.000945777	0.000216213
MMP0102	pcm Protein-L-isoaspartate(D-aspartate) O-methyltransferase 111064:111702 forward MW:23107	nsd	nsd				-0.314224	0.32462	0.0595977	nsd	nsd	-0.188229	0.0373009	0.00651257	0.293874	0.234443	0.0285507		nsd
MMP0103	conserved hypothetical protein 111821:112720 forward MW:32022	up	up	0.199187	2.83919e-07	4.16289e-07	0.0703831	0.000522693	0.000233216	up	up	0.205561	2.07865e-05	9.23885e-06	0.195094	2.72751e-07	2.0078e-07	up	down	-0.138161	0.000144498	5.92269e-05	-0.0512856	3.93776e-05	1.42431e-05
MMP0104	polyferredoxin 113747:114364 forward MW:22943	nsd								nsd								nsd	down				-1.16034	0.000303172	7.95142e-05
MMP0110	ABC transporter:AAA ATPase 119023:119991 forward MW:36318	nsd	up				1.27136	4.79266e-05	3.0675e-05		nsd
MMP0112	2,3-bisphosphoglycerate-independent phosphoglycerate mutase 2 120542:121822 reverse MW:49028	nsd	nsd	0.742957	0.184387	0.0305617	-0.42699	0.0934	0.0197002	down	nsd	-1.1665	0.000129175	4.23989e-05	-0.121395	0.486466	0.0551636	up	nsd	1.59043	0.00219686	0.000591967	0.223666	0.329102	0.0410822
MMP0113	conserved hypothetical protein 121832:122641 reverse MW:31433	nsd	nsd	0.135049	0.0203838	0.00421809	-0.0179917	0.462467	0.0815189	nsd	down	-0.159691	0.0260291	0.00471374	-0.136355	0.000667431	0.000138715	nsd	down	0.132155	0.00940107	0.00204375	-0.468092	6.69467e-05	2.19653e-05
MMP0114	conserved hypothetical protein 122675:123316 reverse MW:24513	nsd
MMP0115	conserved hypothetical protein 123500:124021 forward MW:19557	nsd	nsd				-0.24841	0.707833	0.116992
MMP0116	argC N-acetyl-gamma-glutamyl-phosphate reductase 124154:125185 forward MW:37784	up	nsd	0.167182	2.16831e-05	1.24405e-05	-0.0135074	0.518683	0.0895032	up	up	0.119477	2.06567e-05	9.23885e-06	0.336399	3.1799e-07	2.27652e-07	up	up	0.206431	1.13647e-06	1.22686e-06	0.0893676	0.000228308	6.22712e-05
MMP0117	conserved hypothetical protein 125209:125877 reverse MW:24708	up	nsd	0.456998	0.000280953	0.000100201				nsd	up	0.00783132	0.676256	0.0925922	0.57299	2.50073e-06	1.19389e-06	nsd	nsd	0.610794	0.00452533	0.00107255	0.147829	0.0153076	0.00256452
MMP0118	conserved hypothetical protein 125924:126541 reverse MW:22824	nsd	nsd	-0.694678	0.00933149	0.00209804	0.569505	0.0435518	0.00993087	nsd	nsd	-0.379987	0.00710543	0.00144518	0.323745	0.0844128	0.0111117	nsd	nsd				0.213852	0.652697	0.075637
MMP0119	birA Biotin--protein ligase 126554:127261 reverse MW:26775		nsd							down	nsd	-1.1271	0.000416779	0.000115851	-1.0012	0.260022	0.0311759	nsd	nsd	0.654933	0.026281	0.00502086	-1.64025	0.0738414	0.0106893
MMP0120	conserved hypothetical protein 127261:127647 reverse MW:14623	nsd	nsd				-0.0123894	0.914463	0.146072	nsd	nsd	0.155124	0.28954	0.0431523	0.14337	0.365332	0.0423756	nsd	nsd	0.188409	0.253579	0.0394542	-0.100606	0.296376	0.0374145
MMP0121	hypothetical 127660:127977 reverse MW:11645	nsd	nsd				-1.32153	0.0628116	0.0137808	nsd	nsd	-0.415009	0.16278	0.0254063	-0.0970334	0.793979	0.0861071	nsd	nsd				0.0841133	0.22051	0.0283982
MMP0122	conserved hypothetical protein 127981:128889 reverse MW:34271	up	nsd	0.505771	1.13044e-06	1.23519e-06	-0.0719231	0.0242954	0.0059636	up	nsd	0.0778446	0.000230337	6.88093e-05	0.00383471	0.634785	0.0701708	nsd	down	-0.168318	0.0134519	0.00282315	-0.438574	9.05984e-07	6.26686e-07
MMP0123	purT Phosphoribosylglycinamide formyltransferase 2 129070:130236 forward MW:42908	down	nsd	-0.147026	3.40356e-05	1.81328e-05	0.0358311	0.0841204	0.0179057	up	up	0.157921	3.67637e-08	6.0736e-08	0.477741	1.04697e-07	9.32134e-08	nsd	up	0.126146	0.00583527	0.00133873	0.266767	7.16946e-07	5.11752e-07
MMP0125	flpA conserved archaeal fibrillarin homolog 130979:132511 reverse MW:56879	up	up	1.06338	6.53137e-06	4.91424e-06	1.48876	2.75822e-08	8.14305e-08	up	up	1.14824	1.41755e-06	1.10329e-06	1.23135	9.37032e-09	1.46988e-08	down	down	-0.166636	0.000245797	9.32576e-05	-0.0918371	0.000183095	5.12947e-05
MMP0126	bioB Biotin synthetase 132540:133565 reverse MW:37572	up	up	1.51256	4.08055e-05	2.07719e-05	1.2554	1.52413e-05	1.20381e-05	nsd	up	0.789814	0.0162692	0.00307341	0.792736	3.68448e-05	1.16147e-05	nsd	down	-0.385783	0.0160821	0.00328759	-0.341502	0.000117865	3.53052e-05
MMP0127	hmd H2-forming N5,N10-methylene-tetrahydromethanopterin dehydrogenease 133625:134689 reverse MW:37868	up	up	2.5728	1.95042e-11	1.96818e-10	2.77334	7.04015e-12	1.86676e-10	up	up	2.14277	1.75237e-10	1.09597e-09	2.00782	1.43865e-11	1.35405e-10	down	down	-0.852536	3.03417e-11	2.98889e-10	-0.50954	6.99202e-10	2.18205e-09
MMP0127qRT-PCR				4.03			4.04					3.86			3.28					-0.11			-0.66
MMP0128	conserved hypothetical protein 134996:135565 reverse MW:21808	nsd	nsd	0.329409	0.314745	0.0494903	0.368421	0.039973	0.00917116	nsd	nsd	-0.229328	0.0173439	0.00325188	-0.109758	0.0409947	0.00569203	up	nsd	0.324528	0.000400676	0.000137585	-0.134875	0.112856	0.015629
MMP0129	Conserved Hypothetical Protein 135643:136299 forward MW:24240	nsd	up	0.0358907	0.581333	0.0867188	0.344282	0.00154594	0.000563741	up	up	0.254036	0.000423127	0.000117243	0.939172	0.000444682	9.71714e-05	nsd	down	-0.0609943	0.43304	0.0644499	-0.156099	0.00116233	0.00025824
MMP0130	fumA fumarate hydratase 136315:137160 forward MW:30261	up	nsd	0.412167	0.00044582	0.000148793				up	up	0.406895	3.36952e-05	1.35337e-05	0.343935	0.000908792	0.000183102	up	up	1.01935	0.00282135	0.000723055	0.351291	0.00187557	0.000394496
MMP0131	Pyridoxal phosphate-dependent amino acid decarboxylase 137305:138459 forward MW:43145	nsd	nsd	-1.0141	0.00801473	0.00183508	0.673611	0.019728	0.00492834	down	up	-0.598249	0.000198484	6.05546e-05	1.14731	0.000217051	5.29632e-05	nsd	nsd	-0.226627	0.179068	0.0286531	-0.0999296	0.0884949	0.0126727
MMP0132	Aminotransferase (subgroup III) similar to Branched-chain amino acid aminotransferase 138509:139372 forward MW:31669	down	up	-0.25385	2.30702e-06	2.21115e-06	0.650031	4.32022e-07	6.91281e-07	up	up	0.135061	0.000281048	8.17556e-05	0.336725	2.26304e-08	2.86725e-08	down	down	-0.338905	2.93482e-06	2.59907e-06	-0.0508599	2.09098e-05	8.20457e-06
MMP0133	guaB IMP dehydrogenase 139445:140947 reverse MW:53684	nsd	up	-0.0151113	0.00843718	0.00191862	0.0316732	0.000149325	7.76374e-05	down	down	-0.242411	1.33897e-08	2.7265e-08	-0.12837	2.12361e-06	1.05196e-06	down	down	-0.465055	2.71805e-07	4.07998e-07	-0.311623	1.99929e-07	1.87298e-07
MMP0134	Conserved hypothetical protein 140997:141341 forward MW:13003	nsd	nsd	0.198567	0.746513	0.107739	0.470563	0.0523327	0.0117314	nsd	up	-0.00334779	0.966551	0.127841	0.707554	5.42211e-05	1.60551e-05	nsd	up	-0.52775	0.0249465	0.00480669	0.96748	0.0031981	0.000632053
MMP0135	thrC Threonine synthase 141612:142826 forward MW:43782	up	up	0.290842	3.1964e-07	4.56947e-07	0.171003	2.21537e-05	1.639e-05	up	up	0.0619182	0.00375353	0.000822671	0.354021	7.6885e-07	4.58412e-07	up	down	-0.252591	4.72494e-05	2.34923e-05	-0.0602496	0.000256098	6.84595e-05
MMP0136	leuD 3-isopropylmalate dehydratase small subunit 142844:143347 forward MW:18248	up	down	0.146966	0.000998628	0.000292343	-0.535361	6.80815e-05	4.01167e-05	up	nsd	0.175463	1.53781e-05	7.14322e-06	-0.0404056	0.0282839	0.00406864	nsd	down	0.0731522	0.0630473	0.0110167	-0.504504	2.62046e-07	2.31745e-07
MMP0137	dys Deoxyhypusine synthase 143395:144411 forward MW:38321	up	nsd	0.757332	1.62131e-06	1.63607e-06	0.0894191	0.518854	0.0895032	nsd	up	0.0764988	0.21711	0.0330069	0.313475	0.000176295	4.42474e-05	nsd	nsd	0.0420509	0.436001	0.0647072	0.0560346	0.473423	0.0572344
MMP0138	fdhA formate dehydrogenase alpha subunit 145038:147068 forward MW:74566	nsd								nsd	nsd								nsd
MMP0139	fdhB formate dehydrogenase beta subunit 147092:148219 forward MW:42431	up		0.918231	0.00326022	0.000812915
MMP0140	conserved hypothetical protein 148268:150583 reverse MW:86911	nsd	nsd	-0.28329	0.0375091	0.00724619	-0.260801	0.187032	0.0364657	nsd	nsd	0.363794	0.0621237	0.0104506	-1.16139	0.0349145	0.00489944	nsd	nsd	0.628485	0.148492	0.0242529	-1.15743	0.0273743	0.00431156
MMP0141	conserved archaeal protein 150629:151501 reverse MW:33992	down	nsd	-0.296907	8.31791e-06	6.02077e-06	0.0223855	0.543078	0.0932487	down	up	-0.17111	0.000601126	0.000160226	0.124298	0.0018101	0.000333117	up	up	0.348416	5.34666e-05	2.60092e-05	0.178176	7.26028e-08	8.47201e-08
MMP0142	Thiamine pyrophosphate dependent enzyme related to acetolactate synthase 151531:153036 reverse MW:55780	nsd	nsd	-0.105411	0.118202	0.0203587	0.0235078	0.567087	0.0967447	nsd	nsd	0.111378	0.0181653	0.00339136	0.204598	0.00674084	0.00110613	nsd	nsd	0.238319	0.112548	0.0188112	-0.0373099	0.238489	0.0305087
MMP0143	conserved hypothetical protein 153055:154170 reverse MW:41147									nsd	nsd	-0.617317	0.0317717	0.00564283	-0.0882649	0.891728	0.0955287	nsd	nsd
MMP0144	hpcE 5-oxopent-3-ene-1,2,5-tricarboxylate decarboxylase. 154198:154806 reverse MW:22485	nsd	nsd				0.872918	0.0386302	0.00890711	nsd	up	0.0931804	0.559966	0.0778878	0.872758	0.00153157	0.000289542	nsd	nsd
MMP0146	conserved hypothetical protein 155411:156817 reverse MW:52990	nsd	nsd	-0.0833032	0.0276656	0.00548035	0.00579181	0.855297	0.137926	nsd	up	0.0814152	0.0673498	0.011254	0.0694446	0.000782095	0.000159527	up	up	0.253252	0.00179172	0.000492838	0.20561	1.33957e-05	5.7249e-06
MMP0147	NifH/frxC family:ATP/GTP-binding site motif A (P-loop) 156832:157773 reverse MW:34193	nsd	nsd	0.231712	0.0568084	0.0105698	-0.141471	0.0485409	0.0109741	up	nsd	0.634647	4.53864e-05	1.72783e-05	0.212329	0.0105458	0.00164448	nsd	down	-0.0655902	0.417836	0.0623047	-0.489767	0.00270987	0.000545198
MMP0148	acsA acetyl-CoA synthetase, AMP-forming 158021:159931 forward MW:71809	up	up	0.0848883	1.046e-05	7.09249e-06	0.36808	2.32535e-09	1.12554e-08	down	down	-1.17579	4.89863e-10	2.52307e-09	-0.782787	4.16191e-09	8.70479e-09	down	down	-1.31722	1.50869e-10	1.18894e-09	-1.13575	1.55397e-10	7.38951e-10
MMP0149	conserved hypothetical protein 159965:161017 reverse MW:39687	nsd	nsd	-0.562504	0.0876719	0.0155371				nsd	up	0.867408	0.0154188	0.00292221	1.44771	0.000370843	8.45412e-05	nsd	nsd	0.480558	0.0161486	0.00329692	0.112051	0.867833	0.0966452
MMP0150	conserved hypothetical protein 161087:161602 forward MW:19646	nsd								nsd	nsd	0.32295	0.608637	0.0840986					nsd
MMP0151	LSU ribosomal protein L40E 161607:161750 forward MW:5527	nsd	nsd							nsd	nsd	-0.718884	0.00587335	0.00120862	0.265408	0.00880475	0.00139404	down	down	-0.568513	0.000443776	0.000150884	-0.23113	0.000513585	0.000125996
MMP0152	Cation transporter 162132:163472 forward MW:46876		up				3.66558	5.43527e-06	5.30974e-06	nsd	nsd	-0.827149	0.0718552	0.0119385	0.519854	0.419209	0.047908	nsd	nsd	-2.31397	0.0203596	0.00401115	0.652166	0.319509	0.040071
MMP0153	aksA 2-oxosuberate synthase, first step 163925:165085 reverse MW:43011	nsd	up	0.0424802	0.109643	0.0189991	0.277252	1.05845e-05	9.07745e-06	up	up	0.06645	0.000333915	9.52361e-05	0.307187	1.44185e-06	7.7231e-07	down	nsd	-0.36046	0.000984591	0.000294466	0.0226832	0.193646	0.025377
MMP0154	conserved hypothetical archaeal protein 165135:166640 reverse MW:56346	down	up	-0.241383	0.000146012	5.88409e-05	0.728131	8.57966e-06	7.65619e-06	up	down	-0.086582	4.29274e-06	2.53713e-06	-0.0794019	5.97857e-06	2.50884e-06	down	down	-0.625095	1.46319e-05	9.18791e-06	-0.315031	0.00064628	0.000154043
MMP0155	conserved hypothetical protein 166877:167260 forward MW:14635	nsd	nsd	-0.164275	0.0546964	0.0102212	0.611012	0.00771682	0.00220021	down	up	-0.235567	0.00375178	0.000822671	0.209082	0.0046947	0.000800266	nsd	nsd	-0.115854	0.0895559	0.0152266	-0.152304	0.00664184	0.00120981
MMP0156	Ribosomal protein S19E (S16A) 167490:167915 forward MW:15601	down	up	-0.202747	0.00083611	0.000251637	0.311559	6.85396e-05	4.02588e-05	down	down	-0.404309	0.00207867	0.000477711	-0.136469	0.000576204	0.000122459	down	down	-0.134283	0.00253129	0.00066458	-0.237838	1.26259e-05	5.44795e-06
MMP0157	conserved hypothetical protein 167941:168300 forward MW:14026	up	nsd	1.03621	0.000734206	0.00022694	0.139568	0.313513	0.0577873	nsd	up	0.20154	0.0586252	0.00990965	0.567749	0.00038409	8.68103e-05	nsd	nsd	0.455633	0.00510207	0.00118802	0.0078662	0.850069	0.09522
MMP0158	conserved hypothetical protein 168301:168900 forward MW:22994	down	nsd	-0.395477	0.00325426	0.00081261	0.0014262	0.991023	0.156232	nsd	nsd	0.695498	0.00926735	0.00183793	0.0632529	0.183875	0.0229873	nsd	nsd	0.392762	0.009217	0.00201765	0.0823008	0.533931	0.0636323
MMP0159	LSU ribosomal protein L39E 168917:169072 forward MW:6004									down		-1.69868	0.000276312	8.07804e-05
MMP0160	ftsA-2 coenzyme F390 synthetase 169144:170445 reverse MW:48508	up	nsd	0.253613	0.000108023	4.57558e-05	0.164033	0.00941775	0.00262076	up	nsd	0.310415	5.0781e-05	1.90422e-05	-0.0605639	0.109293	0.0140502	down	nsd	-0.634059	0.000335464	0.000120715	-0.134453	0.0181027	0.00294813
MMP0161	comB 2-phosphosulfolactate phosphatase 170597:171343 reverse MW:27647	nsd	nsd	-0.889908	0.0201141	0.00417236	0.0741496	0.779982	0.127892	nsd	up	0.0692752	0.550019	0.0767481	0.732543	0.001429	0.000271184	nsd	nsd				-0.0487248	0.805401	0.0905188
MMP0162	conserved hypothetical protein 171362:172006 forward MW:24189	nsd								up	nsd	0.547437	0.000426716	0.000118051				nsd	nsd				-0.194706	0.399175	0.0490089
MMP0163	arsA Putative arsenical pump-driving ATPase 172067:173104 forward MW:38751	down	up	-0.0491278	0.000914282	0.00027042	0.321139	1.74854e-08	5.52992e-08	nsd	up	-0.00608255	0.472235	0.0670158	0.444311	1.24814e-08	1.80729e-08	down	up	-0.331211	1.11341e-05	7.28163e-06	0.144588	8.94342e-06	4.09967e-06
MMP0164	cbiX(s) Sirohydrochlorin cobaltochelatase 173152:173586 reverse MW:16107	up	up	0.868631	4.12557e-08	8.32629e-08	0.950881	2.43336e-10	1.96374e-09	up	up	0.226829	8.17178e-08	1.15406e-07	0.957692	2.0987e-10	8.1335e-10	down	down	-0.529736	2.11352e-07	3.29819e-07	-0.103526	2.28642e-08	3.60968e-08
MMP0165	ABC transporter, family 2 173677:174438 reverse MW:28086	nsd	nsd	0.0657312	0.656256	0.0963866	-0.245475	0.054988	0.0122969	nsd	down	0.239051	0.17362	0.0269302	-0.782237	0.000938126	0.000188436	nsd	nsd	0.390311	0.524168	0.0759331	-1.03237	0.148853	0.0199153
MMP0166	MatE family member (drug/sodium antiporters) 174448:175830 reverse MW:49486	nsd		-0.411098	0.421099	0.0649046				nsd	down	-0.129779	0.217132	0.0330069	-0.315989	0.00274744	0.000488559	nsd	nsd				-0.100874	0.323885	0.0405062
MMP0167	ABC transporter ATP binding protein family member 175831:176799 reverse MW:36621	down	down	-0.38535	7.28374e-07	8.79938e-07	-0.228477	4.28843e-06	4.3602e-06	down	down	-0.332767	1.01051e-05	5.12924e-06	-0.288505	1.21546e-07	1.02011e-07	down	down	-0.31515	3.26733e-05	1.74566e-05	-0.134841	6.26565e-05	2.08121e-05
MMP0168	Transcriptional regulator PadR-like family 176801:177259 reverse MW:17666	down	nsd	-0.330939	7.26477e-05	3.31452e-05	-0.137257	0.00371412	0.00118987	down	down	-0.341744	9.25286e-07	7.98203e-07	-0.283502	8.05743e-05	2.24461e-05	down	nsd	-0.655307	1.16402e-05	7.48828e-06	-0.282445	0.0094212	0.00163977
MMP0169	conserved hypothetical protein 177372:178499 forward MW:41781									nsd									nsd
MMP0170	cofF gamma-F420-2:alpha-L-glutamate ligase 178521:179378 forward MW:32127	nsd	nsd	0.826326	0.00488043	0.00117511				nsd	nsd	0.644978	0.0109483	0.0021398	0.15216	0.0166604	0.00251581	nsd	nsd	0.186871	0.405174	0.0605885	-0.719243	0.00700866	0.00125906
MMP0171	Conserved hypothetical protein 179382:180128 forward MW:27389									nsd
MMP0173	conserved hypothetical protein 180497:181699 forward MW:45651	up	nsd	0.709039	0.00240604	0.00062068	-0.360638	0.130905	0.0266129	up	nsd	0.710431	0.00296166	0.000659014	0.320263	0.0260073	0.00377828	nsd	nsd	0.870581	0.0382617	0.00705323	-0.138797	0.191873	0.0251938
MMP0174	HD phosphohydrolase family member 181696:183072 reverse MW:52470	up	down	0.190445	0.00166064	0.00045291	-0.562966	2.21639e-05	1.639e-05	down	nsd	-0.239098	0.000173212	5.39922e-05	-0.152963	0.048895	0.0067252	nsd	down	-0.00733965	0.660012	0.0926321	-0.18813	0.00100886	0.000228687
MMP0175	hypothetical protein 183215:183679 forward MW:18697	nsd								nsd	nsd	0.459986	0.205538	0.0314629	0.0080953	0.98258	0.104317		nsd
MMP0176	CDC48 cell division cycle protein family member 183704:186070 reverse MW:87238	down	down	-0.256434	8.9658e-10	4.04754e-09	-0.087844	0.000117617	6.3271e-05	down	down	-0.543117	8.7415e-10	3.56001e-09	-0.234958	1.73379e-07	1.37624e-07	down	down	-0.403763	1.47081e-07	2.46694e-07	-0.310209	1.99237e-07	1.87298e-07
MMP0177	conserved hypothetical archaeal protein 186183:186542 reverse MW:13910	down	up	-0.183908	0.000159777	6.29741e-05	0.43184	2.45889e-06	2.8525e-06	down	down	-0.421006	1.48951e-09	5.43422e-09	-0.45519	6.5888e-07	4.03807e-07	down	down	-0.418648	9.84241e-05	4.28531e-05	-0.676294	5.63834e-06	2.80233e-06
MMP0178	purQ Phosphoribosylformylglycinamidine synthase I 186678:187496 reverse MW:30434	down	nsd	-0.49098	1.39325e-06	1.46631e-06	-0.00631411	0.844245	0.1365	down	up	-0.0638285	0.00205347	0.000473159	0.342082	1.9231e-06	9.67181e-07	down	up	-0.181172	2.93324e-05	1.60526e-05	0.598446	1.21422e-06	7.90969e-07
MMP0179	purL Phosphoribosylformylglycinamidine synthase II 187497:190466 reverse MW:109641	up	down	0.23807	1.04895e-06	1.17611e-06	-0.080904	0.000157089	8.0769e-05	up	up	0.357212	2.01079e-07	2.32682e-07	0.153398	7.92189e-05	2.23043e-05	up	nsd	0.192807	4.42591e-06	3.59576e-06	-0.0239799	0.0418832	0.00640871
MMP0180	ribC riboflavin synthase 190641:191111 reverse MW:17336	nsd	nsd	-0.0787867	0.0159189	0.00337977	0.127358	0.0901236	0.0191177	nsd	nsd	0.000121115	0.994917	0.130901	-0.0543173	0.0195415	0.00291281	down	nsd	-0.141329	0.00191223	0.000522341	-0.130243	0.0084892	0.00148914
MMP0181	hypothetical protein 191240:191779 reverse MW:19122	nsd	up	0.157509	0.00737988	0.00170851	0.446734	2.1934e-06	2.64365e-06	down	up	-0.668906	1.48638e-07	1.87261e-07	0.144401	2.4368e-06	1.16825e-06	down	down	-1.18919	7.17823e-06	5.21371e-06	-0.644579	2.99043e-07	2.56186e-07
MMP0182	hypothetical protein 192024:192236 reverse MW:8302									nsd
MMP0183	ribB 3,4-dihydroxy-2-butanone 4-phosphate synthase 192407:193150 reverse MW:27770	up	nsd	0.284958	9.67489e-05	4.18063e-05	-0.254347	0.00473188	0.00145669	up	up	0.112972	0.000179769	5.5522e-05	0.26737	1.11655e-06	6.20778e-07	up	down	0.558143	1.55779e-06	1.53951e-06	-0.364645	2.35274e-06	1.3435e-06
MMP0184	conserved hypothetical archaeal protein 193271:193654 reverse MW:14326		nsd							nsd								nsd
MMP0185	mtaP 5'-methylthioadenosine phosphorylase 193763:194524 forward MW:28592	nsd	nsd	-0.1434	0.0683753	0.0123861	0.229785	0.0187516	0.00472256	up	nsd	0.751712	1.52247e-05	7.1097e-06	-0.0141412	0.101318	0.013166	nsd	nsd	-0.194184	0.0110961	0.00235698	-0.139339	0.10982	0.0152875
MMP0186	conserved hypothetical protein 194539:195159 forward MW:22886	nsd	nsd	0.589614	0.0365157	0.0070862				up	nsd	0.858456	0.00167161	0.000393986	0.339892	0.029809	0.00425551	up	nsd	0.399327	0.0035824	0.000887782	-0.278659	0.0112192	0.00193018
MMP0187	thiC thiamine biosynthesis protein, putative 195229:196509 reverse MW:47166	nsd	nsd	-0.00510641	0.830771	0.118666	0.0552144	0.00946073	0.00262093	nsd	up	-0.0109104	0.418635	0.0601897	0.132895	0.0041696	0.000714455	up	up	0.119307	0.00053964	0.000176095	0.168522	2.31468e-05	9.00332e-06
MMP0188	conserved hypothetical protein 196599:197528 forward MW:36031	up	nsd	0.559518	0.000825054	0.000249184	0.417789	0.0947789	0.0199683	up	up	0.0701685	0.00324101	0.000718435	0.530937	0.00244845	0.000439542	nsd	nsd	-0.649753	0.0217668	0.00426705	0.205019	0.110343	0.0153284
MMP0191	Conserved hypothetical protein 199808:200512 reverse MW:27461	nsd	nsd	0.06349	0.50782	0.0768894	-0.563808	0.57407	0.0976666	nsd	nsd	-0.0827913	0.71876	0.0977999				nsd	nsd	-0.733295	0.0866026	0.0147723	0.0961072	0.136093	0.0184286
MMP0193	hypothetical protein 201999:202223 reverse MW:8469									nsd
MMP0194	conserved hypothetical protein 202514:203332 forward MW:30920	down	nsd	-0.801985	0.000389562	0.000132334	-1.04653	0.0200373	0.00499888	nsd	down	-0.490875	0.00747043	0.0015089	-0.613686	0.000203393	5.00008e-05	nsd	nsd				-0.360124	0.0264704	0.00417409
MMP0195	hypothetical protein 203505:203849 forward MW:13561										nsd							nsd
MMP0198	ABC-type iron(III) transport system, ATP binding protein 206036:206818 forward MW:29279																	nsd
MMP0199	conserved hypothetical archaeal protein 206848:207624 forward MW:28834	nsd	nsd	-0.845591	0.0278082	0.00550225	-0.00800229	0.942655	0.14993	down	nsd	-0.935402	0.000519418	0.000141242	-0.156011	0.0302172	0.00429292	nsd	nsd	-1.08272	0.0261016	0.00499869	-0.4217	0.0671286	0.00978091
MMP0200	fmdE molybdenum containing formylmethanofuran dehydrogenase, subunit E 207617:208225 forward MW:22758	nsd	nsd	0.206302	0.139934	0.0236741	0.284594	0.0959423	0.0201221	nsd	nsd	-0.152614	0.221776	0.0336836	0.143425	0.402774	0.04619	down	down	-0.781177	9.8047e-07	1.10381e-06	-0.421169	0.0020921	0.000429932
MMP0201	moeA Molybdenum cofactor biosynthesis protein 208252:209379 forward MW:41127	up	down	1.59853	1.59235e-06	1.62294e-06	-1.78925	1.09848e-05	9.22583e-06	up	down	1.42776	6.19048e-06	3.36668e-06	-2.02008	1.04664e-06	5.9445e-07	nsd	down	0.798941	0.0164625	0.00334367	-1.80928	0.000185745	5.19287e-05
MMP0202	conserved hypothetical protein 210169:211125 forward MW:34588	up	nsd	1.98084	0.00396609	0.00097475	0.127855	0.829657	0.134627	up	nsd	1.60349	7.65995e-05	2.72643e-05				nsd	nsd	0.411278	0.0497127	0.00886349
MMP0203	conserved hypothetical protein 211168:211401 forward MW:8456	up	up	1.73866	7.822e-09	1.97867e-08	1.52366	2.85251e-08	8.27281e-08	up	up	0.430205	4.99248e-06	2.84781e-06	0.679723	7.42417e-06	3.04754e-06	down	down	-1.12736	2.85407e-07	4.20407e-07	-1.37893	3.78904e-10	1.4124e-09
MMP0204	Conserved hypothetical protein 211471:212001 forward MW:19308	up	up	0.891305	1.78256e-08	4.01666e-08	1.58666	2.08923e-07	3.87787e-07	up	up	0.876267	1.66142e-07	2.04106e-07	0.510738	8.50391e-07	4.93627e-07	down	down	-0.612469	3.24794e-07	4.65377e-07	-0.854595	8.30008e-08	9.12964e-08
MMP0205	modA molybdenum ABC transporter, periplasmic molybdenum-binding protein 212528:213331 forward MW:28331	up	up	2.69643	0.000510395	0.00016838	2.27396	2.57207e-06	2.94696e-06	nsd		0.0369269	0.530747	0.0744743				down	down	-1.71498	1.06538e-05	7.02577e-06	-1.7362	1.15564e-05	5.03506e-06
MMP0207	modC Molybdenum transport ATP-binding protein modC 214016:215158 forward MW:43539	up	nsd	0.958122	0.000606638	0.000194156				nsd	nsd	-0.0765745	0.33556	0.0493806	-0.0990558	0.523146	0.0589132	nsd	nsd				-0.604156	0.0444614	0.00673411
MMP0208	conserved hypothetical protein 215314:216543 forward MW:46279										nsd								nsd
MMP0209	Conserved hypothetical protein 216559:217113 reverse MW:20895	nsd	nsd	0.0437785	0.673383	0.0985646	0.641223	0.0048309	0.00148375	up	nsd	-0.120213	0.0017165	0.000402937	0.115973	0.086801	0.0114033	up	nsd	0.121649	0.00312353	0.000786431	0.120424	0.536248	0.0637952
MMP0210	Conserved hypothetical protein 217251:218150 forward MW:33323									nsd									nsd
MMP0211	conserved hypothetical protein 218246:218914 forward MW:25986	nsd	nsd
MMP0212	glycyl-tRNA synthetase 218916:220640 reverse MW:66011	nsd	up	0.0546579	0.00726343	0.0016861	0.195983	0.000505646	0.000227249	up	up	0.265455	1.26796e-07	1.63267e-07	0.455117	2.59252e-08	3.13402e-08	up	up	0.385141	5.61299e-07	7.31136e-07	0.110461	6.66267e-07	4.9397e-07
MMP0213	Triphosphoribosyl-dephospho-CoA synthetase related protein 220652:221533 reverse MW:33147	nsd	nsd	0.397908	0.028022	0.00553816	-0.67921	0.0111223	0.00300499	nsd	up	0.395711	0.00816962	0.00163504	0.431496	0.00194955	0.000357282	nsd	up	0.765147	0.00510299	0.00118802	0.292468	0.000543524	0.000132373
MMP0214	nucleotide triphosphatase 221545:222096 reverse MW:20951	up	nsd	0.277803	2.2433e-05	1.27852e-05	-0.130846	0.0189756	0.0047725	nsd	up	0.0818182	0.0131168	0.00253252	0.450076	1.70685e-05	6.12824e-06	nsd	up	-0.0119105	0.858549	0.116956	0.341984	4.28065e-06	2.22649e-06
MMP0215	hypothetical protein 222212:222622 forward MW:15986	nsd	down	-0.267559	0.0373958	0.00723244	-0.390647	0.0022639	0.000769609	down	down	-1.13629	8.45484e-07	7.40301e-07	-0.681108	4.45359e-05	1.36157e-05	nsd	nsd	0.0618186	0.508425	0.0741294	-0.0780644	0.534704	0.0636679
MMP0216	cation transport ATPase 222645:224720 reverse MW:75976	nsd		0.789992	0.0793658	0.0141824				up	nsd	0.516481	4.2057e-05	1.62582e-05	-0.0812266	0.390351	0.0450791		nsd				-0.136156	0.5775	0.0679796
MMP0217	Transcriptional repressor related protein 224723:225067 reverse MW:13372	nsd	nsd	1.55777	0.00440368	0.00107003	-0.750233	0.0315689	0.00748348	up	down	0.88256	0.000805613	0.000206557	-0.505946	0.000317807	7.37261e-05	nsd	nsd	0.256822	0.0479262	0.00856435	-0.362071	0.436267	0.0529811
MMP0218	conserved hypothetical protein 225098:225925 forward MW:32494	up	nsd	0.927204	0.00397802	0.000976285	0.156011	0.381857	0.0686131	nsd	nsd	-0.0721286	0.32161	0.0474184	0.281623	0.0479969	0.00660857	nsd	up	0.62548	0.00779494	0.00174514	0.181786	0.0049315	0.00092041
MMP0219	ppaC inorganic pyrophosphatase, manganese-dependent 226294:227217 forward MW:33707	down	nsd	-0.0639197	0.00188016	0.000502397	-0.0473961	0.00519391	0.00156248	up	up	0.0284053	1.23138e-05	5.93334e-06	0.13234	1.81937e-07	1.43552e-07	nsd	nsd	0.00657422	0.631217	0.0893064	-0.00366867	0.323323	0.0404736
MMP0220	Sodium/proline symporter-related 227364:228833 forward MW:53285	nsd		-0.513748	0.0581355	0.0107933				nsd	nsd	-0.619067	0.00629308	0.00128893	0.659738	0.00911919	0.00143905		nsd				0.735142	0.00895009	0.00155979
MMP0221	putP Sodium/proline symporter 229031:230509 forward MW:53468	nsd	nsd	-0.870897	0.0545097	0.0101974				nsd	nsd				0.0430743	0.877524	0.09416	nsd
MMP0222	conserved hypothetical archaeal protein 230588:230827 forward MW:9434	nsd								nsd	nsd	1.00034	0.0066326	0.0013553					nsd
MMP0224	hemL glutamate-1-semialdehyde aminotransferase 231125:232408 forward MW:47394	up	up	0.231121	2.32749e-05	1.31341e-05	0.352321	0.000905645	0.000369447	up	up	-0.123434	3.46141e-05	1.38688e-05	0.361731	5.32115e-07	3.40365e-07	down	down	-0.128812	0.00126272	0.000365173	-0.180615	4.67139e-05	1.61149e-05
MMP0225	gldA glycerol dehydrogenase 232456:233460 reverse MW:36819	nsd	nsd				-0.389687	0.0210328	0.00520845	nsd	nsd	-0.0156651	0.884752	0.118182	0.391212	0.392002	0.0451992	nsd	nsd				-0.288999	0.111183	0.0154292
MMP0226	conserved hypothetical protein 233476:234177 reverse MW:26162	up	down	0.121248	0.00199079	0.000529482	-1.07912	4.48572e-05	2.90516e-05	up	down	0.231069	0.000103426	3.52153e-05	-0.200649	0.0013512	0.000258784	up	down	0.396849	0.00361628	0.000891971	-0.408304	5.64623e-05	1.90853e-05
MMP0227	nrdD Anaerobic Ribonucleoside-triphosphate reductase 234309:236621 reverse MW:87969	down	down	-0.397148	1.56927e-06	1.61201e-06	-0.116539	2.00985e-05	1.514e-05	down	down	-0.559568	3.83397e-09	1.0829e-08	-0.268717	3.96316e-08	4.45294e-08	down	up	-0.269248	2.35306e-06	2.16884e-06	0.185462	1.37913e-06	8.81286e-07
MMP0228	trm1 N2;N2-dimethylguanosine tRNA methyltransferase 236852:237973 forward MW:41820	nsd	nsd	0.980053	0.0191163	0.00397981	0.365252	0.0596262	0.0132068	up	up	0.904024	0.000354673	0.000100502	0.674531	0.00106632	0.000210654	nsd	nsd	-0.17929	0.173772	0.0278906	-0.0294995	0.619588	0.0722368
MMP0229	ABC amino acid transport ATP binding protein 238007:238738 reverse MW:27142									nsd
MMP0230	Conserved hypothetical protein 238779:239465 reverse MW:26006	up	up	0.644694	6.89805e-05	3.19824e-05	0.808001	6.33999e-06	5.97349e-06	nsd	nsd	0.0332025	0.0434429	0.00748051	0.163117	0.0197942	0.00294715	nsd	down	-0.153042	0.00544043	0.00125546	-0.158458	0.000781618	0.000182414
MMP0231	conserved hypothetical protein 239547:239915 forward MW:14392	down	nsd	-0.601701	3.93601e-06	3.44497e-06	0.251563	0.00326751	0.00106402	nsd	up	0.502045	0.0322908	0.00571763	0.777493	7.5579e-06	3.08322e-06	down	up	-0.726268	9.09302e-06	6.31353e-06	0.127395	0.00354115	0.000685713
MMP0232	Conserved Hypthetical Protein 239930:240970 forward MW:38669	nsd	nsd	0.260271	0.0140146	0.00301655	-0.369028	0.0484407	0.0109648	nsd	nsd	-0.116906	0.692641	0.0945399	-0.443475	0.290827	0.0345548	nsd	nsd	-0.248626	0.453054	0.0670486	0.919094	0.0976348	0.013807
MMP0234	conserved hypothetical protein 241487:242635 forward MW:42862	up	nsd	0.594561	0.00038691	0.000131811	-0.984936	0.0194915	0.00487581	up	up	0.961383	7.44211e-07	6.71781e-07	0.385449	2.93661e-05	9.62556e-06	up	down	0.670646	0.00153917	0.000430891	-0.468019	0.000529078	0.000129324
MMP0235	conserved hypothetical protein 242635:243528 forward MW:34060	up		0.995092	0.00122789	0.000349904				up	nsd	1.2734	2.07172e-05	9.23885e-06				nsd		0.032269	0.896102	0.121129
MMP0239	conserved hypothetical archaeal protein 244932:245789 forward MW:32972	nsd		-0.052282	0.731025	0.105828				nsd	nsd	0.0697354	0.520753	0.073237	0.689778	0.0084603	0.00135126	up	nsd	0.969275	0.00142139	0.000402206	0.62936	0.0190827	0.0031002
MMP0240	conserved hypothetical archaeal protein 245800:246333 forward MW:19948	nsd									nsd				-3.05826	0.128057	0.0162873
MMP0241	conserved hypothetical archaeal protein 246337:248100 forward MW:67137	nsd	up	-0.0500406	0.108537	0.0188381	0.662674	2.52944e-05	1.82683e-05	up	up	0.402112	0.000144347	4.65523e-05	0.295132	6.71543e-05	1.92783e-05	down	nsd	-0.186987	7.554e-05	3.4915e-05	-0.122846	0.00814746	0.0014386
MMP0242	conserved hypothetical protein 248102:248371 reverse MW:10368	nsd		0.348419	0.1741	0.0289967				nsd	nsd	0.289012	0.0694331	0.011558	0.584883	0.0346982	0.00487948	nsd	nsd
MMP0243	conserved hypothetical protein 248384:248758 reverse MW:14101	nsd	nsd	0.00267	0.979641	0.136853	-0.022408	0.850733	0.13731	nsd	nsd	-0.468731	0.0507465	0.00866147	0.439943	0.00797626	0.00129043	nsd	nsd	-0.130008	0.567993	0.0812364	-0.209636	0.293025	0.0370263
MMP0244	Conserved hypothetical protein 248751:249767 reverse MW:37802	nsd		0.206823	0.206534	0.0337755				nsd	nsd	-0.00920867	0.980934	0.129548	-0.103455	0.853827	0.0919168	nsd	nsd	0.337037	0.367795	0.0555259	0.456319	0.117394	0.0161574
MMP0245	pfdB Prefoldin beta subunit (GimC beta subunit). 249805:250146 reverse MW:13477	down	nsd	-0.179549	8.526e-05	3.77938e-05	0.00223176	0.962704	0.152465	nsd	up	0.202893	0.0129266	0.00250131	0.55153	2.09787e-05	7.26216e-06	down	nsd	-0.553942	0.000866092	0.000263018	-0.0975783	0.0180054	0.00293585
MMP0247	conserved hypothetical archaeal protein 250463:250957 reverse MW:19071		nsd							nsd	down	0.824846	0.0639777	0.0107418	-0.429088	0.00513296	0.000862696	nsd	nsd				0.626909	0.130851	0.0177906
MMP0248	DNA-directed RNA polymerase related protein 250957:251097 reverse MW:5184	nsd	nsd	-0.640582	0.1215	0.0208432	-0.110913	0.41898	0.0745615	nsd	nsd	-0.0392516	0.826549	0.111256	0.0731556	0.520546	0.058725	nsd	nsd	-0.103867	0.277414	0.0427826	-0.23206	0.0150467	0.00252396
MMP0249	Ribosomal L37ae protein 251152:251442 reverse MW:10674	up	nsd	0.350864	0.000150312	6.01065e-05	-0.0666142	0.677393	0.112462	down	nsd	-0.204575	0.000355707	0.000100632	-0.0723574	0.230243	0.0281171	down	nsd	-0.732179	0.000241426	9.2537e-05	0.15738	0.0225249	0.00360704
MMP0250	conserved hypothetical protein 251472:252176 reverse MW:26500	nsd	up	-0.185392	0.00434894	0.00105823	0.170597	9.58708e-05	5.32778e-05	up	up	-0.189902	0.000166424	5.22293e-05	0.109658	0.000328396	7.55179e-05	nsd	up	-0.100047	0.00418	0.00101301	0.0774948	5.80609e-05	1.94785e-05
MMP0251	psmA proteasome, subunit alpha 252275:253054 reverse MW:28513	nsd	nsd	-0.111547	0.0139118	0.00299818	0.258362	0.00639051	0.00185918	up	nsd	0.0545483	4.69939e-05	1.78128e-05	0.0348758	0.168899	0.0212158	nsd	up	0.125727	0.0652429	0.01135	0.0717198	4.1404e-05	1.47159e-05
MMP0252	hypothetical protein 253425:253523 forward MW:3433	nsd	nsd	-0.361536	0.20547	0.0336658	-0.122505	0.189225	0.0368545	nsd	nsd	0.309358	0.0366869	0.00641816	0.397663	0.078908	0.0104602	nsd	nsd	-0.0608564	0.00827624	0.00183156	0.161406	0.144524	0.0194135
MMP0253	acd acetyl-CoA synthetase (ADP-forming), alpha and beta subunits 253586:255694 reverse MW:76642	up	down	0.0984056	4.57397e-09	1.42665e-08	-0.238345	3.09901e-09	1.3377e-08	up	down	-0.0886408	2.08389e-06	1.47149e-06	-0.166482	4.25406e-10	1.43507e-09	up	down	0.136618	1.47129e-07	2.46694e-07	-0.363997	8.99503e-11	5.48669e-10
MMP0254	Conserved hypothetical protein 255837:257360 forward MW:56761	down	down	-0.246096	4.64979e-05	2.32395e-05	-0.374997	0.00215002	0.00073629	nsd	nsd	0.000605358	0.986927	0.130045	0.107019	0.0142998	0.00218844	nsd	down	-0.00661462	0.92576	0.124604	-0.260368	0.00407268	0.000775214
MMP0255	isoleucyl-tRNA synthetase related 257381:258280 forward MW:33371	nsd	nsd							nsd	nsd	0.0725545	0.701112	0.0956216				nsd	up	0.550423	0.517333	0.0751502	1.54636	0.00168715	0.000361092
MMP0256	hisH Imidazoleglycerol-phosphate synthase, amidotransferase subunit 258316:258927 reverse MW:22644	up	up	0.132535	1.4259e-05	9.09332e-06	0.252843	0.00148729	0.000546652	nsd	up	0.0389396	0.151736	0.0237886	0.274863	0.00125349	0.000242538	nsd	down	0.0312901	0.499917	0.0730918	-0.0847958	0.00397152	0.00075791
MMP0257	tbp TATA-binding protein (TBP) 258939:259484 reverse MW:20113	nsd	up	-0.0720077	0.00874213	0.00197589	0.468154	3.37951e-06	3.66829e-06	up	nsd	-0.276085	2.05157e-06	1.46045e-06	0.0221098	0.299857	0.0355636	down	down	-0.585856	0.000704454	0.000220298	-0.285864	6.6789e-06	3.21242e-06
MMP0258	P1 LSU ribosomal protein L12A 259616:259915 reverse MW:9745	down	up	-0.110798	5.78567e-10	2.757e-09	0.0319313	1.14047e-07	2.37848e-07	down	down	-0.138191	5.75124e-10	2.72203e-09	-0.0802018	8.65974e-12	8.77744e-11	up	down	0.0190709	5.33512e-08	1.07805e-07	-0.106593	1.64043e-10	7.38951e-10
MMP0259	LSU ribosomal protein L10E 260003:261010 reverse MW:35805	down	up	-0.172561	5.44327e-06	4.40464e-06	0.180067	6.22672e-05	3.74031e-05	up	down	-0.11945	2.02837e-06	1.44982e-06	-0.139397	0.00010458	2.8121e-05	up	down	0.047788	0.000171481	6.94795e-05	-0.241271	2.41909e-05	9.32834e-06
MMP0260	rplA LSU ribosomal protein L1P 261024:261665 reverse MW:23131	up	down	0.0838235	0.00015996	6.29741e-05	-0.429074	1.14156e-08	3.99786e-08	up	down	0.09874	3.93983e-06	2.38036e-06	-0.157914	8.47954e-08	7.98087e-08	up	down	0.00984452	0.00175755	0.000485984	-0.139243	1.75689e-07	1.70842e-07
MMP0261	DNA directed RNA polymerase; subunit L 261844:262134 reverse MW:10828	up	up	0.148102	0.0020781	0.000545933	0.350924	0.000104934	5.76243e-05	up	up	0.35281	6.0493e-05	2.21158e-05	0.361872	7.2816e-07	4.40126e-07	down	nsd	-0.23873	0.000567894	0.000183436	0.0111056	0.044347	0.00672716
MMP0262	conserved hypothetical protein 262131:262748 reverse MW:24015	nsd	nsd	-0.193484	0.00603013	0.00142487	0.00367316	0.891378	0.142753	up	nsd	0.242002	0.0011344	0.000279795	0.0662313	0.00661644	0.00108791	nsd	nsd	0.0531348	0.285603	0.0439594	-0.0225299	0.656863	0.0758577
MMP0263	tyrS Tyrosyl-tRNA synthetase 263868:264827 forward MW:36058	down	nsd	-0.181355	0.00284381	0.000719544	-0.0449457	0.0614202	0.0135168	nsd	nsd	-0.026816	0.0845968	0.0138195	0.0353439	0.0495481	0.00680083	down	nsd	-0.338389	5.33399e-05	2.60092e-05	0.00717951	0.245227	0.031311
MMP0264	MscMJ Mechanosensitive (MS) ion channel 264845:265900 forward MW:39899	up	down	0.381284	0.00179328	0.00048143	-1.22342	0.00182449	0.000639005	up	down	0.334374	1.44631e-05	6.84529e-06	-0.849418	0.000254003	6.09639e-05	up	nsd	1.41489	4.26453e-05	2.1682e-05	-0.299073	0.0210421	0.00338981
MMP0267	conserved hypothetical archaeal protein 267080:267796 reverse MW:25856	nsd	nsd	0.157642	0.0428981	0.00818586	-0.103957	0.514514	0.0890028	nsd	up	0.0905363	0.214809	0.0327106	0.120598	0.000455043	9.92709e-05	nsd	up	0.185835	0.14445	0.0236698	0.756104	0.00103465	0.000233742
MMP0268	truA tRNA pseudouridine synthase Related 267810:268598 reverse MW:30405	down	down	-1.23915	0.000162858	6.39315e-05	-0.85432	0.000851928	0.000352178	nsd	nsd	-0.118664	0.435166	0.0623615				nsd	nsd	1.28892	0.008808	0.00193349
MMP0269	conserved hypothetical protein 268844:270058 forward MW:45306	nsd	up	0.20964	0.0231377	0.00471965	0.192056	0.00209228	0.000720506	up	nsd	0.174295	0.0032943	0.000728401	-0.0301123	0.282323	0.0336354	nsd	down	-0.0809196	0.303265	0.0463611	-0.13634	0.00212599	0.000435562
MMP0270	conserved archaeal protein 270082:270741 reverse MW:24523	nsd	up	0.366421	0.0593736	0.0109639	0.943747	0.00189753	0.000660798	up	up	1.28782	1.92048e-08	3.69311e-08	0.989814	1.95678e-06	9.80376e-07	up	up	0.746772	9.68677e-06	6.63805e-06	0.903767	8.04061e-08	8.91733e-08
MMP0271	ATP binding putative nickel incorporation protein 270743:271441 reverse MW:25424	up	up	0.836566	2.78054e-05	1.51973e-05	0.944711	7.91312e-08	1.83596e-07	up	up	1.44048	6.21169e-07	5.82477e-07	1.6989	8.90369e-09	1.44841e-08	up	up	0.556345	2.63247e-07	3.98951e-07	0.833155	1.99616e-09	5.25237e-09
MMP0272	ABC transporter ATPase subunit 271467:272258 reverse MW:29113	up	up	0.512859	0.000413067	0.00013949	0.424923	7.98836e-05	4.56226e-05	up	up	1.30557	2.93935e-09	9.03045e-09	1.59566	7.75349e-11	4.64388e-10	up	up	0.816212	6.68548e-07	8.08498e-07	0.878599	1.13392e-08	2.00216e-08
MMP0273	comA (2R)-phospho-3-sulfolactate synthase 272277:272984 reverse MW:26617	up	up	0.376275	6.01721e-07	7.69982e-07	0.768716	9.70656e-08	2.14483e-07	up	up	0.899251	2.70613e-08	4.73895e-08	1.10989	8.13003e-09	1.38259e-08	up	up	0.667573	9.22054e-11	8.07371e-10	0.795606	4.58331e-09	1.01382e-08
MMP0274	hypE hydrogenase expression/formation protein 273244:274248 forward MW:35179	down	nsd	-0.0846499	0.000585685	0.000188505	-0.0427634	0.032443	0.00767109	up	up	0.141152	0.00010027	3.44297e-05	0.0678578	0.00123583	0.000239826	up	up	0.347404	2.21476e-06	2.07782e-06	0.204672	1.84176e-05	7.35572e-06
MMP0275	Conserved hypothetical protein 274455:277178 forward MW:99898	nsd								nsd
MMP0276	Conserved hypothetical protein 277203:278237 reverse MW:38978	nsd	nsd	0.29801	0.0929322	0.0163511	-0.56581	0.263173	0.0496423	up	nsd	0.360887	0.000760721	0.000196485	-0.279584	0.0671675	0.00902187	nsd	nsd				0.14272	0.252185	0.0321077
MMP0277	TraB family 278367:279509 reverse MW:42010	nsd	nsd	0.197013	0.0213914	0.00440534	0.474099	0.0399184	0.00916996	nsd	up	-0.166032	0.00554228	0.00115313	0.285815	4.3842e-05	1.3466e-05	up	down	0.715994	1.98129e-05	1.16957e-05	-0.65252	6.79318e-05	2.22341e-05
MMP0278	Conserved hypothetical protein with 2 CBS domains 279585:280046 forward MW:16926	down	nsd	-0.062608	0.000195737	7.45041e-05	0.0328914	0.205496	0.0396491	down	up	-0.120324	0.000593981	0.000158805	0.192681	6.25172e-05	1.81848e-05	up	up	0.065737	0.00140936	0.000400238	0.104091	4.62842e-05	1.60492e-05
MMP0279	mptG beta-ribofuranosylaminobenzene 5'-phosphate synthase 280059:281036 forward MW:35348	up	nsd	0.656774	4.1879e-05	2.12552e-05	0.255478	0.00890243	0.00249985	up	up	0.296973	3.92397e-08	6.36261e-08	0.286231	1.19239e-05	4.47627e-06	up	nsd	0.360817	0.000564594	0.000183101	0.0233193	0.0323972	0.00504935
MMP0280	hisI Phosphoribosyl-AMP cyclohydrolase 281057:281446 forward MW:14855	nsd	nsd	-0.023566	0.939743	0.13214				nsd	up	0.510477	0.00548944	0.00114578	0.70871	0.00124257	0.000240778	nsd	nsd	0.837268	0.0225353	0.00439041	-0.110935	0.43728	0.0530562
MMP0281	hypothetical nucleotide binding protein 281507:283399 forward MW:70761	down	nsd	-0.151092	0.00207403	0.000545701	-0.27971	0.00358293	0.00115457	nsd	nsd	-0.164298	0.00478102	0.00101485	-0.0221984	0.0557561	0.00762908	up	up	0.377773	0.00209714	0.00056793	0.213655	0.00224854	0.00045649
MMP0282	purE Phosphoribosylaminoimidazole carboxylase catalytic subunit 283401:283877 reverse MW:16987		nsd															nsd
MMP0283	ndk Nucleoside-diphosphate kinase 284066:284485 forward MW:15919	nsd	up	-0.189911	0.0133795	0.00289801	0.157154	0.000394005	0.000181921	nsd	up	-0.461782	0.00518427	0.00109381	0.472245	0.000419056	9.3116e-05	nsd	up	-0.203754	0.0105992	0.00226671	0.432577	0.000232939	6.33639e-05
MMP0284	infB translation inititation factor aIF2 284645:286441 forward MW:66154	nsd	nsd	0.0701827	0.0134286	0.00290498	0.0316543	0.332584	0.0609995	down	up	-0.119849	0.000688264	0.000179893	0.190607	0.00161198	0.000301713	up	up	0.297979	3.04439e-06	2.65101e-06	0.147506	0.000172353	4.87947e-05
MMP0285	Phosphoesterase, RecJ-like:TrkA-N:Phosphoesterase, DHHA1 286576:288036 forward MW:53999	up	down	0.240944	0.000262027	9.47003e-05	-0.887064	0.000100413	5.56354e-05	up	up	-0.0919142	3.07475e-05	1.2522e-05	0.322779	5.61622e-06	2.37952e-06	up	nsd	0.65549	9.22732e-05	4.09672e-05	0.0625692	0.00785853	0.00139124
MMP0287	Conserved Hypothetical protein with 2 CBS domains. 288282:289076 forward MW:29902	down	up	-0.256364	8.84375e-05	3.89008e-05	0.106578	4.49637e-06	4.51125e-06	nsd	up	0.069997	0.0393298	0.00683274	0.227426	9.81442e-09	1.50374e-08	nsd	up	-0.00651689	0.857425	0.116904	0.25468	0.0010537	0.000237647
MMP0289	hypD Hydrogenase expression/formation protein 289876:290958 reverse MW:39980	nsd	nsd	-0.0909379	0.0261478	0.00520373	-0.208954	0.00558608	0.00165895	nsd	up	-0.0619082	0.096956	0.0156055	0.359929	0.0013693	0.000261491	nsd	nsd	-0.220115	0.0603058	0.0105963	0.15438	0.00698016	0.00125562
MMP0290	conserved hypothetical archaeal protein 291206:291586 forward MW:14130	down	up	-0.388315	6.9857e-07	8.55989e-07	0.197319	0.000159047	8.15496e-05	down	up	-0.447029	5.03562e-07	4.95742e-07	0.282733	1.58167e-06	8.2376e-07	nsd	up	0.167579	0.0353244	0.00659457	0.307646	2.24811e-06	1.28924e-06
MMP0291	hydrogenase expression/formation protein related 291659:293002 forward MW:49183	down	up	-0.40881	3.37702e-05	1.80474e-05	0.326443	0.00194723	0.000674309	down	down	-0.230605	1.55349e-05	7.19696e-06	-0.0837299	1.74284e-05	6.24045e-06	nsd	up	-0.0859523	0.0363198	0.00673463	0.116187	0.00138923	0.00030412
MMP0292	hypothetical protein 292999:293184 reverse MW:6809	nsd	nsd	-0.117381	0.103659	0.0180532	0.276405	0.420681	0.0747926	nsd	nsd	0.134016	0.00560763	0.00116213	-0.0193187	0.173099	0.0217019	nsd	up	-0.0955765	0.568679	0.0812608	0.258156	0.000988677	0.000225223
MMP0293	conserved hypothetical protein 293196:294122 reverse MW:33909	up	up	0.320988	0.000440599	0.000147914	0.379451	0.000507621	0.000227586	up	up	0.140651	0.000914035	0.000230641	0.467957	8.3981e-07	4.90625e-07	down	down	-0.226447	4.53241e-05	2.27504e-05	-0.0505041	0.00440432	0.000833611
MMP0294	Bacterial quinoprotein 294281:295129 forward MW:31479	down		-1.41828	0.00238295	0.00061751				nsd	nsd	-0.496041	0.0414208	0.00716756					nsd
MMP0295	thrB Homoserine kinase 295253:296158 forward MW:32453	up	up	0.148904	0.000538881	0.000176084	0.159818	0.00021917	0.000108662	up	up	0.186362	1.43799e-07	1.82477e-07	0.217853	3.91528e-06	1.73122e-06	up	nsd	0.0715455	9.62571e-05	4.22598e-05	-0.00433932	0.549499	0.0650831
MMP0296	conserved hypothetical archaeal protein 296196:297284 reverse MW:41787	nsd	nsd	0.00393876	0.977212	0.136809	-0.282519	0.131691	0.026713	nsd	nsd	-0.125416	0.0827897	0.0136125	-0.569077	0.0722069	0.00966919	nsd	down	0.694592	0.00748373	0.00168263	-0.848838	0.000741341	0.000174838
MMP0297	aIF-2 beta translation initiation factor aIF-2 subunit beta 297342:297758 reverse MW:15970	nsd	nsd	0.0010718	0.982466	0.137136	-0.0693794	0.450916	0.0797099	down	nsd	-0.441979	0.00198317	0.000459378	0.121247	0.308681	0.036316	nsd	down	-0.0340587	0.647357	0.0910182	-0.351993	0.00186048	0.000393172
MMP0298	rpl15 LSU ribosomal protein L15E 297985:298569 forward MW:22220	down	nsd	-0.16225	0.000580505	0.000187542	-0.117196	0.0097643	0.00268898	up	down	-0.250344	8.23958e-06	4.35924e-06	-0.0952581	2.62562e-05	8.73663e-06	down	up	-0.537439	3.05596e-05	1.66088e-05	0.0802297	0.00416354	0.000790269
MMP0300	conserved hypothetical protein 300053:300514 forward MW:17773									nsd	nsd	0.396122	0.0854753	0.013924	0.915802	0.166078	0.0209013	nsd	nsd				-0.126427	0.0116785	0.00199895
MMP0301	hypA hydrogenase accessory protein 300514:300894 forward MW:14212	up	nsd	2.38247	5.07995e-05	2.49701e-05				nsd		0.477087	0.0295359	0.00528479				down	down	-0.864874	0.000966223	0.000289522	-1.06975	0.00314587	0.000623567
MMP0302	hypothetical protein 301093:301452 forward MW:13907	nsd	up	-0.827946	0.00423058	0.00103236	0.914375	0.000228946	0.000112719	nsd	up	-0.0289428	0.671216	0.0919739	0.215355	0.000158297	4.05763e-05	down	nsd	-0.694006	0.000705918	0.000220319	0.0510717	0.365058	0.0452339
MMP0303	rubredoxin 301467:301604 reverse MW:5148	nsd	nsd	-0.465588	0.148419	0.0250354	-0.0918094	0.532456	0.0915095	nsd	nsd				0.292167	0.205554	0.0253482	nsd	nsd	-1.43237	0.039699	0.0072926	-0.11077	0.105565	0.0147872
MMP0304	conserved hypothetical archaeal protein 301670:302428 reverse MW:30105	nsd		1.20179	0.0707269	0.0127841				nsd	nsd	-0.0414148	0.515722	0.0726841	0.508701	0.0176051	0.00264813	nsd		0.152436	0.593548	0.0844317
MMP0305	oxidoreductase family member subunit beta 302475:303335 reverse MW:31937	down	nsd	-0.283517	3.54268e-05	1.86424e-05	0.12715	0.0171064	0.00436748	down	down	-0.566299	4.43123e-05	1.69431e-05	-0.209034	0.000956399	0.000191814	down	down	-0.749191	1.0182e-05	6.82898e-06	-0.191018	0.00108969	0.000244123
MMP0306	oxidoreductase family member subunit alpha 303341:305053 reverse MW:63311	up	down	0.221768	9.96945e-05	4.29709e-05	-0.336737	0.000122351	6.50709e-05	down	down	-0.442927	1.22014e-07	1.5848e-07	-0.225437	1.48719e-05	5.45855e-06	nsd	down	0.0117741	0.642217	0.0903761	-0.320863	7.40787e-06	3.51267e-06
MMP0307	conserved hypothetical archaeal protein 305126:305815 forward MW:27456	nsd	nsd	0.297086	0.00488407	0.00117511	-0.261144	0.0954205	0.0200685	down	down	-0.288038	0.00137159	0.000333599	-0.612749	8.25536e-05	2.29007e-05	nsd	down	-0.349913	0.00931112	0.002027	-1.10344	0.000847814	0.000195819
MMP0308	conserved hypothetical archaeal protein 305972:306184 forward MW:7653	nsd	nsd	-0.102013	0.0556281	0.010384	0.421554	0.0153883	0.00400596	up	up	-0.275236	0.00194596	0.000451956	0.473105	0.00143035	0.000271184	nsd	nsd	-0.324098	0.0159835	0.00327168	0.0793646	0.103432	0.0145339
MMP0309	intracellular sulfur reduction related protein 306194:306538 forward MW:12235	nsd	nsd				0.382196	0.144117	0.0288876	up	nsd	0.72319	4.67237e-06	2.7004e-06	-0.142167	0.61433	0.0680238	nsd	nsd				-0.308498	0.0924384	0.0131544
MMP0310	conserved hypothetical protein 306663:307247 forward MW:22640	nsd	nsd	1.153	0.0223149	0.00457612				nsd	nsd	0.379098	0.0138976	0.00267149				nsd	nsd	0.888449	0.0194609	0.00385257	-2.18131	0.274596	0.0348289
MMP0311	conserved hypothetical archaeal protein 307302:307685 forward MW:14035	nsd	nsd	-0.151088	0.00776888	0.00178891	-0.414608	0.00310793	0.00101741	down	nsd	-0.310947	0.000674848	0.00017718	-0.278795	0.00827112	0.00132748	nsd	nsd	-0.0425193	0.871083	0.118428	-0.14342	0.0522249	0.00775247
MMP0312	conserved hypothetical archaeal protein 307706:308146 forward MW:16269	down	nsd	-0.140835	0.000126777	5.26596e-05	-0.0503066	0.00928559	0.00259175	down	up	-0.365039	2.15796e-06	1.51767e-06	0.151768	0.003261	0.000572923	down	down	-0.26939	0.000494438	0.000165807	-0.150718	3.80287e-05	1.38674e-05
MMP0313	Hypothetical protein: possibly conserved 308155:308610 forward MW:16604	nsd	up	-0.218681	0.0597312	0.0110062	2.06234	0.000777881	0.000324567	down	nsd	-0.731667	0.000330824	9.46629e-05	-0.165523	0.0099132	0.00155319	down	nsd	-1.76157	4.37662e-05	2.21804e-05	-0.0526732	0.683843	0.0784335
MMP0314	coenzyme F390 synthetase 308925:310214 reverse MW:48823	up	nsd	0.333199	0.00282031	0.000714653	0.0106118	0.974919	0.154137	up	nsd	0.258309	0.0012702	0.000310666	-0.435515	0.0122897	0.0019074	nsd	nsd	0.146415	0.0355062	0.0066149	0.104401	0.0507526	0.00755901
MMP0315	iorB1 indolepyruvate oxidoreductase subunit beta 1 310162:310761 reverse MW:21729	nsd	nsd	0.893344	0.0124426	0.00273655	1.43283	0.196125	0.0380388	nsd	up	-0.839257	0.0121939	0.00237266	1.93487	0.00260992	0.00046599	nsd	nsd				1.02466	0.00848335	0.00148914
MMP0316	iorA1 indolepyruvate oxidoreductase subunit alpha 1 310758:312596 reverse MW:66853	nsd	nsd	-0.00490733	0.943533	0.132565	-0.133635	0.0511632	0.0115249	nsd	nsd	0.178717	0.102842	0.0164171	0.0329413	0.580267	0.0648516	up	down	0.634692	0.000246143	9.32576e-05	-0.320535	0.00487766	0.00091163
MMP0317	Conserved hypothetical protein 312964:314115 forward MW:42514	up	up	0.141442	1.07367e-06	1.1883e-06	0.439934	5.02673e-10	3.33222e-09	nsd	up	0.00402082	0.168557	0.0262144	0.42713	4.24474e-10	1.43507e-09	up	nsd	-0.125655	1.20558e-07	2.18407e-07	0.00198236	0.0223123	0.00357725
MMP0318	ilvD Dihydroxy-acid dehydratase 314207:315859 reverse MW:58718	down	down	-0.0371753	0.0001844	7.07686e-05	-0.0770504	0.000172236	8.73474e-05	down	down	-0.134298	1.98433e-06	1.44188e-06	-0.0441984	4.17032e-05	1.29601e-05	nsd	up	-0.000393025	0.945479	0.126609	0.0239957	0.00341448	0.000666959
MMP0319	cbiL precorrin-2 C-20 methyltransferase 315937:316623 reverse MW:25434	nsd	down	-0.0775965	0.0289792	0.00571417	-1.1236	0.00171842	0.000611034	up	up	0.517823	1.47414e-05	6.93572e-06	0.478116	6.68852e-05	1.92429e-05	up	nsd	0.681666	6.97238e-05	3.26092e-05	0.113507	0.343637	0.0427375
MMP0320	shikimate kinase (archaeal) 316643:317494 reverse MW:30411	up	nsd	0.474866	2.01399e-05	1.17314e-05	-0.32287	0.0281089	0.00674948	nsd	up	0.107031	0.0485779	0.00831566	0.636309	2.35224e-06	1.14372e-06	nsd	nsd	0.165361	0.0511457	0.00906769	0.0765028	0.0129599	0.00220423
MMP0321	conserved hypothetical archaeal protein 317627:318172 forward MW:20401	nsd	nsd	-1.03365	0.119222	0.0204933	-0.331542	0.322628	0.0593495	nsd	nsd	0.431592	0.320349	0.0473365				nsd
MMP0322	rfcB replication factor C, large subunit 318173:319633 forward MW:54502	nsd	nsd	0.04175	0.175529	0.029178	0.329775	0.00857543	0.00241533	up	up	0.570307	3.45594e-06	2.18484e-06	0.285028	9.17802e-06	3.62084e-06	nsd	nsd	-0.121105	0.145238	0.0237707	0.037408	0.0430255	0.00655362
MMP0323	hypothetical methyltransferase protein 319643:320671 reverse MW:39546	nsd	nsd	0.556572	0.0679079	0.0123406	0.400839	0.0587413	0.0130517	nsd	nsd	0.783628	0.00970778	0.00191876	-0.587834	0.0401151	0.00557578	up	nsd	0.435227	0.000343813	0.000122967
MMP0324	conserved hypothetical archaeal protein 320722:321102 reverse MW:14655	nsd		-0.593407	0.194233	0.0319773				nsd	nsd
MMP0325	Glyceraldehyde 3-phosphate dehydrogenase 321169:322191 reverse MW:37270	down	down	-0.251236	1.93082e-07	3.03879e-07	-0.2214	5.77926e-07	8.75427e-07	nsd	up	-0.031146	0.0212155	0.00389437	0.285603	2.03653e-08	2.64625e-08	up	up	0.0340134	0.0013399	0.000383972	0.1874	7.44939e-08	8.4781e-08
MMP0326	metS Methionyl-tRNA synthetase 322398:324389 forward MW:76174	up	up	0.126711	5.53425e-06	4.43641e-06	0.0560163	0.0026187	0.00087108	up	up	0.336303	6.22459e-08	9.39694e-08	0.427754	1.03142e-09	2.89163e-09	up	nsd	0.336792	5.30494e-07	6.96769e-07	0.0183838	0.0313276	0.00489401
MMP0327	deoA Thymidine phosphorylase 324525:326042 forward MW:54597	nsd	up	-0.0981237	0.00714748	0.00166143	0.193173	0.00100269	0.00039938	down	down	-0.300996	9.37757e-07	8.04996e-07	-0.394982	6.04648e-06	2.52929e-06	nsd	down	0.0105457	0.887481	0.120377	-0.291716	0.000241575	6.52269e-05
MMP0328	Conserved hypothetical protein 326152:326958 forward MW:31033										nsd
MMP0329	conserved archaeal hypothetical protein 326973:327263 forward MW:11252	nsd	nsd	-0.304041	0.492922	0.0746996	0.376177	0.0830905	0.0177068	nsd	up	-0.368339	0.0295445	0.00528479	0.315049	0.00222019	0.000402959	nsd	nsd	-0.528503	0.014566	0.00301283	0.500505	0.0077929	0.0013834
MMP0330	cbiC Precorrin-8X methylmutase CbiC/CobH 327278:327910 forward MW:22537	nsd	nsd	0.330467	0.0192225	0.00399707	0.00936818	0.971296	0.153695	nsd	up	0.0307808	0.339983	0.0499476	0.377004	0.00109606	0.000215238	nsd	nsd	0.16492	0.549693	0.0790496	0.037002	0.353666	0.0439441
MMP0331	Conserved hypothetical protein 327912:328304 reverse MW:15239	up	up	0.197364	0.000101177	4.33918e-05	0.318783	5.66356e-05	3.49215e-05	down	up	-0.26237	0.000253158	7.47601e-05	0.268421	3.55022e-05	1.12723e-05	down	nsd	-0.333935	0.00024012	9.23068e-05	0.0723497	0.0475525	0.00716992
MMP0332	conserved hypothetical protein 328459:330339 forward MW:72309	up	up	0.29132	0.000166314	6.45496e-05	0.628656	2.25195e-06	2.6967e-06	down	down	-0.517646	6.59106e-06	3.56241e-06	-0.324559	0.00014929	3.86215e-05	down	down	-1.0161	1.05451e-06	1.16226e-06	-0.629267	2.68499e-08	4.14148e-08
MMP0334	rRNA methyltransferase related protein 331555:332259 forward MW:26217	nsd	up	0.817387	0.0708126	0.0127841	0.374103	0.00113943	0.00044127	nsd	up	-0.017275	0.762219	0.103312	0.617449	3.54276e-06	1.59869e-06	nsd	up	0.249061	0.0245512	0.00474304	0.357002	0.000548035	0.000133229
MMP0335	conserved hypothetical protein 332330:332743 forward MW:15177	down	nsd	-0.186622	4.58056e-05	2.29762e-05	0.0129392	0.655751	0.109752	down	nsd	-0.293051	3.49796e-06	2.20345e-06	-0.0712508	0.00702762	0.00114889	down	down	-0.229518	1.66177e-06	1.6268e-06	-0.0892499	0.000871492	0.000200598
MMP0336	hjc Archaeal Holliday junction resolvase 332791:333198 reverse MW:15204	nsd	nsd	0.13273	0.296797	0.0468831				nsd	nsd	-0.497087	0.061755	0.0103985	-0.38101	0.168075	0.0211323	nsd	nsd	0.219082	0.0078693	0.00175929	0.186093	0.0526784	0.00781115
MMP0337	conserved hypothetical protein 333215:333661 reverse MW:17241	up	nsd	0.132721	0.0022805	0.000591854	0.0455097	0.505809	0.0875786	up	up	0.272446	0.000555927	0.000150259	0.277847	0.00488034	0.000825504	up	nsd	0.840722	0.000530086	0.000174185	0.0364784	0.328839	0.0410822
MMP0338	phosphoribosyltransferase related protein 333690:334742 reverse MW:37032	up	up	0.182247	0.00328738	0.000818498	0.36279	0.000314437	0.000150034	down	up	-0.254931	0.000168585	5.27601e-05	0.306066	6.85741e-07	4.18324e-07	down	down	-0.751205	9.3056e-05	4.11987e-05	-0.470703	0.00017191	4.8772e-05
MMP0339	NUDIX hydrolase 334861:335376 forward MW:19539									nsd	nsd				0.000227022	0.998804	0.10571		nsd
MMP0340	pycB pyruvate carboxylase subunit B 335879:337588 forward MW:63695	up	down	0.116059	1.41939e-05	9.0856e-06	-0.0106205	0.000308786	0.000148001	up	up	0.308242	3.38182e-08	5.64021e-08	0.322931	5.25953e-09	1.04767e-08	up	down	0.0916127	5.90633e-07	7.47611e-07	-0.0109691	0.00206351	0.000426014
MMP0341	pycA pyruvate carboxylase subunit A 337634:339139 forward MW:55613	nsd	up	-0.0960557	0.0235027	0.00478156	0.118634	0.00283248	0.000935485	up	up	0.493942	5.41752e-09	1.39516e-08	0.40959	6.31774e-07	3.96414e-07	up	up	0.408596	9.20713e-07	1.05924e-06	0.138393	3.08806e-05	1.16078e-05
MMP0343	conserved hypothetical protein 339867:340538 reverse MW:25554	nsd	nsd							nsd	nsd	-0.317168	0.0171479	0.00322549	-0.106719	0.669992	0.0736918		nsd
MMP0344	conserved hypothetical archaeal protein 340591:341472 reverse MW:33425	down	down	-0.318494	8.39125e-07	9.66111e-07	-0.354613	1.42598e-07	2.81573e-07	down	down	-0.172036	1.39381e-06	1.08966e-06	-0.114831	3.19623e-07	2.27652e-07	down	up	-0.192879	2.96734e-06	2.61278e-06	0.357113	1.46185e-06	9.25335e-07
MMP0345	Conserved hypothetical protein 341597:342424 reverse MW:30010	down	up	-0.418089	0.000358668	0.00012405	0.793311	0.000710018	0.000302266	nsd	up	-0.0732316	0.192181	0.0295215	1.42755	0.000179082	4.47763e-05	down	up	-0.908462	0.00266134	0.0006899	0.637335	0.00172261	0.000367509
MMP0346	2-hydroxyglutaryl-CoA dehydratase (Component D) related protein 342467:343588 reverse MW:42320	nsd	nsd	0.438632	0.00694658	0.00161912	0.0967661	0.13194	0.026713	up	up	0.53105	3.23393e-06	2.07444e-06	0.264111	0.00297767	0.000527363	up	nsd	0.510141	3.72803e-05	1.93922e-05	-0.0359555	0.209677	0.027212
MMP0348	Conserved hypothetical protein 344219:344812 reverse MW:21273	nsd	nsd	-0.0481184	0.277468	0.0440734				down	down	-1.16525	0.000391771	0.0001103	-1.08223	0.00116041	0.000226188		nsd
MMP0349	2-hydroxyglutaryl-CoA dehydratase (Component A) related protein 344939:345679 reverse MW:27135	nsd	nsd	-0.0184249	0.72764	0.105427	0.223934	0.0286775	0.00687712	up	nsd	0.333024	0.00014879	4.77217e-05	0.0692063	0.224497	0.0274664	nsd	nsd	0.28111	0.00618918	0.00141171	-0.134824	0.0168431	0.00277329
MMP0350	Bacterial transferase hexapeptide repeat 345820:346410 forward MW:21587	up	down	0.285249	3.57011e-06	3.24045e-06	-0.332681	0.00156104	0.000568132	up	down	0.418177	7.0249e-05	2.52089e-05	-0.177979	0.000218765	5.32829e-05	up	down	0.267488	0.000680264	0.000213157	-0.409708	4.71171e-05	1.62123e-05
MMP0351	aspB-like1 DegT/DnrJ/EryC1/StrS aminotransferase 346412:347515 forward MW:40899	nsd	up	0.0380111	0.0797809	0.0142269	0.470467	2.98675e-06	3.33962e-06	down	up	-0.183511	9.28006e-06	4.73795e-06	0.407813	1.49675e-06	7.95248e-07	down	down	-0.438084	1.78116e-06	1.72228e-06	-0.188936	5.60038e-07	4.2221e-07
MMP0352	Putative oxidoreductase 347515:348450 forward MW:34363	down	up	-0.243288	2.06919e-05	1.19921e-05	0.665896	3.35781e-06	3.66829e-06	up	up	-0.21314	3.06837e-06	1.99751e-06	0.350343	2.64018e-06	1.24691e-06	down	up	-0.591952	2.30988e-05	1.34342e-05	0.330548	1.26792e-07	1.30882e-07
MMP0353	UDP-glucose/GDP-mannose dehydrogenase Related protein 348468:349775 forward MW:47615	down	nsd	-0.103726	0.00127139	0.000361102	-0.359218	0.0122635	0.00329415	nsd	up	-0.102454	0.00541161	0.00113358	0.359611	0.000587609	0.000124082	up	down	0.242879	9.42064e-05	4.15912e-05	-0.157609	0.000245181	6.59352e-05
MMP0355	conserved hypothetical protein 351015:352514 reverse MW:57812									nsd	down	1.22262	0.0362635	0.00635044	-0.739778	0.00137642	0.000262469
MMP0356	Glycosyl transferase, group 1 352524:353708 reverse MW:46137	nsd	nsd	0.027663	0.30328	0.0478191	-0.0513879	0.348089	0.0633426	nsd	down	0.0234199	0.226106	0.0342521	-0.312514	7.99909e-05	2.23308e-05	down	down	-0.407297	0.0030618	0.000774602	-0.275797	1.44565e-05	6.11976e-06
MMP0357	UDP-N-acetylglucosamine 2-epimerase 353715:354788 reverse MW:40851	up	down	0.0989869	0.000286207	0.000101479	-0.12429	0.0016286	0.000584697	nsd	down	0.00776919	0.587216	0.0812907	-0.281954	4.75241e-08	4.96992e-08	down	down	-0.199692	3.67525e-05	1.92587e-05	-0.169224	0.000207818	5.71471e-05
MMP0358	conserved hypothetical archaeal protein 354790:355911 reverse MW:43391	down	down	-0.539136	4.57458e-07	6.17922e-07	-0.270251	0.00103713	0.000412212	down	down	-0.69407	2.88271e-09	9.0146e-09	-0.38153	8.75968e-10	2.56497e-09	down	down	-0.507674	1.28849e-06	1.35388e-06	-0.136969	0.000360781	9.31045e-05
MMP0359	Glycosyl transferase, family 2 355921:356598 reverse MW:25314	down	nsd	-0.311991	0.00280234	0.000711148	-0.537758	0.0267567	0.00647505	down	nsd	-0.380986	9.39472e-05	3.27728e-05	0.170865	0.013559	0.00208963	nsd	nsd	-0.242836	0.0103132	0.00221764	-0.261448	0.0156213	0.00260687
MMP0360	conserved hypothetical protein 356729:357700 forward MW:37579	down	nsd	-0.813864	0.00157474	0.000432229	-0.504956	0.00413926	0.0012978	down	nsd	-1.84656	0.000176987	5.47595e-05	1.61122	0.0258885	0.00376518	nsd	up	-0.899168	0.0280767	0.00533803	1.2113	0.00179644	0.000380557
MMP0362	Conserved Hypothetical Protein 358253:359554 reverse MW:49742	nsd	nsd	-0.06595	0.746741	0.107739	0.202383	0.263559	0.0496646	nsd	nsd	-0.114039	0.391179	0.0565205	0.125018	0.746566	0.0813669	nsd	down	0.0270628	0.798444	0.10943	-0.948146	0.00163466	0.000350976
MMP0363	methanol dehydrogenase regulatory protein related protein 359558:360499 reverse MW:35486	nsd	nsd	0.305534	0.00561594	0.00133621	-0.0438908	0.213339	0.0411198	up	nsd	0.2984	2.37418e-05	1.03009e-05	0.0642276	0.0567023	0.00774247	up	down	0.382703	2.71549e-05	1.50702e-05	-0.491585	0.000280715	7.41536e-05
MMP0364	conserved hypothetical protein 360474:361472 reverse MW:38084									nsd	nsd	0.876292	0.105073	0.0167428				nsd		0.123441	0.269534	0.0416897
MMP0365	conserved hypothetical protein 361472:363307 reverse MW:70514	nsd	nsd				0.699566	0.202296	0.0391131	up	nsd	0.488118	0.000399573	0.000111778	0.102465	0.576972	0.064547	nsd	nsd	0.0846842	0.809871	0.1109	0.114486	0.43023	0.0523826
MMP0366	conserved hypothetical protein 363355:364086 forward MW:27296		nsd							nsd	nsd	-0.20545	0.547708	0.0766087				nsd	nsd	1.96745	0.0641364	0.0111698	-0.804977	0.0712784	0.0103518
MMP0369	conserved hypothetical protein 364974:366938 forward MW:68592	up	up	0.105252	3.69924e-06	3.28807e-06	0.409868	3.24156e-07	5.46974e-07	down	down	-0.74313	8.0449e-12	1.0063e-10	-0.182065	3.86379e-08	4.38896e-08	down	down	-0.801532	3.11709e-08	7.33269e-08	-0.441836	7.71124e-10	2.35181e-09
MMP0370	hypothetical protein 366983:368389 forward MW:51823	up	up	0.504773	8.03765e-07	9.3799e-07	0.58609	5.89005e-05	3.58447e-05	down	down	-0.660333	1.00018e-06	8.38043e-07	-0.299642	0.00129747	0.000249218	down	down	-1.10085	6.27498e-07	7.72667e-07	-0.703162	8.83881e-05	2.77777e-05
MMP0372	mtd F420- dependent methylenetetrahydromethanopterin dehydrogenase 369232:370065 reverse MW:29907	down	down	-0.413632	1.35136e-12	2.31824e-11	-0.258755	3.56962e-10	2.65026e-09	down	down	-0.440867	2.02061e-14	1.76923e-12	-0.266636	7.17204e-14	2.36259e-12	up	up	-0.0808336	2.33048e-07	3.6011e-07	0.0183347	7.10684e-07	5.11752e-07
MMP0372qRT-PCR				-0.28			-0.77					-0.4			-1.38					0.11			-0.91
MMP0373	hypothetical protein 370269:370517 forward MW:9341	up	up	0.201326	5.00433e-09	1.53301e-08	0.209923	7.81464e-08	1.83596e-07	up	up	-0.0241214	0.00025811	7.60942e-05	0.114791	1.34879e-07	1.11777e-07	down	down	-0.21256	5.07024e-08	1.03783e-07	-0.151991	4.41054e-09	1.01382e-08
MMP0375	conserved hypothetical protein 371172:372545 forward MW:51933	nsd	nsd	0.151157	0.0361732	0.00703566	-0.148497	0.130229	0.0265336	up	nsd	0.865242	1.95193e-05	8.8098e-06	0.018674	0.733909	0.0801201	nsd	down	0.271009	0.00627815	0.00142993	-0.571301	4.12185e-05	1.47108e-05
MMP0376	conserved hypothetical protein 373010:374194 reverse MW:46621	nsd	nsd	-0.377626	0.214111	0.0347826				down	nsd	-0.439025	0.002124	0.000485578	0.820807	0.0341904	0.0048132	nsd	nsd				-0.520013	0.109219	0.0152195
MMP0377	isoleucyl-tRNA synthetase related 374200:374844 reverse MW:24841	nsd	up	0.0288901	0.606721	0.0901924	0.419641	2.8621e-05	2.0354e-05	up	up	0.554351	3.156e-06	2.0394e-06	0.420881	3.20211e-05	1.0291e-05	up	down	0.541624	8.31031e-05	3.76937e-05	-0.296224	0.00214444	0.000438674
MMP0378	Atrazine chlorohydrolase related protein 374873:376156 reverse MW:48196	up	nsd	0.205142	0.000122235	5.12694e-05	-0.204915	0.14105	0.0283647	up	up	0.802111	0.000556011	0.000150259	0.308817	0.00225724	0.000408557	nsd	nsd	-0.0371624	0.861052	0.117195	-0.0226914	0.307578	0.0386469
MMP0380	dnaB DNA polymerase family B 376490:378844 reverse MW:92038	nsd	nsd	-0.113266	0.0506125	0.00953071	0.367032	0.0302716	0.0072128	up	up	0.0731964	0.000730614	0.000190394	0.200981	0.00034869	7.9767e-05	nsd	up	0.118898	0.00585957	0.00134235	0.229085	0.000175086	4.9464e-05
MMP0381	3-isopropylmalate dehydratase small subunit Related 379027:379512 forward MW:17735	nsd	nsd	0.299418	0.0605752	0.0111378	-0.0222999	0.950332	0.150634	up	up	0.248631	0.00394629	0.000859541	0.370312	0.000573456	0.000122072	up	nsd	0.648825	0.00224751	0.000601417	0.0413106	0.724888	0.0824365
MMP0382	RNase L inhibitor 379591:381363 forward MW:65930	nsd	nsd	-0.143071	0.0388711	0.00747564	0.144307	0.00510143	0.00154296	up	up	0.249266	0.000134604	4.38137e-05	0.493493	7.48067e-06	3.06119e-06	nsd	up	0.0458968	0.518624	0.0752684	0.0743289	0.0040899	0.00077739
MMP0383	slp S-layer protein 381781:383508 forward MW:58948	down	up	-0.0424514	1.33644e-10	9.17059e-10	0.156432	1.56986e-12	4.8564e-11	up	up	-0.181532	5.79981e-13	2.03131e-11	0.214859	2.22045e-16	1.46291e-14	down	up	-0.236916	1.88516e-13	1.48562e-11	0.065322	2.21601e-13	4.95622e-12
MMP0384	conserved hypothetical protein 384080:384262 reverse MW:7094	nsd		-2.08937	0.0131398	0.00286783					up				2.50011	0.00302417	0.00053488		nsd
MMP0385	pyrH uridylate kinase 384368:385045 reverse MW:23932	up	nsd	0.0797153	0.000286309	0.000101479	-0.440336	0.00443275	0.00137818	up	up	0.623807	1.58292e-06	1.20522e-06	0.37464	0.000673065	0.000139446	up	up	0.832601	3.99639e-05	2.05843e-05	0.306527	0.000384838	9.78082e-05
MMP0386	hstA archaeal histone A 385282:385485 reverse MW:7293	down	down	-0.148119	1.83057e-09	6.97846e-09	-0.382958	3.55895e-11	4.6947e-10	down	down	-0.595183	5.24913e-12	7.26477e-11	-0.442481	1.53966e-12	2.37446e-11	up	down	0.025739	2.48887e-06	2.28067e-06	-0.0359645	2.84884e-08	4.34426e-08
MMP0387	microsomal signal peptidase 21 KD subunit 385673:386296 forward MW:23994	nsd	up	-0.542468	0.0052856	0.00126286	1.62757	0.000359259	0.000168817	nsd	up	-0.10265	0.200588	0.0307321	0.221601	0.00236315	0.000425875	nsd	nsd	-0.3543	0.453669	0.0670766	0.105938	0.182421	0.0240232
MMP0388	geranylgeranyl bacterial chlorophyll reductase related 386328:387500 reverse MW:42545	up	up	0.10296	0.000363111	0.000124832	0.34359	5.63426e-06	5.39065e-06	up	up	0.0980284	5.80303e-06	3.21589e-06	0.340596	1.06455e-07	9.35151e-08	up	up	0.151768	0.000241893	9.2537e-05	0.108108	0.000138232	4.05019e-05
MMP0389	ferredoxin 387503:387667 reverse MW:5982	nsd	nsd	0.162139	0.0147423	0.00316919	0.164011	0.0449255	0.0102315	nsd	nsd	-0.0773754	0.0419364	0.00724963	0.208937	0.00764416	0.00124045	nsd	nsd	0.0879575	0.116732	0.0194692	-0.173619	0.0471236	0.00711656
MMP0390	conserved hypothetical protein 387754:388413 reverse MW:24075	down	nsd	-0.65157	3.74191e-05	1.94521e-05	0.0688154	0.543854	0.0932955	down	down	-0.305685	3.71692e-06	2.29402e-06	-0.179383	0.00348186	0.000607674	nsd	down	-0.0756273	0.844466	0.115336	-0.63341	1.1526e-05	5.03506e-06
MMP0391	aspC Aspartate aminotransferase 388479:389627 reverse MW:41851	up	up	0.32835	2.08662e-06	2.04547e-06	0.309747	3.54422e-05	2.42749e-05	up	up	0.411853	1.63588e-06	1.2348e-06	0.58604	1.94377e-08	2.59005e-08	up	down	-0.193697	8.17017e-06	5.74874e-06	-0.0712401	6.95045e-05	2.26384e-05
MMP0392	purD Phosphoribosylamine--glycine ligase 389726:391060 reverse MW:48796	down	up	-0.416242	5.75435e-06	4.53555e-06	0.48211	6.70061e-07	9.96538e-07	up	up	0.126102	0.000234175	6.97423e-05	0.863896	1.19307e-07	1.00845e-07	up	up	-0.186091	3.77449e-05	1.95051e-05	0.711024	7.22081e-09	1.42582e-08
MMP0393	phosphoesterase-like protein 391261:391776 reverse MW:19438	down	nsd	-0.146049	0.00256114	0.000655759	-0.192173	0.00818056	0.00232173	up	nsd	0.157073	0.000262339	7.70814e-05	-0.0863086	0.0185115	0.00277182	up	nsd	0.303543	0.00311039	0.000784375	-0.00517656	0.919975	0.101442
MMP0394	hemD Uroporphyrinogen III synthase 391835:392569 reverse MW:27507	up	nsd	0.476297	0.000954535	0.000281355	0.161181	0.0912502	0.0193126	nsd	nsd	0.114328	0.0238226	0.00435469	0.0523201	0.0217477	0.00321259	down	down	-0.259153	2.01573e-05	1.18546e-05	-0.107951	0.000472214	0.000116915
MMP0395	hypothetical protein 392585:392863 reverse MW:10870	up	up	0.351233	0.00266122	0.000679357	0.463427	0.000618177	0.000268086	nsd	down	0.0561119	0.0255064	0.00463347	-0.438049	0.00358996	0.000622418	nsd	down	0.496696	0.435931	0.0647072	-0.273974	4.07192e-06	2.14284e-06
MMP0396	eno Enolase 393105:394397 forward MW:46426	down	down	-0.0722926	0.00135694	0.000382234	-0.0565684	0.000655854	0.000282446	down	up	-0.205368	4.80876e-05	1.81098e-05	0.0328935	0.000216832	5.29632e-05	down	down	-0.0976206	0.000230269	8.90873e-05	-0.0924388	1.50115e-05	6.29882e-06
MMP0397	alaS Alanyl-tRNA synthetase 394599:397277 forward MW:101406	down	up	-0.0411908	0.00137724	0.000386683	0.202459	6.72513e-07	9.96538e-07	up	up	0.108142	3.99202e-06	2.39411e-06	0.343015	1.92614e-07	1.49867e-07	up	down	-0.169074	9.8887e-06	6.71801e-06	-0.0540757	7.14185e-05	2.32055e-05
MMP0398	Conserved hypothetical archaeal protein 397319:398191 forward MW:32089	nsd	nsd	0.242142	0.0390198	0.00749583	0.606884	0.0253914	0.00618496	nsd	nsd	-0.0228634	0.790411	0.106803	-0.121855	0.3107	0.0365209	nsd	down	0.359365	0.0372466	0.0068822	-0.425319	0.000120232	3.57746e-05
MMP0399	htpX Peptidase family M48 398202:399059 forward MW:31391	nsd	nsd	0.381457	0.0327699	0.00643206	0.212781	0.336436	0.0616451	nsd	nsd	0.12645	0.128528	0.0203138				nsd	down	0.145437	0.214998	0.0339541	-0.602548	0.000711724	0.000168446
MMP0400	ehbQ Conserved hypothetical protein 399069:399722 forward MW:23276	nsd								nsd	nsd	-0.35718	0.0260741	0.00471702
MMP0401	metE 5-methyltetrahydropteroyltriglutamate--homocysteine S-methyltransferase 399758:400696 forward MW:34830	nsd	nsd	0.106571	0.0592253	0.0109532	-0.185919	0.0710514	0.0153661	nsd	nsd	-0.232443	0.010669	0.00209222	-0.0773221	0.0602463	0.00815875	nsd	down	-0.43828	0.0520902	0.00922476	-0.496669	0.000657431	0.000156424
MMP0402	Conserved hypothetical Archael protein 400715:402076 forward MW:51532	down	nsd	-0.331576	0.00167524	0.000454786	0.669261	0.0125648	0.00336534	nsd	nsd	0.0254999	0.439668	0.0629552	-0.0650534	0.275851	0.0329333	nsd	nsd	-0.122516	0.0462024	0.00831285	0.0985332	0.0418312	0.00640808
MMP0403	Conserved hypothetical Archael protein 402378:403463 forward MW:40778	nsd	nsd	-0.776848	0.00801561	0.00183508	-0.163447	0.825678	0.134219	nsd	nsd	0.0865362	0.0884498	0.0143818	0.144844	0.290009	0.0344888	nsd	nsd	0.574135	0.0348212	0.00651038	0.0572809	0.914308	0.100983
MMP0404	cofD LPPG:FO 2-phospho-(S)-lactate transferase 403481:404410 forward MW:34679	nsd	nsd	0.353179	0.289058	0.0457871	-0.184081	0.589083	0.099946	nsd	nsd	0.38383	0.0210379	0.00386989	0.0887586	0.324833	0.0380464	nsd	nsd	0.702572	0.0282165	0.00535814	0.225066	0.0173718	0.00284985
MMP0405	gch3 GTP cyclohydrolase III 404516:405316 forward MW:29942	down	nsd	-0.318005	3.83297e-06	3.372e-06	-0.286612	0.00713996	0.00205467	nsd	down	-0.105797	0.12977	0.0204915	-0.393977	0.000318409	7.37361e-05	nsd	down	0.0516367	0.455979	0.067355	-0.525424	0.000150157	4.3196e-05
MMP0406	Putative TIM-barrel protein 405344:406114 forward MW:29381	nsd	nsd	-0.27381	0.072576	0.0130643	-0.284334	0.243914	0.0465296	nsd	down	0.0548478	0.735396	0.0998309	-0.685038	3.5393e-05	1.12648e-05	nsd	nsd	0.00947895	0.901943	0.12171	-0.277723	0.00620475	0.00113438
MMP0407	conserved hypothetical archaeal protein with 2 CBS domains. 406129:406542 reverse MW:14998	down	down	-0.161043	0.000198865	7.53088e-05	-0.26657	8.64104e-07	1.21506e-06	down	down	-0.472404	2.3381e-05	1.01852e-05	-0.0373705	6.17281e-05	1.80349e-05	up	down	-0.238995	0.000263767	9.78184e-05	-0.0220614	0.000563406	0.000136472
MMP0408	H+-transporting two-sector ATPase, A subunit 406701:407621 forward MW:34109	nsd	nsd	0.594061	0.198953	0.032723	0.200431	0.563334	0.0961928	nsd	nsd	0.716828	0.00788145	0.00158461	0.684919	0.0597392	0.00810674	nsd	nsd	-0.852639	0.0366598	0.0067897	0.072108	0.705596	0.0804797
MMP0409	conserved hypothetical archaeal protein 407641:408801 reverse MW:42656	up	up	0.357198	1.76961e-05	1.07179e-05	0.346129	3.78365e-05	2.55156e-05	up	up	0.412499	1.60842e-07	1.99763e-07	0.327833	4.00488e-06	1.75319e-06	nsd	down	0.0475574	0.0624538	0.0109251	-0.163915	1.66762e-05	6.78131e-06
MMP0410	prsA Phosphoribosyltransferase:Purine/pyrimidine phosphoribosyl transferase 408933:409796 forward MW:31026	up	up	0.040577	0.00146021	0.00040665	0.314871	3.36063e-06	3.66829e-06	up	up	0.0845814	0.000316991	9.10964e-05	0.260612	1.04541e-07	9.32134e-08	down	down	-0.282259	0.000950737	0.000285969	-0.0463663	0.00293595	0.000588036
MMP0411	comD Sulfopyruvate decarboxylase subunit alpha 409867:410370 reverse MW:18467	nsd	nsd	0.0691409	0.0337836	0.00662345	0.106178	0.000883917	0.000362176	nsd	nsd	0.126758	0.0712086	0.0118423	-0.0494187	0.139424	0.0176819	down	down	-0.194176	0.00123749	0.000358535	-0.0849182	0.000437793	0.000109199
MMP0412	Protein of unknown function UPF0004:Deoxyribonuclease/rho motif-related TRAM 410405:411682 forward MW:48268	nsd	nsd	-0.502955	0.138797	0.0235281	1.11268	0.181759	0.0355872	nsd	nsd	0.0696908	0.222393	0.033748	0.351737	0.0277769	0.00400446	nsd	nsd	0.497725	0.00816674	0.00181276	0.46261	0.403949	0.0494592
MMP0413	Conserved hypothetical protein 411833:414028 forward MW:78812	down	down	-1.17746	1.66533e-14	8.09442e-13	-1.00623	1.09494e-09	6.13851e-09	down	down	-0.561197	2.01603e-11	1.96136e-10	-0.899676	6.2661e-13	1.17952e-11	up	up	0.356608	3.64438e-07	5.17477e-07	0.37132	2.18875e-08	3.49662e-08
MMP0414	thrS Threonyl-tRNA synthetase 414091:415959 reverse MW:71470	up	down	0.446377	3.75108e-08	7.75291e-08	-0.0467187	1.44304e-05	1.15451e-05	up	up	0.298471	3.29819e-07	3.60985e-07	0.27433	8.32472e-11	4.76923e-10	up	down	0.23998	3.09838e-08	7.33269e-08	-0.135361	4.40183e-07	3.47122e-07
MMP0415	Eukaryotic protein kinase:Glycoprotease (M22) metalloprotease:Tyrosine protein kinase 416131:417777 forward MW:61248	nsd	nsd	0.562356	0.110479	0.0191054	0.235872	0.288561	0.0536677	nsd	nsd	0.326931	0.00596903	0.00122641	-0.360446	0.0199511	0.00296047	nsd	nsd	-0.0900498	0.547537	0.0788114	-0.323693	0.0147331	0.00248065
MMP0417	hisA 1-(5-phosphoribosyl)-5-[(5-phosphoribosylamino)methylideneamino)imidazole-4-carboxamide isomerase 418670:419395 forward MW:26172	nsd	nsd	0.0507524	0.444507	0.0679629	-0.680148	0.00550414	0.0016425	nsd	up	0.197772	0.00742504	0.0015032	0.58549	4.64965e-05	1.40199e-05	up	nsd	0.445448	0.000815041	0.000249923	-0.0368881	0.549426	0.0650831
MMP0418	Carbohydrate kinase, PfkB 419415:420323 forward MW:33441	nsd	up	-0.0427752	0.445122	0.0679963	0.531339	0.00158288	0.000572712	up	nsd	0.666186	0.00139134	0.000337465	0.058288	0.326348	0.03819	up	nsd	0.333323	0.000344842	0.000122967	0.487974	0.0156613	0.00260687
MMP0420	CBS domain Related protein 422287:423252 forward MW:37255	nsd	down	-0.00996609	0.160781	0.026909	-0.0804975	0.000576736	0.00025188	down	down	-0.0963294	0.000206327	6.24038e-05	-0.154579	0.000330806	7.59395e-05	nsd	up	-0.0201357	0.734452	0.10181	0.104432	0.00456967	0.000862474
MMP0421	conserved hypothetical protein 423270:424184 forward MW:34971	up	up	0.163837	0.00135923	0.000382252	0.287193	3.31867e-06	3.66829e-06	up	up	0.141547	4.92737e-05	1.85167e-05	0.432971	2.58832e-06	1.22682e-06	up	up	0.262417	9.81353e-05	4.28457e-05	0.133356	0.00304292	0.00060726
MMP0422	conserved archael hypothetical protein 424215:424667 forward MW:17653	up	nsd	0.513807	0.000210214	7.891e-05	-0.507297	0.077628	0.0166767	up	nsd	1.00161	0.00244546	0.000550445	-0.148008	0.396538	0.0455541	nsd	nsd	-0.178478	0.533393	0.077169	-0.214736	0.0494797	0.00741055
MMP0423	hypothetical 424782:426188 forward MW:55538	nsd	up	-0.197029	0.158687	0.0266626	0.384957	0.00132022	0.000496051	down	down	-0.519163	0.000112065	3.74518e-05	-0.136272	0.00377594	0.000652088	nsd	down	-0.559136	0.00490716	0.00114922	-0.381002	0.00379371	0.000728314
MMP0425	Conserved hypothetical protein 426937:427578 forward MW:23594	nsd	nsd	-0.035288	0.925638	0.130478	-0.221787	0.515238	0.089045	nsd	nsd	-0.108568	0.0573769	0.0097174				up	nsd	0.541034	0.000987563	0.000294795
MMP0426	Nitroreductase family 427592:428161 forward MW:21409	nsd	nsd	0.335342	0.246361	0.0395719	0.106673	0.488465	0.0851315	up	nsd	0.231275	0.000278064	8.11572e-05	-0.0738089	0.103684	0.0133943	up	nsd	1.65786	0.00184493	0.000504833	0.0293108	0.854442	0.09563
MMP0427	rfcA Replication factor C, small subunit 428224:429171 reverse MW:35643	up	up	0.194067	7.12208e-07	8.66511e-07	0.281281	0.000135317	7.13533e-05	up	up	0.383865	6.21995e-07	5.82477e-07	0.476789	5.33339e-08	5.40588e-08	up	up	0.14811	0.000924607	0.000279711	0.141661	1.5771e-07	1.59125e-07
MMP0428	vanadium nitrogenase-associated related protein N 429261:430361 reverse MW:40949	up	up	0.362254	9.70109e-06	6.7105e-06	0.234721	4.19954e-05	2.79385e-05	nsd	up	-0.0190712	0.589041	0.081479	0.323107	2.34008e-08	2.93662e-08	nsd	down	-0.207255	0.00438798	0.00104788	-0.456961	1.44315e-05	6.11976e-06
MMP0429	Beta-Ig-H3/Fasciclin domain:Protein of unknown function DUF211 430621:430914 forward MW:10829	up	nsd	0.949972	0.0010408	0.000303653	-0.399173	0.0163736	0.00421065	up	nsd	0.44995	1.23181e-06	9.76083e-07	0.133268	0.053627	0.00734539	up	down	0.71362	0.000382142	0.000132958	-0.699983	0.00338418	0.000662969
MMP0430	Conserved hypothetical Archael protein 430969:431667 forward MW:26452	up	nsd	0.957932	0.000236592	8.69098e-05	0.223645	0.460756	0.0812945	up	nsd	0.46177	0.0003939	0.000110721	0.0421066	0.898174	0.096141	nsd	nsd	-0.332059	0.2868	0.044044	0.0528239	0.543393	0.0645308
MMP0431	Rhodopsin-like GPCR superfamily:Beta-lactamase-like 431730:433031 reverse MW:48607	down	down	-0.24442	0.000569354	0.000184984	-0.35253	0.00018072	9.09048e-05	down	nsd	-0.523765	2.07216e-06	1.46913e-06	-0.0325757	0.172128	0.0216008	down	nsd	-0.245767	0.00405163	0.000986994	0.0184891	0.197411	0.0257512
MMP0432	conserved hypothetical protein 433202:433963 forward MW:28556	down	down	-0.177932	1.13025e-05	7.51519e-06	-0.509463	0.000152398	7.85745e-05	down	down	-0.0969437	0.00130373	0.000317977	-0.0285533	0.0014154	0.000269512	up	up	0.320921	0.000144674	5.92269e-05	0.14403	0.0032346	0.000637389
MMP0433	putative flavodoxin 433982:434476 forward MW:18815	up	up	0.17524	0.000485073	0.000160954	0.192412	0.000250846	0.000122526	nsd	nsd	-0.0154304	0.573582	0.079592	-0.224205	0.0202425	0.00299696	down	down	-0.462817	0.0025822	0.000673818	-0.485536	0.00199834	0.000415758
MMP0435	hypothetical protein 435021:435635 forward MW:23350									nsd
MMP0436	rimK putative SSU ribosomal protein S6 modification protein 435636:436586 forward MW:36064										nsd
MMP0438	putative predicted protein 437673:438470 reverse MW:30352	nsd	nsd	0.458135	0.025277	0.00507754	-0.395885	0.0247294	0.00604753	nsd	up	-0.556698	0.00807644	0.00162009	0.448885	0.000525402	0.000112753	nsd	nsd	0.410356	0.0126153	0.00266532	0.75729	0.00657061	0.00119964
MMP0439	pyrD Dihydroorotate oxidase 438564:439478 forward MW:31984	up	nsd	0.558749	2.37461e-06	2.24026e-06	0.311277	0.0586783	0.0130517	up	up	0.363278	9.99124e-05	3.43744e-05	0.507773	1.12286e-05	4.26682e-06	nsd	nsd	-0.0225936	0.749555	0.103631	-0.0465984	0.362149	0.044915
MMP0440	DNA-directed RNA polymerase subunit E' 439634:440197 forward MW:21012	nsd	down	0.00843543	0.832623	0.118831	-0.58952	0.00219311	0.000749664	up	nsd	-0.302904	0.000403218	0.000112617	-0.372112	0.0248452	0.00363753	nsd	down	0.623463	0.0561756	0.00990375	-0.589862	0.00389511	0.000746711
MMP0441	rpoE2 DNA-directed RNA polymerase subunit E 440245:440421 forward MW:6357	nsd	nsd	-0.300931	0.213066	0.0346784	-0.656936	0.00670016	0.00194014	nsd	nsd	-0.419576	0.00754667	0.00152254	0.229675	0.0805435	0.0106449	nsd	nsd	-0.216608	0.132621	0.0219335	-0.313593	0.0481475	0.00724577
MMP0442	conserved hypothetical protein 440453:440929 forward MW:18121	nsd	nsd	0.323259	0.347732	0.0541806	0.484208	0.134713	0.0272379	nsd	nsd	0.141841	0.301738	0.0448558	-0.146168	0.241435	0.02924	nsd	nsd	-0.570517	0.0112291	0.00238202	0.105061	0.0987743	0.0139378
MMP0443	SSU ribosomal protein S24E 440936:441244 forward MW:11458	down	nsd	-0.0718522	0.000121659	5.1153e-05	0.00644319	0.362326	0.0656118	up	up	0.0142756	0.00138842	0.000337225	0.0592773	0.000284948	6.71677e-05	up	down	-0.0941568	0.000628806	0.000199813	-0.0491441	8.88823e-06	4.09877e-06
MMP0444	SSU ribosomal protein S27AE 441246:441449 forward MW:7531	up	nsd	0.259918	0.000146461	5.88409e-05	0.0569716	0.0614626	0.0135168	nsd	up	0.12225	0.00669935	0.00136735	0.317924	0.0015857	0.000298273	nsd	down	-0.0868334	0.161483	0.0261043	-0.559266	0.00113484	0.00025255
MMP0446	Nitrogen fixation-related protein 441990:442316 reverse MW:12131	up	up	1.09671	3.9447e-05	2.02607e-05	1.28746	1.06845e-05	9.09708e-06	nsd	up	1.19758	0.00547169	0.00114343	1.22215	0.000247998	5.96494e-05	down	down	-0.474226	0.000120375	4.9928e-05	-1.33206	1.66108e-06	1.00564e-06
MMP0447	nitrogenase related protein 442530:442889 reverse MW:12665	nsd	up	0.1397	0.021735	0.0044654	0.621449	3.07916e-05	2.16488e-05	up	nsd	-0.690808	0.00158596	0.000377865	-0.06446	0.189886	0.0236714	nsd	down	-0.288003	0.240998	0.0377202	-0.601915	2.69263e-05	1.02652e-05
MMP0449	ferredoxin 443364:444209 reverse MW:30971										nsd
MMP0450	ferredoxin 444206:445063 reverse MW:31463	nsd								nsd									nsd
MMP0451	conserved hypothetical protein 445073:445432 reverse MW:12891	nsd	nsd	-0.47878	0.00618568	0.00145362	-0.143383	0.343332	0.0626607	down	nsd	-0.336421	0.00468745	0.000997403	-0.182655	0.0369073	0.00517357	nsd	nsd	-0.753085	0.0472431	0.00847108	-0.183347	0.0443653	0.00672716
MMP0453	Neutral zinc metallopeptidases, zinc-binding region:CBS domain 445925:446911 reverse MW:35961	nsd	down	0.0626163	0.240481	0.0387727	-0.470751	0.00104707	0.000415273	down	nsd	-0.415094	0.000293636	8.51345e-05	0.055228	0.0317636	0.00449076	nsd	nsd	0.457712	0.01146	0.00242448	0.205091	0.0133392	0.00226299
MMP0454	conserved hypothetical archaeal protein 447066:447587 reverse MW:20596		nsd							nsd	nsd	0.187794	0.749649	0.101687	0.210819	0.392189	0.0451992	nsd	nsd
MMP0455	Probable amino-acid ABC transporter 447703:448449 reverse MW:27989	up	nsd	1.50146	0.000742721	0.000228748	0.420261	0.14093	0.0283647	nsd	nsd	0.154494	0.0207754	0.00382562				nsd	nsd	-0.709148	0.101138	0.0169761	-0.108955	0.396283	0.0486983
MMP0456	xerD-like Phage integrase 448553:449101 reverse MW:21798	nsd	nsd	0.478937	0.0201802	0.00418101	0.305213	0.131973	0.026713	nsd	nsd	-0.00506058	0.955559	0.126866				nsd	down				-0.955209	0.00336234	0.000659654
MMP0457	Probable ATP dependent RNA helicase 450214:451830 forward MW:60654	down	down	-0.0411208	0.0030119	0.00075539	-0.301463	1.26159e-05	1.02705e-05	down	down	-0.0742317	0.00106816	0.000265327	-0.422287	2.82925e-06	1.32199e-06	down	down	-0.094201	0.000530473	0.000174185	-0.514523	8.99799e-08	9.81683e-08
MMP0458	possible A. fulgidus predicted coding region AF1474 452313:453959 forward MW:62320	down	down	-0.206248	7.76957e-07	9.19211e-07	-0.191427	0.000110765	6.01148e-05	down	down	-0.395226	2.4265e-06	1.65341e-06	-0.299678	4.84033e-07	3.18898e-07	nsd	down	-0.0469606	0.0420878	0.00767772	-0.0652934	0.00346695	0.000672314
MMP0460	Conserved Hypothetical Protein 456701:458044 forward MW:50166	nsd	nsd	0.263504	0.0668788	0.0121793	0.185995	0.0261094	0.00634321	nsd	nsd	-0.0447466	0.305084	0.0452763	-0.0333305	0.249604	0.0300636	up	nsd	0.535205	0.00065772	0.000207745	-0.0352217	0.458009	0.0554709
MMP0462	possible predicted protein 458525:459142 reverse MW:24316	nsd	nsd	-1.38046	0.0094103	0.00211022				nsd								nsd	nsd
MMP0463	undefined product 459308:462397 reverse MW:120964	nsd	nsd							down	down	-0.972347	0.000831532	0.00021258	-1.70338	0.000139719	3.65285e-05	nsd	nsd				-0.367018	0.115377	0.0159289
MMP0464	hypothetical protein 462521:463246 reverse MW:29182	nsd	nsd	-0.520951	0.0086636	0.00196072	-0.545248	0.0997504	0.0208032	nsd	nsd	0.380644	0.0285794	0.00514368	-0.19968	0.147518	0.0186724		nsd				0.222659	0.124496	0.0170128
MMP0465	conserved hypothetical archaeal protein 463612:463974 reverse MW:14283	nsd	nsd	0.221798	0.0357003	0.00695156	-0.065112	0.0825744	0.017617	up	nsd	0.196406	0.00272341	0.000608317				nsd	nsd	-0.0529617	0.789724	0.108329	-1.00686	0.0562991	0.00832961
MMP0466	hypothetical 464129:464380 forward MW:9423										nsd
MMP0468	hypothetical protein 465000:465224 forward MW:8317	nsd	nsd				-0.254552	0.603669	0.102141	nsd	nsd							nsd		1.03047	0.0133234	0.0027999
MMP0470	MCM family related protein 465802:467826 forward MW:76079	nsd	nsd	0.741404	0.0131654	0.00286977				nsd	nsd	0.932972	0.00766897	0.00154544	-0.110414	0.500545	0.0566139	nsd	nsd	-0.113903	0.770619	0.106078
MMP0472	Probable integrase/recombinase 468086:469072 forward MW:38853	nsd	nsd							nsd	nsd				-0.124323	0.756577	0.0823219	nsd	up				1.1576	0.00157773	0.000340176
MMP0473	hypothetical protein 469177:470175 forward MW:38259	nsd	nsd	0.538692	0.0108224	0.002408	-0.0660608	0.665439	0.111173	nsd	up	0.00614884	0.959866	0.127205	0.175312	0.000430045	9.47586e-05	nsd	down	-0.507348	0.00520872	0.00121085	-0.90529	0.000221315	6.06102e-05
MMP0475	hypothetical protein 471143:472984 reverse MW:71734	nsd	nsd	0.560443	0.0244102	0.00493813				nsd	down	-0.346326	0.0427822	0.007374	-0.406714	0.000394841	8.8632e-05	nsd	nsd				-0.618326	0.037533	0.00578928
MMP0476	conserved hypothetical protein 473717:474019 reverse MW:11833	nsd	nsd	0.37949	0.0409655	0.00785203	-0.115633	0.731806	0.120632	up	nsd	0.929756	0.0020991	0.000481141	0.461542	0.0755123	0.0100607	nsd	nsd	0.338514	0.0232959	0.00453299	-0.0265578	0.513258	0.0613867
MMP0477	hypothetical protein 474016:474264 reverse MW:9380	up	nsd	0.629379	1.79108e-05	1.07809e-05	-0.097467	0.554148	0.0947114	up	up	0.20165	0.00147519	0.000353398	0.548128	0.000160429	4.09676e-05	nsd	nsd	0.0609913	0.503089	0.0734193	-0.0258118	0.668063	0.0768864
MMP0479	hypothetical protein 475377:475787 reverse MW:15702	nsd	up	-0.123544	0.209832	0.0341845	0.371465	0.000327544	0.000155092	down	up	-0.573438	0.00017409	5.41502e-05	0.185819	7.8545e-07	4.662e-07	down	down	-0.521679	0.00121641	0.000353729	-0.423158	5.35576e-05	1.82413e-05
MMP0480	conserved hypothetical protein 475968:476249 forward MW:10982									nsd
MMP0481	conserved hypothetical protein 476251:478203 reverse MW:76201	nsd	nsd	0.0953207	0.0468037	0.00888174	-0.388858	0.0161149	0.00416591	nsd	nsd	-0.0438388	0.0289371	0.00519204	-0.0676556	0.280044	0.0333942	up	nsd	0.903934	0.000619982	0.000197407	0.109572	0.0237813	0.00379463
MMP0482	conserved hypothetical protein 478571:478954 reverse MW:14298									nsd		-0.352236	0.159628	0.0249811				nsd
MMP0483	conserved hypothetical protein 478947:479240 reverse MW:11723		nsd															nsd	nsd				-0.046812	0.563896	0.0666705
MMP0484	possible sodium/proton antiporter 479516:481216 reverse MW:63357		nsd							nsd	nsd							nsd
MMP0486	conserved hypothetical protein 482858:483295 forward MW:16280		nsd				-0.00826175	0.925876	0.147694	nsd	nsd	-0.890087	0.102181	0.0163415	-0.0788854	0.0277437	0.00400406	nsd	up	0.747134	0.019091	0.00378488	0.687559	0.000626405	0.000149838
MMP0487	Hypothetical protein 483526:485715 forward MW:79494	down	down	-0.824889	1.50601e-09	6.00824e-09	-0.778259	9.23466e-08	2.06514e-07	down	down	-0.683364	3.72697e-09	1.06994e-08	-0.663545	1.15551e-08	1.71076e-08	nsd	nsd	0.0286546	0.544613	0.0784621	0.0513536	0.0157325	0.00261287
MMP0488	Low molecular weight phosphotyrosine protein phosphatase 485802:486212 reverse MW:15415	nsd	nsd	0.487537	0.273043	0.0434508	0.737372	0.047315	0.0107231	up	nsd	0.64535	0.000871266	0.000221124	-0.51937	0.0622249	0.00841806	down	down	-0.476786	0.000503495	0.00016742	-0.864868	0.000400253	0.000100772
MMP0489	conserved hypothetical protein 486425:486886 reverse MW:16197	up	up	1.52928	4.72735e-11	4.05485e-10	1.08387	1.36087e-08	4.59262e-08	up	up	1.19366	6.84162e-08	9.98415e-08	1.11869	1.04137e-08	1.55929e-08	down	down	-0.379213	1.03993e-08	2.98011e-08	-1.09673	1.48486e-10	7.37992e-10
MMP0493	probable metal chelatase 489237:495467 reverse MW:228901	down	nsd	-0.448488	0.0020531	0.000541129	0.659823	0.0110434	0.00299239									nsd	nsd	-0.0184378	0.981738	0.131019
MMP0494	distinct helicase family member with a unique C-terminal domain including a metal-binding cysteine cluster 496024:498303 reverse MW:86305	nsd	nsd				0.428631	0.593129	0.100449	nsd	nsd							nsd
MMP0495	conserved hypothetical protein 498297:499391 reverse MW:41734	nsd	nsd	0.878138	0.0170604	0.00360428	0.173662	0.143664	0.0288279	nsd	up				0.942852	7.28782e-05	2.0696e-05	nsd	nsd	0.157534	0.633925	0.0895289	-0.292069	0.09896	0.0139493
MMP0496	Glutamate synthase subunit-related 499642:501126 forward MW:54375	nsd	nsd	0.304868	0.0742379	0.0133407	0.548601	0.00572253	0.00168866	nsd	up	-0.104943	0.0566398	0.00960184	0.220864	0.00104225	0.000207141	nsd	nsd	-0.49296	0.053958	0.00952343	-0.139921	0.131005	0.0177936
MMP0497	Hypothetical 501162:501839 reverse MW:26109	nsd
MMP0499	conserved hypothetical protein 502790:503530 reverse MW:28523	nsd	nsd	-0.372949	0.0473506	0.0089657				down	nsd	-0.991483	1.91557e-06	1.40947e-06	-0.342175	0.452815	0.051525	nsd	nsd	-0.236782	0.131914	0.0218396	-0.489806	0.0242138	0.00385449
MMP0500	Iron-sulfur flavoprotein-related 503825:504376 forward MW:19982	down	nsd	-0.582206	7.51399e-07	8.95147e-07	0.137423	0.0100529	0.00275303	nsd	nsd	-0.00308172	0.827441	0.111291	-0.00763552	0.696653	0.0764965	up	up	0.365723	0.000593786	0.000190219	0.247843	0.00199367	0.000415431
MMP0501	hypothetical protein 504522:506024 reverse MW:54994	nsd								nsd
MMP0503	hypothetical protein 507985:508290 forward MW:11649	nsd	nsd	0.629878	0.0982474	0.0171631	-0.161472	0.625227	0.105285	up	nsd	0.856972	0.000905053	0.000229035	-0.0792848	0.120842	0.0153994	up	down	0.96133	0.000710473	0.000220866	-0.681211	0.00121221	0.000267991
MMP0504	modC Molybdenum transport ATP-binding protein modC 508346:509377 reverse MW:38707	up	down	1.6055	4.10383e-06	3.55312e-06	-1.79277	5.36267e-07	8.2948e-07	nsd	down				-1.45858	1.25322e-06	6.852e-07	up	down	1.46959	5.91607e-07	7.47611e-07	-1.50989	9.92204e-09	1.8103e-08
MMP0505	conserved hypothetical protein 509394:510107 reverse MW:26427	up	up	1.61138	3.68805e-06	3.28807e-06	1.67945	4.98098e-05	3.16619e-05	nsd	up	0.531579	0.0294444	0.00527767	1.01794	0.00106365	0.000210442	down	down	-1.28058	1.53976e-05	9.47988e-06	-1.79773	4.0247e-06	2.12633e-06
MMP0507	modA molybdate-binding periplasmic protein; permease RELATED 510908:511690 reverse MW:28499	up	up	1.61471	5.31302e-05	2.59669e-05	2.22594	2.70765e-05	1.94043e-05									down	down	-2.83388	8.18833e-05	3.73e-05	-2.29674	1.63791e-06	9.99074e-07
MMP0508	fmdE molybdenum containing formylmethanofuran dehydrogenase, subunit E 512277:512852 forward MW:21421	nsd		0.0558917	0.873985	0.12391				nsd	nsd				0.786949	0.0165296	0.00250063	nsd	nsd
MMP0509	fmdA formylmethanofuran dehydrogenase, subunit A 512896:514647 forward MW:64595	nsd	down	0.23857	0.491498	0.0745496	-0.57871	0.000983917	0.000393592	down	down	-0.655685	5.79438e-06	3.21589e-06	-0.525266	0.000566827	0.000120856	nsd	nsd	-0.0172136	0.929083	0.124838	0.308176	0.424716	0.0517657
MMP0510	fmdC molybdenum containing formylmethanofuran dehydrogenase subunit C 514657:515904 forward MW:44680	nsd	nsd							nsd	down	1.30153	0.0479042	0.00821639	-0.501566	0.00202411	0.000368894	nsd	nsd				-1.11805	0.423099	0.0516155
MMP0511	fmdB molybdenum containing formylmethanofuran dehydrogenase, subunit B 515910:517241 forward MW:48789	nsd	down	-0.795576	0.0237713	0.00482024	-0.954893	0.0015658	0.00056875	down	nsd	-0.596606	0.00145431	0.000349352	-0.570786	0.0230891	0.0033993	nsd	nsd	0.148252	0.183122	0.0292721	0.127011	0.420933	0.051398
MMP0514	modA Molybdenum ABC transporter, periplasmic molybdenum-binding protein 520134:520910 forward MW:27515		nsd				-0.677897	0.0332321	0.00782775
MMP0516	modD molybdate transporter subunit 521710:522561 forward MW:31846	up	up	0.632943	1.66092e-05	1.02125e-05	0.990457	1.04754e-06	1.39313e-06	nsd	up	-0.240131	0.00741018	0.00150193	0.55796	8.67708e-05	2.38198e-05	down	down	-0.83207	3.30773e-06	2.81805e-06	-0.454131	8.09795e-06	3.77323e-06
MMP0517	conserved hypothetical protein 522589:523119 reverse MW:20126									nsd	nsd	0.79783	0.0350282	0.00615256					nsd				-0.591743	0.124375	0.0170128
MMP0520	cation transport ATPase 523959:526463 reverse MW:93941		nsd							nsd	nsd	0.892241	0.0612595	0.010325				nsd
MMP0526	hypothetical protein 531626:532351 forward MW:27250	nsd								nsd	nsd				-0.919594	0.306973	0.0361797		nsd
MMP0527	conserved hypothetical archaeal protein 532365:532985 forward MW:23560	nsd	nsd	-0.113389	0.443441	0.0678604	0.199806	0.36809	0.0664952	down	nsd	-0.372442	0.000632217	0.000166926	0.392727	0.0068522	0.00112161	nsd	nsd	-0.568525	0.0135521	0.00284038	0.152416	0.0371168	0.00573828
MMP0529	sulfate transporter family 533633:535291 reverse MW:59963										nsd							nsd	nsd
MMP0530	hypothetical protein 535522:536139 forward MW:24220	nsd	down	-0.18975	0.088953	0.0157266	-0.310109	0.000534492	0.000237909	down	down	-0.516048	0.0001084	3.65055e-05	-1.04751	9.28075e-05	2.52664e-05	nsd	down	-0.138975	0.217205	0.0342342	-0.717611	0.000455235	0.00011292
MMP0531	hypothetical 536126:536635 forward MW:19746	nsd	down	0.285128	0.0314741	0.0061919	-0.337043	0.00179292	0.000632293	down	nsd	-0.566507	7.86089e-05	2.78662e-05	-0.50154	0.0126131	0.00195069	nsd	nsd	-0.419241	0.0320501	0.00603522	-0.193033	0.056624	0.00836846
MMP0532	conserved hypothetical protein 536793:538262 forward MW:56430	down	up	-0.171235	1.46654e-05	9.21716e-06	0.14607	0.00116441	0.00044747	down	down	-0.851348	3.50828e-07	3.77206e-07	-0.163168	0.000413622	9.23757e-05	down	down	-0.633625	9.75607e-07	1.10381e-06	-0.427717	9.39111e-05	2.93076e-05
MMP0534	conserved hypothetical protein 539194:540276 reverse MW:41144	nsd	nsd	-0.501035	0.228472	0.0369058				nsd	nsd
MMP0535	conserved hypothetical archaeal protein 540277:540915 reverse MW:24464	nsd	nsd	-1.36553	0.00844404	0.00191862	0.488078	0.258402	0.0489414	nsd	nsd	-0.328393	0.0171794	0.00322794	0.347	0.0326853	0.00460624	nsd	nsd				0.156184	0.672144	0.0772898
MMP0536	conserved hypothetical protein 541064:541477 reverse MW:15846									nsd	up	0.446305	0.370666	0.0538678	0.536438	0.00108603	0.000214227		nsd
MMP0537	nth1 endonuclease III homologue 541501:542571 reverse MW:41262	nsd	nsd	0.194814	0.218324	0.0354334	0.92183	0.0143267	0.00377194	nsd	up	0.242679	0.00521774	0.00109955	0.41868	0.000189472	4.70173e-05	nsd	nsd	0.458373	0.0182794	0.00365153	-0.018884	0.712577	0.0811742
MMP0539	leuB 3-isopropylmalate dehydrogenase 543913:544905 forward MW:35317	down	up	-0.915796	2.96505e-11	2.6771e-10	1.12854	1.12444e-09	6.13851e-09	up	up	-0.0530476	1.18032e-05	5.75757e-06	1.08454	1.62181e-12	2.37446e-11	up	up	0.0678888	4.40452e-05	2.21976e-05	0.803221	2.74225e-12	2.83071e-11
MMP0540	purC Phosphoribosylaminoimidazole-succinocarboxamide synthase 545004:545744 forward MW:27763	up	up	0.311543	5.85748e-06	4.53555e-06	0.114918	0.0016222	0.000583525	up	up	0.0971468	2.14156e-05	9.4704e-06	0.360339	8.28763e-07	4.87516e-07	up	nsd	0.138782	0.000823927	0.000251873	0.0120117	0.243467	0.0311158
MMP0541	serB Phosphoserine phosphatase 545781:546422 forward MW:23347	nsd	nsd	0.248245	0.0164931	0.00349304	0.114125	0.791435	0.129427	nsd	up	0.329107	0.00142968	0.000345329	0.704128	0.00167932	0.000313425	nsd	nsd	0.577879	0.0750473	0.0129131	-0.118238	0.430558	0.0523826
MMP0542	Hypothetical protein 546521:547150 forward MW:24637	down	nsd	-0.179924	1.39054e-05	8.96785e-06	0.121779	0.0300659	0.00717299	down	down	-0.666814	3.09754e-09	9.21502e-09	-0.33804	3.95884e-06	1.74463e-06	down	down	-0.628292	1.15511e-05	7.46527e-06	-0.273233	7.85968e-07	5.55114e-07
MMP0543	conserved hypothetical protein 547184:547699 forward MW:19617	nsd	up	-0.0962787	0.434166	0.0666789	0.487396	0.000108415	5.90119e-05	nsd	nsd	-0.331265	0.0211623	0.0038887	-0.0984495	0.0136967	0.00210592	up	down	0.594946	0.00047114	0.000159009	-0.520932	7.67161e-06	3.61221e-06
MMP0544	MoaA/nifB/pqqE family 547714:548724 forward MW:37920	nsd	nsd	-0.0450911	0.675361	0.0986857	0.451652	0.149189	0.0298075	nsd	nsd	-0.122734	0.0100272	0.0019752	-0.0878394	0.0533356	0.00731307	nsd	nsd	0.986568	0.0700627	0.0121083	0.0179284	0.84232	0.0945099
MMP0545	Molybdenum cofactor biosynthesis protein:MoeA N-terminal region, domain I and II:MoeA C-terminal, domain IV 548751:550601 forward MW:68219	up	nsd	0.52448	2.42138e-05	1.35369e-05	0.201666	0.00680735	0.00196505	nsd	nsd	-0.119013	0.00567021	0.00117371	0.0212426	0.0943237	0.0123179	nsd	down	-0.0106924	0.640035	0.0901495	-0.316828	0.00237794	0.00048203
MMP0546	Protein of unknown function DUF51 550818:551429 forward MW:22894	nsd	nsd	-0.105449	0.287134	0.0455243	-0.0907392	0.173648	0.0341432	nsd	up	0.0268378	0.55738	0.0777133	0.717421	0.00349612	0.00060855	nsd	nsd	0.147691	0.700459	0.0976998	0.323495	0.0177108	0.00289133
MMP0547	RecJ related protein 551491:552786 forward MW:48541	nsd	nsd	0.0571452	0.204336	0.0335465	0.317408	0.00305739	0.00100263	down	nsd	-0.17688	0.000412002	0.000114705	-0.0627097	0.112648	0.0144531	nsd	down	0.418158	0.00465737	0.00110219	-0.457599	0.000635958	0.000151853
MMP0548	hisB Imidazoleglycerol-phosphate dehydratase 552862:553434 forward MW:21218	nsd	up	-0.0493218	0.0102235	0.00228065	0.289612	0.00148156	0.000545627	up	up	0.109853	0.00222851	0.000506167	0.244336	8.73736e-07	5.02749e-07	up	up	0.220767	0.000218095	8.4875e-05	0.199661	3.32321e-05	1.23191e-05
MMP0549	conserved hypothetical protein 553444:553992 forward MW:20794	nsd	nsd	0.111437	0.0416484	0.007974	-0.0761904	0.135488	0.0273349	up	up	0.418713	3.01541e-05	1.2309e-05	0.170778	0.00198603	0.000362958	nsd	up	0.100515	0.0146929	0.00303509	0.251154	1.03618e-05	4.63113e-06
MMP0550	similar to ABC-type amino acid transport system, periplasmic component 554163:554957 forward MW:28890	nsd	nsd	0.361551	0.0642442	0.0117555	0.238824	0.361352	0.0654993	nsd	nsd	-0.153003	0.3509	0.0512932	0.201348	0.0587051	0.00797462	nsd	nsd
MMP0553	argF Ornithine carbamoyltransferase 556641:557555 reverse MW:34084	up	up	0.227281	0.000362441	0.000124832	0.474438	6.15709e-05	3.72257e-05	nsd	up	-0.0323465	0.0120639	0.00235016	0.222746	9.98527e-06	3.90424e-06	down	down	-0.356281	0.000102758	4.38912e-05	-0.110031	0.0017943	0.000380557
MMP0554	SAM (and some other nucleotide) binding motif 557679:558281 forward MW:22124	nsd	up	0.35255	0.192995	0.0318346	0.271854	0.000165629	8.44582e-05	nsd	nsd	-0.00363826	0.959435	0.127205	0.512031	0.00979209	0.00153604	nsd	nsd	0.390025	0.173175	0.0278232	-0.957953	0.0342061	0.00531276
MMP0555	flaK Preflagellin peptidase 558325:559017 forward MW:25897	nsd
MMP0556	conserved hypothetical protein 559014:559856 reverse MW:31642	nsd	nsd							nsd	nsd	0.0368927	0.708707	0.0965822	-0.266821	0.487462	0.0551816	up	nsd	1.50651	0.00183892	0.000504061	-0.50644	0.0102024	0.00177114
MMP0557	conserved hypothetical archaeal protein 559858:560271 reverse MW:15858	up	nsd	0.271138	0.000620104	0.000197728	0.018272	0.795366	0.129841	up	nsd	0.369563	0.00464666	0.000991708	0.248896	0.0273903	0.00396173	nsd	nsd	0.403446	0.0194814	0.00385257	0.117683	0.120108	0.0164971
MMP0559	Family of unknown function ThiJ/PfpI 560693:561211 forward MW:18386	down	down	-0.552337	6.05938e-07	7.69982e-07	-0.273589	0.000101854	5.62656e-05	down	nsd	-0.440994	1.48047e-06	1.14211e-06	-0.0139152	0.566899	0.0635732	down	up	-0.253222	0.00112867	0.000331889	0.165418	9.84506e-05	3.03014e-05
MMP0560	SAM (and some other nucleotide) binding motif:Family of unknown function Met10 561273:562034 forward MW:29477										nsd
MMP0561	cmd Carboxymuconolactone decarboxylase:Alkylhydroperoxidase AhpD core domain 562048:562482 reverse MW:15947	down	up	-0.557857	0.00222896	0.000579899	1.04177	0.00203183	0.000702294	nsd	up	-0.353367	0.00921661	0.00182994	0.587089	1.06629e-06	6.00436e-07	nsd	nsd				0.30979	0.00852197	0.00149294
MMP0563	conserved hypothetical archaeal protein 563258:563740 reverse MW:17851	nsd	nsd	0.331366	0.0223273	0.00457612	-0.799474	0.0297799	0.00711392	nsd	down	-0.403523	0.0382584	0.00665982	-0.550197	0.00329555	0.000578222	nsd	nsd	1.12768	0.0327544	0.00615314	-1.35885	0.106418	0.0148756
MMP0564	conserved hypothetical archaeal protein 563804:564712 reverse MW:34380									nsd		1.1127	0.00539264	0.00113106
MMP0565	conserved hypothetical archaeal protein 564732:565667 reverse MW:36035	nsd	up	-0.883541	0.00762057	0.00176185	0.647238	0.000274146	0.000133206	nsd	nsd	-0.279341	0.720836	0.0980063	0.536257	0.0198757	0.00295593	nsd	nsd	0.0798815	0.495593	0.0725943	0.044414	0.875152	0.0972182
MMP0566	Acyl-CoA synthetases (AMP-forming)/AMP-acid ligases II related protein 565697:567346 reverse MW:62375	nsd	nsd	0.0600989	0.0250199	0.00503769	-0.222676	0.0147584	0.00387458	up	nsd	0.181708	1.10932e-05	5.51884e-06	-0.105412	0.0280778	0.00404342	nsd	down	0.00477967	0.901194	0.12171	-0.200633	6.83606e-07	5.03315e-07
MMP0567	undefined product 567367:567774 reverse MW:15688	nsd	up	0.128846	0.0464528	0.00882492	0.432973	0.000272276	0.000132645	up	up	0.228987	0.00457568	0.000979572	0.244946	0.000356672	8.14517e-05	nsd	up	0.322528	0.0178869	0.00359133	0.358827	0.00480965	0.000901429
MMP0568	transcriptional regulator related protein 567797:568318 reverse MW:19317	nsd	nsd	-0.0709257	0.059252	0.0109532	0.0970138	0.0227951	0.0056189	nsd	up	0.0489536	0.214007	0.0326169	0.109845	0.00257596	0.000460551	nsd	nsd	-0.334532	0.00915152	0.00200611	-0.0788119	0.0100644	0.00174946
MMP0569	conserved hypothetical protein 568527:570113 reverse MW:57207	nsd	down	-0.573125	0.00794792	0.00182524	-0.562544	0.000931737	0.000378428	down	nsd	-0.641784	1.49338e-05	6.99248e-06	0.127184	0.163502	0.0205967	nsd	nsd	-0.608321	0.0141526	0.00294666	0.00522609	0.968682	0.106375
MMP0570	conserved hypothetical protein 570187:570732 reverse MW:21369	nsd																	nsd
MMP0571	moaA MoaA/nifB/pqqE family 570696:571589 reverse MW:34147	nsd	nsd	0.196676	0.243761	0.0392277				down	nsd	-0.324755	0.00203102	0.000469223	-0.109294	0.246588	0.0297274	nsd	nsd	0.203749	0.493547	0.0723619	0.0844021	0.18704	0.0246074
MMP0572	slyD Peptidylprolyl isomerase, FKBP-type 571721:572407 reverse MW:25536	up	up	0.019335	0.000600678	0.000192969	0.263057	3.1713e-10	2.45263e-09	up	up	-0.0517972	1.95116e-06	1.42369e-06	0.233643	3.54056e-08	4.05678e-08	down	down	-0.155062	2.88516e-07	4.21052e-07	-0.11109	3.14322e-08	4.58477e-08
MMP0573	mobA putative molybdopterin-guanine dinucleotide biosynthesis protein A 572518:573162 forward MW:24795	nsd	nsd	0.192538	0.399013	0.061778	0.580285	0.260192	0.0491523	nsd	nsd	-0.0210474	0.902629	0.120386	-0.54131	0.00859632	0.00136801	nsd	nsd	0.724767	0.331844	0.0504365	-0.250762	0.21359	0.0276131
MMP0575	Asp-tRNAAsn/Glu-tRNAGln amidotransferase subunit C 573704:573943 reverse MW:9076	nsd	up	0.352978	0.0179206	0.00374451	0.563354	0.000149066	7.76374e-05	nsd	up	-0.12281	0.190863	0.0293448	0.559431	3.60392e-05	1.14153e-05	down	up	-0.491463	0.0019666	0.000536262	0.135633	0.00502955	0.000934808
MMP0576	dapA Dihydrodipicolinate synthase 573961:574830 reverse MW:31584	up	nsd	0.110095	6.76001e-05	3.14273e-05	-0.0336012	0.00637087	0.00185637	up	up	0.10558	0.000525599	0.000142701	0.513496	3.14097e-09	7.39064e-09	up	up	0.361968	2.8976e-06	2.59487e-06	0.0423662	0.0001901	5.30358e-05
MMP0577	30S ribosomal protein S17E 574840:575031 reverse MW:7247	down	down	-0.291955	5.10465e-06	4.17091e-06	-0.321323	6.35715e-05	3.80634e-05	down	nsd	-0.345346	1.11294e-05	5.52115e-06	0.00813415	0.570282	0.0638982	up	down	-0.124685	0.00104041	0.000308816	-0.235998	1.62338e-06	9.94736e-07
MMP0578	aroQ Chorismate mutase 575111:575401 reverse MW:11105	up	nsd	0.144072	0.000146371	5.88409e-05	0.0938643	0.00839287	0.00237111	up	down	0.706982	2.18526e-07	2.48494e-07	-0.614074	3.62737e-06	1.61475e-06	up	up	0.201639	9.94318e-05	4.3054e-05	0.0631325	0.00396438	0.000757826
MMP0579	conserved hypothetical archaeal protein 575501:576217 reverse MW:26828	nsd	nsd				0.535144	0.0565201	0.0126243	nsd	nsd	0.0901992	0.454074	0.0647532	0.327359	0.515744	0.058283	nsd	nsd				0.16743	0.610963	0.0713553
MMP0580	act Radical-activating enzyme 576227:577033 reverse MW:30280	down	up	-0.307233	0.00312683	0.000783069	0.318461	0.00108377	0.000427093	up	up	-0.16216	0.00103594	0.000259161	0.294804	6.89618e-06	2.83965e-06	down	nsd	-0.480359	0.000205699	8.08496e-05	0.0836676	0.0204494	0.00330226
MMP0581	conserved hypothetical protein 577032:577814 forward MW:29569	down	nsd	-0.656631	0.00157439	0.000432229	0.191927	0.168155	0.0332038	down	up	-1.03381	8.42315e-05	2.96791e-05	0.444178	0.00158681	0.000298273	down	nsd	-1.234	0.00255501	0.000667828	-0.521092	0.0116314	0.00199344
MMP0584	valS Valyl-tRNA synthetase 579029:581689 reverse MW:102046	up	up	0.218646	1.09192e-06	1.20075e-06	0.358094	3.96492e-07	6.51271e-07	up	up	0.350351	2.28098e-09	7.53873e-09	0.311275	2.516e-09	6.25519e-09	up	down	0.0530775	0.00121179	0.00035369	-0.0863796	1.66474e-05	6.78131e-06
MMP0585	Universal stress protein (Usp) 582112:582549 forward MW:15771	down	nsd	-0.197956	7.08297e-05	3.24555e-05	0.136321	0.00406992	0.00128256	down	nsd	-0.144454	4.4082e-07	4.48814e-07	0.00915794	0.0373132	0.00521383	down	down	-0.571609	4.99859e-05	2.45433e-05	-0.350778	4.12479e-08	5.82652e-08
MMP0586	uncharacterized endonuclease III related protein 582554:583252 reverse MW:27090	nsd	nsd	-1.39218	0.122075	0.0209208	-0.619211	0.387122	0.0694247	nsd									nsd
MMP0588	dph5 Diphthine synthase 584564:585331 forward MW:28771	nsd	nsd	0.411559	0.00428024	0.00104299	-0.403069	0.0367099	0.00853813	nsd	up	-0.0730352	0.366584	0.0534075	0.43974	8.59267e-05	2.36374e-05	nsd	nsd	0.0235932	0.780621	0.107361	-0.0818321	0.0388167	0.00598041
MMP0589	conserved hypothetical protein 585757:587331 forward MW:59546	up	nsd	1.62117	0.00128646	0.000363574	-1.11889	0.0178935	0.00452487	up	nsd	0.753524	0.00191158	0.00044456	-0.831874	0.0223954	0.00330087	up	down	1.10134	0.00149857	0.00042102	-0.753266	5.87704e-05	1.96673e-05
MMP0590	Glycosyl transferase, family 2 587336:588034 reverse MW:26630	nsd		-0.324155	0.297976	0.0470261				down	nsd	-0.42212	0.000107378	3.62312e-05	0.292421	0.214258	0.0263359	nsd	nsd	-0.713951	0.245281	0.0382765	-0.339558	0.0654068	0.00954038
MMP0591	conserved hypothetical archaeal protein 588068:588727 reverse MW:24219	down		-0.641774	0.00177169	0.00047638				nsd	up	-0.255138	0.0729013	0.0120894	0.473178	6.5735e-05	1.89647e-05		nsd				0.0638509	0.581447	0.0682644
MMP0592	hypothetical protein 588738:588920 reverse MW:6848	nsd	nsd	0.0861143	0.0580333	0.010786	-0.291183	0.190446	0.0370535		down				-1.04871	0.000578101	0.000122664		nsd				-0.889084	0.626566	0.0728605
MMP0593	walker type ATPase 588917:589702 reverse MW:27422	down	down	-0.335736	5.34112e-07	7.08753e-07	-0.255768	1.23531e-05	1.01008e-05	down	down	-0.261926	6.17655e-06	3.36668e-06	-0.413265	1.32709e-08	1.90072e-08	down	down	-0.145881	8.35519e-06	5.8528e-06	-0.35111	4.60852e-09	1.01382e-08
MMP0594	conserved hypothetical archaeal protein 589779:590345 reverse MW:21890	up	nsd	1.42589	0.000318072	0.00011113				nsd	down	0.586279	0.0645224	0.0108229	-2.59276	0.000326276	7.51615e-05	nsd	down				-1.10574	0.0014078	0.000307683
MMP0595	conserved hypothetical protein 590364:591674 reverse MW:48447	up	down	0.411154	9.20443e-06	6.47133e-06	-0.0862777	0.00158935	0.000573936	nsd	nsd	-0.00918983	0.192401	0.0295294	0.0486717	0.0147244	0.0022404	up	down	0.135062	0.00221373	0.000594395	-0.225678	0.000179121	5.03917e-05
MMP0596	RNA 2'-O-methyl modification protein (NOP5/NOP56) 591868:593298 forward MW:54222	down	up	-0.296358	6.98833e-05	3.21612e-05	0.215603	5.12837e-05	3.22673e-05	nsd	up	-0.0785881	0.00715742	0.00145238	0.0885187	0.00109076	0.000214837	nsd	nsd	0.0660191	0.139578	0.0230357	-0.00133167	0.951167	0.104709
MMP0597	flpA Fibrillarin 593316:594008 forward MW:26026	up	nsd	0.325164	0.00113915	0.000327337	0.196022	0.130197	0.0265336	nsd	nsd	0.0437795	0.36107	0.052648	-0.06104	0.0371627	0.00519832	nsd	nsd	0.129374	0.0162264	0.00330851	-0.254558	0.0372554	0.00575307
MMP0598	archaeal phosphoglycerate mutase-related 594165:595451 forward MW:48702	nsd	down	-0.000274811	0.991696	0.137992	-0.901964	3.83634e-07	6.35777e-07	down	down	-0.459321	2.95785e-05	1.21591e-05	-0.33175	0.00316345	0.000556527	up	nsd	0.308248	0.00272705	0.000701169	0.0860783	0.0428521	0.00654206
MMP0599	cbiJ Precorrin-6x reductase CbiJ/CobK 595456:596202 reverse MW:28036	nsd	nsd	-0.0344659	0.918138	0.129634	-0.0612854	0.786384	0.128731	nsd	nsd	0.0696614	0.212215	0.0324001	0.150698	0.207288	0.0255268	nsd	nsd	-0.905341	0.00468092	0.00110432
MMP0600	hypothetical protein 596237:596920 reverse MW:25327	nsd	nsd	0.539805	0.0814249	0.014505	0.153728	0.0343175	0.00805277	up	nsd	0.4728	8.56342e-05	3.01128e-05	-0.541175	0.0114005	0.00177566	nsd	nsd	0.338382	0.42144	0.0627826	-0.0863711	0.681288	0.0782073
MMP0601	hypothetical protein 597015:597902 reverse MW:33397	up	nsd	0.253906	1.18635e-06	1.27964e-06	-0.0723784	0.00945325	0.00262093	down	down	-0.542978	4.18144e-09	1.12654e-08	-0.556707	5.08134e-08	5.25791e-08	down	down	-0.322506	0.000250106	9.43056e-05	-0.783084	6.60871e-08	7.84818e-08
MMP0602	pyrF Orotidine-5'-phosphate decarboxylase 598023:598676 reverse MW:23639	up	nsd	0.506777	5.1058e-06	4.17091e-06	0.329133	0.0820401	0.0175433	up	up	0.445037	1.36269e-07	1.74185e-07	0.406182	0.000206397	5.06448e-05	nsd	up	-0.139793	0.0905767	0.0153505	0.250743	0.000117112	3.51581e-05
MMP0603	aIF-1A translation initiation factor 1A (aIF-1A) 598821:599135 forward MW:12355	down	down	-0.489874	0.000228919	8.4635e-05	-0.156213	0.000432119	0.000196584	down	down	-0.535823	1.0297e-06	8.5057e-07	-0.423487	1.63308e-06	8.40568e-07	down	down	-0.336008	0.000184205	7.38753e-05	-0.400017	4.56068e-07	3.53765e-07
MMP0604	Conserved Hypothetical Protein 599144:599965 forward MW:32381	down	nsd	-0.571862	0.000477578	0.000158775	1.55751	0.233574	0.0447412	down	nsd	-0.357914	0.00246345	0.000553784	-0.0633038	0.431136	0.0491856	nsd	nsd	-1.1572	0.0323406	0.00608266	0.674208	0.135098	0.0183124
MMP0605	Conserved Hypothetical protein 600046:600600 forward MW:20953	nsd	nsd	-0.411447	0.109767	0.0190014	0.79149	0.0366761	0.00853813	up	nsd	0.513474	0.000795852	0.000204653	-0.592922	0.0758632	0.0100972	nsd	nsd	-0.278862	0.359771	0.0544187	0.704152	0.0399893	0.00615401
MMP0606	23 S ribosomal RNA methyltransferase related 600654:601430 reverse MW:29571	nsd	up	-0.186892	0.188788	0.0312006	0.872004	2.39169e-05	1.75465e-05	up	nsd	0.154061	0.00214242	0.000488514	0.122988	0.0126331	0.00195149	nsd	nsd	-0.547636	0.0335484	0.00628732	0.132173	0.321775	0.0403175
MMP0607	nrpR Transcriptional repressor of nif and glnA operons 601455:603065 reverse MW:59602	up	nsd	0.115822	3.78644e-05	1.96241e-05	-0.0935159	0.0194626	0.00487515	nsd	nsd	-0.032838	0.00532266	0.00112031	0.0627351	0.0322836	0.00455939	up	down	0.0994346	0.00259315	0.000675556	-0.266546	2.21087e-06	1.27332e-06
MMP0608	2-hydroxyglutaryl-CoA dehydratase (Component A) related protein 603102:604337 reverse MW:43910	down	up	-0.407266	3.64544e-08	7.62644e-08	0.675348	1.41684e-06	1.83904e-06	up	up	-0.0590642	1.69848e-06	1.26569e-06	0.932632	1.1448e-10	6.03386e-10	down	up	-0.50582	4.44175e-08	9.46045e-08	0.374323	5.95595e-07	4.44027e-07
MMP0609	pth2 Peptidyl-tRNA hydrolase 604474:604824 reverse MW:12705									nsd	nsd	0.205572	0.308748	0.0457813	0.666995	0.103259	0.0133524
MMP0610	tgtA PUA domain:Queuine/other tRNA-ribosyltransferase:Uncharacterized domain 2:Archaeosine tRNA-ribosyltransferase 604972:606921 forward MW:74402	down	nsd	-0.116778	1.79834e-05	1.07868e-05	-0.160757	0.0528135	0.0118249	nsd	nsd	0.0938171	0.0106039	0.00208177	0.0221775	0.0567639	0.00774252	up	nsd	0.458556	2.88845e-06	2.59487e-06	-0.0130222	0.663797	0.0765267
MMP0611	Beta-lactamase-like 606974:607516 forward MW:20268	nsd	nsd	1.18759	0.0424728	0.00811374				nsd	nsd	-0.789274	0.0192326	0.00356779	-0.76783	0.0240264	0.00352549	nsd	nsd				0.306117	0.543312	0.0645308
MMP0612	LigT 2'-5' RNA ligase 607518:608042 reverse MW:20257	nsd	nsd	0.134883	0.339478	0.0529907	0.0753904	0.467029	0.0822449	nsd	up	-0.0600996	0.684672	0.0935251	0.313521	0.000380369	8.6414e-05	nsd	nsd	0.4682	0.0463502	0.00832993	-0.0813943	0.759945	0.0861314
MMP0613	Alpha-acetolactate decarboxylase 608278:609078 forward MW:30096	nsd								nsd
MMP0614	related to iron-sulfur flavoprotein of Methanosarcina thermophila 609174:609749 forward MW:21001	down	nsd	-0.931901	0.000312341	0.000109757				nsd	nsd	-0.340239	0.0361092	0.00633607				down	nsd	-0.955461	0.000433312	0.000147825
MMP0615	Conserved hypothetical protein 609963:611255 reverse MW:50682	nsd	nsd	-0.603141	0.011479	0.0025409	0.368666	0.287437	0.0535124	up	up	0.404534	0.00149527	0.00035772	1.02516	3.9174e-07	2.70253e-07	nsd	nsd	-0.97172	0.00536598	0.00124374	0.138737	0.105811	0.0148062
MMP0616	OB-fold nucleic acid binding domain 611386:612660 forward MW:48713	nsd	nsd				-0.0382923	0.930784	0.148296	nsd	up	0.474839	0.0888367	0.0144313	0.969204	0.000721026	0.000147987	nsd	nsd	0.71394	0.0208892	0.00410084	-0.0874402	0.770742	0.0872077
MMP0617	radB DNA repair and recombination protein radB 612707:613357 forward MW:24455	nsd		0.739838	0.117429	0.0202461				nsd	nsd	0.0378287	0.403976	0.0582734	-0.41028	0.234848	0.0285736	nsd	nsd				-0.204579	0.19433	0.0254417
MMP0618	conserved hypothetical protein 613463:613792 forward MW:12256	down	nsd	-0.6364	0.000292108	0.000103321	0.0637888	0.240494	0.0459718	down	up	-0.274015	2.79373e-05	1.15933e-05	0.0997325	0.000536984	0.000114865	nsd	nsd	0.264185	0.00452008	0.00107255	0.295172	0.0132446	0.0022498
MMP0619	Putative DNA binding protein 613803:614198 forward MW:15300	down	nsd	-0.297494	0.00058346	0.000188142	0.662849	0.0293384	0.00701746	nsd	nsd	0.0736482	0.478755	0.0677761	-0.24372	0.0795923	0.0105403	nsd	nsd	-0.813988	0.0473122	0.00847384	0.206837	0.276122	0.0349894
MMP0620	atwA methyl coenzyme M reductase, component A2 614221:615816 forward MW:59491	down	up	-0.267345	6.45902e-07	8.08784e-07	0.250944	3.32571e-05	2.28627e-05	up	up	-0.0796976	1.2333e-05	5.93334e-06	0.176981	3.33474e-05	1.06653e-05	up	down	-0.142535	0.000185432	7.41786e-05	-0.103836	0.000370683	9.54764e-05
MMP0621	conserved hypothetical archaeal protein 615836:616645 reverse MW:31794	nsd	nsd	-0.0775937	0.363095	0.0564206	-0.213814	0.413948	0.0738785	nsd	down	-0.128223	0.0130886	0.00252987	-0.485029	0.00014577	3.79598e-05	down	down	-0.13536	0.00133356	0.000382852	-0.421468	4.69515e-06	2.43265e-06
MMP0622	ADP-ribosylglycohydrolase (draG) homolog 616692:617600 forward MW:33355	nsd	nsd	-0.00679142	0.753219	0.108583	-0.332878	0.0144781	0.00380639	down	down	-0.161538	0.00015861	5.01366e-05	-0.306381	0.000158589	4.05763e-05	nsd	down	0.173987	0.0362574	0.00673463	-0.57644	0.000436586	0.000109101
MMP0623	Protein of unknown function DUF124 617665:618333 forward MW:23708									nsd		0.445347	0.030425	0.00543118
MMP0624	conserved hypothetical protein 618397:618798 forward MW:14371	up	down	0.342079	6.27057e-07	7.9096e-07	-0.689632	4.98226e-08	1.24968e-07	up	down	0.265942	7.56272e-08	1.09453e-07	-0.201922	4.15086e-05	1.29302e-05	up	down	0.540242	4.7686e-07	6.42384e-07	-0.67402	4.28235e-09	1.01382e-08
MMP0625	KOW motif 618916:619149 reverse MW:8348	down	down	-0.312566	3.28934e-09	1.12856e-08	-0.0790937	0.000653027	0.000281883	nsd	down	0.0337748	0.0102485	0.00201652	-0.0675308	0.000547596	0.000116945	up	up	0.130128	4.60726e-05	2.30527e-05	0.0973478	4.99269e-06	2.52825e-06
MMP0626	cmk cytidylate kinase 619232:619768 reverse MW:20212	nsd	down	-0.481157	0.00472769	0.0011439	-0.450719	0.00292638	0.00096307	down	up	-0.357608	0.000297957	8.61022e-05	0.665275	0.000681232	0.000140696	up	up	1.19126	9.75399e-06	6.65518e-06	0.57817	6.86372e-07	5.03315e-07
MMP0627	Ribosomal protein L34e 619778:620047 reverse MW:9790	down	up	-0.935832	0.000138316	5.67652e-05	0.268873	0.000216775	0.000107871	down	up	-0.869177	0.00021253	6.39486e-05	0.275424	0.000118042	3.14223e-05	down	nsd	-0.880199	3.9499e-07	5.5585e-07	0.0444676	0.14807	0.0198304
MMP0628	probable Molybdenum-pterin binding protein 620371:620577 forward MW:7231	up	nsd	0.669125	1.26616e-06	1.34912e-06	-0.0520597	0.113688	0.0234205	down	up	-0.10519	1.0255e-05	5.17535e-06	0.132851	0.000128518	3.40048e-05	up	down	0.380175	0.000479305	0.000161075	-0.405276	3.18215e-06	1.7573e-06
MMP0629	conserved hypothetical archaeal protein 620746:621144 forward MW:14749	down	down	-0.651147	4.74432e-06	3.95087e-06	-0.936214	5.83946e-05	3.56537e-05	up	up	0.641687	1.19506e-05	5.79719e-06	0.656889	7.18001e-08	6.95652e-08	up	up	1.18821	8.12112e-07	9.55214e-07	1.01007	2.5256e-07	2.28999e-07
MMP0630	feoB ferrous iron transporter (GTP-binding) 621322:623265 reverse MW:72478	nsd	nsd	-0.025569	0.613514	0.0908871	-0.524967	0.0151818	0.00395776	up	up	0.185079	0.00236597	0.000535306	0.595612	0.000522616	0.000112339	nsd	nsd	-0.100127	0.0998638	0.016816	0.08464	0.0642792	0.00940659
MMP0631	putatuve iron dependent repressor 623850:624254 forward MW:15498		nsd
MMP0632	ATP/GTP-binding site motif A (P-loop) 624435:625601 forward MW:44518	nsd	nsd	0.0451525	0.349939	0.054475	-0.298353	0.0201428	0.00500501	down	up	-0.445857	1.53005e-05	7.12607e-06	0.999033	0.00119414	0.000232076	nsd	down	0.168629	0.224154	0.0352236	-0.400115	9.59994e-06	4.34198e-06
MMP0633	Rubrerythrin 625742:626323 forward MW:22096	down	up	-0.402727	9.55209e-06	6.66115e-06	0.305046	2.85026e-06	3.24101e-06	down	up	-0.356725	8.30483e-07	7.34512e-07	0.156772	8.60863e-08	7.98826e-08	down	down	-0.507791	1.27363e-07	2.2555e-07	-0.110973	1.18989e-07	1.24746e-07
MMP0634	conserved hypothetical protein 626477:627670 forward MW:43511	nsd								nsd		0.231321	0.0978936	0.0157276
MMP0635	ABC transporter:ATPase subunit 627673:628398 forward MW:26793	down	nsd	-0.288061	0.000711351	0.000221071	0.0608997	0.50254	0.0873384	nsd	nsd	0.167593	0.00769608	0.00154911	-0.00472986	0.931714	0.0994081	nsd	up	0.509154	0.00418179	0.00101301	0.646358	0.000246268	6.5963e-05
MMP0636	conserved hypothetical protein 628612:629844 forward MW:46035	down	nsd	-0.352365	0.000379213	0.000129847	0.252491	0.00570443	0.001686	nsd	up	0.0144214	0.491643	0.0695445	0.0561666	0.00436631	0.000745253	down	nsd	-0.41488	5.56448e-05	2.68742e-05	0.0465263	0.0162259	0.00268154
MMP0637	Transcriptional regulator, ArsR family member 629884:630426 forward MW:19874	nsd	nsd							nsd	nsd				-0.0770491	0.641668	0.0708129	nsd	nsd
MMP0638	conserved hypothetical protein 630535:632772 forward MW:84574	down	nsd	-0.401713	0.0001048	4.47221e-05	0.025677	0.363446	0.0657504	down	down	-0.332543	1.69248e-06	1.26569e-06	-0.236524	0.00172246	0.000318769	nsd	down	0.271193	0.0677988	0.0117557	-0.137249	0.000223611	6.11144e-05
MMP0639	LSU ribosomal protein L23E 632868:633056 reverse MW:7193	down	nsd	-0.141987	9.38857e-05	4.0878e-05	0.233149	0.192676	0.037409	down	down	-0.837419	0.000248903	7.36277e-05	-0.44288	0.000104787	2.8121e-05	nsd	down	-0.174331	0.354449	0.0536652	-0.400592	0.00157674	0.000340176
MMP0640	SSU ribosomal protein S28E 633076:633306 reverse MW:8457	nsd	nsd	-0.461595	0.00519744	0.00124527	0.328187	0.0621291	0.0136472	down	down	-0.354922	2.54568e-05	1.08406e-05	-0.209787	0.000805785	0.000163599	down	nsd	-0.27707	0.00280962	0.000721221	-0.130862	0.0488354	0.00732222
MMP0641	Ribosomal protein L7AE:Ribosomal protein L7Ae/L30e/S12e/Gadd45 633346:633699 reverse MW:12381	down	up	-0.338321	7.38601e-09	1.91978e-08	0.312289	4.84638e-06	4.83627e-06	up	up	-0.107005	4.09472e-07	4.24298e-07	0.159611	2.39459e-06	1.16003e-06	down	up	-0.170277	4.86436e-05	2.40339e-05	0.0486075	0.000233259	6.33639e-05
MMP0642	conserved hypothetical archaeal protein 633847:634824 reverse MW:35376	nsd	nsd	0.249063	0.0097445	0.00218231	0.00644563	0.902088	0.144219	down	down	-0.456183	8.40609e-06	4.43393e-06	-0.494279	0.000420148	9.32014e-05	down	down	-0.516081	0.0033237	0.000830198	-0.661846	0.000202639	5.58374e-05
MMP0643	conserved hypothetical protein 634967:635980 forward MW:37986	nsd	nsd	-0.014673	0.885388	0.125319	0.480678	0.185616	0.0362276	nsd	down	-0.237715	0.05221	0.00889394	-0.565627	0.00593434	0.000984824	nsd	nsd	0.642676	0.0261487	0.00500163	1.11115	0.00677708	0.00122731
MMP0644	Cation efflux protein 635985:636860 reverse MW:31976	up	up	0.690102	0.00031608	0.000110659	1.53583	0.000164892	8.43141e-05	nsd	nsd	0.336355	0.0362193	0.00634904	0.167788	0.395099	0.0454284	nsd	down	-0.547582	0.0997043	0.0168071	-0.793885	0.000606358	0.000146347
MMP0645	mdh malate dehydrogenase, MDHII (NADP+-dependent) 636877:637821 reverse MW:34468	up	up	0.874428	4.46616e-09	1.41882e-08	1.02786	7.48539e-07	1.08545e-06	up	up	0.210916	5.56024e-06	3.10346e-06	0.750024	1.45057e-08	2.05524e-08	down	down	-0.569024	1.24905e-06	1.32125e-06	-0.354247	4.15232e-07	3.33661e-07
MMP0646	hypothetical protein 638034:638234 forward MW:7699	nsd																nsd
MMP0647	ATP/GTP-binding site motif A (P-loop):Protein of unknown function DUF101 638236:638652 reverse MW:16183		nsd
MMP0648	rtcA RNA 3'-terminal phosphate cyclase 638656:639669 reverse MW:37007	nsd	nsd							nsd	nsd	1.0242	0.0720845	0.0119653					nsd
MMP0649	Carbamoyltransferase 639680:641215 reverse MW:57584	nsd	nsd	-0.255778	0.151763	0.0255743	-0.904354	0.0108316	0.00294359	nsd	nsd	-0.371213	0.178298	0.0276069	0.210659	0.612957	0.0679893	nsd	nsd	-0.549797	0.0185275	0.00368706
MMP0650	ilvB Acetohydroxyacid synthase large subunit 641377:643140 forward MW:63804	down	up	-0.141249	2.31882e-06	2.21115e-06	0.234381	2.84649e-07	5.03184e-07	down	up	-0.343198	5.1435e-08	7.9011e-08	0.354182	5.84309e-09	1.11584e-08	down	up	-0.0714465	8.0059e-05	3.65747e-05	0.100696	4.48142e-07	3.49638e-07
MMP0651	ilvN Acetohydroxyacid synthase small subunit 643154:643663 forward MW:18875	nsd	down	0.0833366	0.00806781	0.00184045	-0.558804	1.66783e-06	2.07765e-06	nsd	nsd	-0.0549522	0.0189052	0.00351451	-0.0349905	0.00923535	0.00145512	up	down	0.34265	4.82314e-08	1.01358e-07	-0.14087	0.000822812	0.000190701
MMP0654	ilvC Ketol-acid reductoisomerase 645729:646721 forward MW:36604	down	up	-0.306413	1.0002e-08	2.35045e-08	0.134664	3.18454e-08	8.70311e-08	up	up	0.0797055	5.83752e-05	2.14761e-05	0.588762	6.9746e-09	1.25893e-08	up	up	-0.0411957	0.00368872	0.000907442	0.440297	3.18658e-09	8.06827e-09
MMP0655	hypothetical protein 646779:646973 forward MW:7127	nsd	nsd	-0.00890894	0.965472	0.135315	0.510167	0.284806	0.0530758	up		1.08877	0.000296011	8.56814e-05
MMP0656	conserved hypothetical protein 647049:647600 forward MW:21076	up	nsd	0.489907	3.19461e-05	1.71796e-05	-0.0975425	0.0398671	0.00916953	up	up	0.527605	8.87044e-06	4.62542e-06	0.40147	5.90673e-10	1.88106e-09	up	up	0.378624	0.000385037	0.000133671	0.104932	0.000331847	8.63986e-05
MMP0657	conserved hypothetical protein 647675:647947 reverse MW:10044	up	nsd	0.264302	9.27712e-06	6.49581e-06	0.159035	0.00902745	0.0025273	up	up	0.446349	1.42441e-05	6.75994e-06	0.491223	3.29016e-06	1.49495e-06	up	nsd	0.339523	1.92747e-06	1.84117e-06	0.0591831	0.0124748	0.00212712
MMP0658	MoaA/nifB/pqqE family 648045:648938 reverse MW:33799	up	up	0.515683	4.52267e-08	8.91789e-08	0.786839	2.87387e-07	5.03231e-07	up	up	0.607816	2.04655e-08	3.77252e-08	0.559829	1.52881e-10	6.94645e-10	up	down	-0.222743	1.41938e-08	3.92476e-08	-0.212755	2.08895e-08	3.37738e-08
MMP0659	Peptidase U32 649030:650241 reverse MW:45705	nsd	down	0.0779405	0.476523	0.0725348	-0.33538	0.00257439	0.00085942	nsd	nsd	-0.0385444	0.782597	0.105828	-0.0409967	0.720265	0.078892	nsd	nsd	-0.482019	0.0731969	0.0126084	-0.13414	0.0412849	0.00633886
MMP0660	apt Adenine phosphoribosyltransferase 650283:650801 reverse MW:18982	down	up	-0.144925	0.000798176	0.000243029	0.657938	7.93866e-05	4.54787e-05	up	up	0.223163	0.00345667	0.000763341	0.202268	2.34466e-05	7.92177e-06	up	up	0.381607	0.000474052	0.00015965	0.0414616	0.00477334	0.000897129
MMP0661	Putative ATP binding related protein 651185:652060 forward MW:33732		nsd				0.926517	0.130398	0.0265388	nsd								nsd
MMP0663	Sulfate transporter:Sulfate transporter/antisigma-factor antagonist STAS 652337:653956 forward MW:58266	nsd	down				-2.51531	7.29446e-06	6.6615e-06									nsd
MMP0665	conserved hypothetical protein 654588:655076 forward MW:19252	down	nsd	-1.0689	0.0001115	4.71126e-05	0.786117	0.0048789	0.00149436	nsd	up	-0.649729	0.235894	0.0356117	0.517873	9.39797e-05	2.55328e-05	nsd	nsd	-0.545518	0.0203038	0.00400516	-0.131173	0.33916	0.042259
MMP0666	Na+/Pi- cotransporter related protein 655139:656764 reverse MW:58985	up	nsd	0.351235	0.000690771	0.00021654	-0.138539	0.217946	0.0419641	up	up	0.966623	3.15534e-06	2.0394e-06	1.16191	3.86237e-07	2.67859e-07	up	up	1.61521	1.43989e-06	1.46954e-06	0.915501	1.57013e-06	9.75471e-07
MMP0667	SSU Ribosomal protein S2 657133:657795 forward MW:25262	down	up	-0.102327	0.000196305	7.45041e-05	0.110203	8.15338e-05	4.62803e-05	down	nsd	-0.306073	7.23737e-06	3.87585e-06	0.0299315	0.0446871	0.00616573	nsd	down	0.0893329	0.0276291	0.00525928	-0.220245	4.07378e-05	1.46169e-05
MMP0668	conserved hypothetical protein 657825:658433 forward MW:23478	up	nsd	0.408679	0.000419647	0.000141156	-0.275905	0.096335	0.0201755	nsd	down	0.170483	0.0527997	0.00898565	-0.740789	0.00175972	0.000324752	nsd	nsd	0.0653993	0.340405	0.0516812	-0.10157	0.143696	0.0193605
MMP0669	SSU ribosomal protein S3AE 658446:659123 forward MW:25432	down	nsd	-0.353139	2.32009e-06	2.21115e-06	0.18233	0.0119007	0.00320598	down	up	-0.321058	1.02167e-05	5.17093e-06	0.0525627	0.00522614	0.000876122	up	nsd	-0.246808	0.00137607	0.000392907	0.0212794	0.125565	0.0171239
MMP0671	ywbE,ipa-20r conserved hypothetical protein 660109:660303 forward MW:7055	nsd	nsd				-0.721145	0.382907	0.0687351	nsd
MMP0672	Binding-protein-dependent transport systems inner membrane component:Ketopantoate reductase ApbA/PanE 660406:661326 forward MW:33847	nsd	up	0.347083	0.0171522	0.00361923	0.36916	0.00116825	0.000448018	up	up	0.431391	0.000132482	4.32839e-05	0.616138	1.07983e-06	6.05474e-07	nsd	down	-0.263109	0.0157409	0.00322622	-0.226755	0.00119018	0.000263554
MMP0673	TPR repeat 661342:662571 reverse MW:47359	nsd								nsd									nsd
MMP0674	Helix-turn-helix DNA binding protein 662813:663016 reverse MW:7901		nsd															nsd		-1.36107	0.00852085	0.00187568
MMP0676	Intermediate filament protein:ATP/GTP-binding site motif A (P-loop):AAA ATPase 663550:664947 reverse MW:53811	up	nsd	0.21342	0.0021925	0.000571612	0.00544661	0.505209	0.0875563	up	up	-0.0858362	0.000279956	8.15735e-05	0.276895	8.75221e-06	3.48414e-06	up	up	0.395683	0.000351917	0.000124205	0.0671756	0.00316892	0.00062721
MMP0677	conserved hypothetical protein 665043:665519 reverse MW:17472	up	down	0.429873	0.000982608	0.000288638	-0.369656	0.00106034	0.00041964	down	down	-0.223936	0.00386086	0.000844082	-0.481723	0.000312705	7.27989e-05	nsd	down				-0.393437	0.00198579	0.000414432
MMP0678	Predicted transcriptional regulator; Helix-turn-helix motif 665612:666622 forward MW:38280	nsd	nsd	-1.82302	0.0584185	0.0108342				down	nsd	-0.881704	0.000134193	4.3761e-05	-0.0141113	0.946347	0.100643		nsd				-0.0281084	0.95797	0.105285
MMP0679	Na+/H+ Antiporter related protein 666725:668302 reverse MW:55424									nsd
MMP0680	Uracil Phosphoribosyltransferase 668393:669088 reverse MW:25973	down	nsd	-0.132571	0.000644662	0.000204419	0.103093	0.00593458	0.00174107	down	up	-0.347783	3.90992e-06	2.37744e-06	0.161677	0.0001327	3.49011e-05	down	up	-0.273524	0.00233527	0.00061756	0.175081	0.00150594	0.000327002
MMP0683	ftsY signal recognition particle receptor SRalpha 671197:672348 reverse MW:42007	up	up	0.247745	6.3176e-05	2.96924e-05	0.358753	2.39948e-06	2.81881e-06	up	up	0.507258	3.73468e-08	6.11228e-08	0.486199	1.43499e-07	1.17279e-07	nsd	down	0.0621427	0.0130255	0.00274095	-0.0403111	1.8184e-05	7.30592e-06
MMP0684	hsp20 Heat shock protein Hsp20 672512:672976 forward MW:16837	down	down	-0.686781	3.50903e-05	1.85221e-05	-0.539747	0.000172845	8.74169e-05	down	down	-0.708809	7.40558e-07	6.71781e-07	-0.79624	5.17725e-09	1.04767e-08	nsd	down	0.00821803	0.850111	0.116007	-0.154014	0.0027524	0.000552924
MMP0685	SAM (and some other nucleotide) binding motif:N-6 Adenine-specific DNA methylase 673098:673739 forward MW:24300	nsd	nsd	0.494233	0.0938708	0.0164656	-0.529086	0.00483626	0.00148375	up	nsd	0.580736	3.5644e-05	1.40902e-05	0.0946509	0.238385	0.0289238	nsd	down	-0.33703	0.0353552	0.00659457	-0.377309	0.000448919	0.000111559
MMP0686	Fructose bisphosphate aldolase, archaeal type 674140:674958 forward MW:29418	up	up	0.0950255	0.000840166	0.000251974	0.41045	1.05079e-06	1.39313e-06	up	up	0.212661	2.39057e-06	1.64817e-06	0.346869	1.81017e-08	2.45897e-08	up	up	0.02362	0.00292161	0.000745114	0.261702	3.15635e-07	2.66391e-07
MMP0687	tpiA Triosephosphate isomerase 675181:675702 forward MW:18110	up	down	0.144145	9.66284e-06	6.7105e-06	-0.147961	6.76486e-07	9.96538e-07	up	up	0.269735	1.97001e-07	2.29991e-07	0.235238	1.94257e-07	1.49867e-07	up	down	-0.106643	0.00319296	0.000802631	-0.0890905	8.02959e-07	5.61247e-07
MMP0688	Phenylalanyl-tRNA synthetase alpha subunit 675756:677369 reverse MW:61148	up	up	0.266257	1.81128e-06	1.80652e-06	0.186114	0.000318998	0.00015182	up	up	0.265453	7.91266e-07	7.06968e-07	0.355832	5.82331e-08	5.76932e-08	down	down	-0.143877	1.1557e-05	7.46527e-06	-0.226522	1.20842e-08	2.06422e-08
MMP0689	Xanthine/uracil permease family 677464:678765 forward MW:45272	down	down	-0.821933	0.00126673	0.000360375	-1.00434	0.00181233	0.000637103	down	nsd	-0.561518	0.00126962	0.000310666	-0.268777	0.0848098	0.0111528	nsd	nsd	0.28946	0.143143	0.0235438	0.0793607	0.719314	0.081872
MMP0690	polyferredoxin 678832:679533 reverse MW:26474	up		4.67465	8.21355e-05	3.6789e-05
MMP0692	conserved hypothetical protein 680170:681129 reverse MW:35612	down	nsd	-0.751078	1.41234e-05	9.07436e-06	0.346493	0.255313	0.0484551	down	down	-0.790552	3.55364e-05	1.40794e-05	-0.289207	0.000711414	0.000146242	down	up	-0.744426	0.00324375	0.000814098	0.252422	0.00200398	0.000416285
MMP0693	Aminoacyl-tRNA synthetase, class II 681195:682061 reverse MW:32668	down	down	-1.38091	0.00141625	0.000395692	-1.05216	1.34983e-05	1.09329e-05	down	down	-1.45586	6.8346e-05	2.46269e-05	-1.5219	1.13916e-05	4.30094e-06		nsd
MMP0694	Beta-lactamase-like:KH domain 682145:684052 reverse MW:71213	up	down	0.171606	0.000132432	5.47434e-05	-0.335775	1.60128e-05	1.24881e-05	down	down	-0.372163	2.4107e-05	1.03725e-05	-0.16516	0.000372281	8.47225e-05	down	down	-0.107446	3.53593e-05	1.87149e-05	-0.271756	1.53485e-05	6.39764e-06
MMP0695	psmB proteasome, subunit beta 684187:684846 reverse MW:23648	nsd	nsd	-0.311047	0.328247	0.0514248	-0.949524	0.00404549	0.0012792	down	nsd	-1.45222	9.57934e-09	2.07102e-08	0.699877	0.0167049	0.00251849	nsd	nsd	-0.824396	0.3647	0.0551113	0.0409014	0.687522	0.0787882
MMP0696	proS Prolyl-tRNA synthetase 684942:686324 reverse MW:53319	up	up	0.133688	5.09969e-06	4.17091e-06	0.171979	1.05234e-05	9.07745e-06	up	up	-0.117584	0.000341617	9.71163e-05	0.0421991	0.000387268	8.70804e-05	nsd	down	-0.000480227	0.96728	0.129309	-0.205794	1.54352e-06	9.63397e-07
MMP0697	leuS Leucyl-tRNA synthetase 686587:689454 forward MW:110690	up	nsd	0.228189	4.55473e-06	3.83018e-06	0.0217503	0.368279	0.0664952	up	up	0.55282	4.49752e-08	7.03216e-08	0.0859381	1.25032e-06	6.852e-07	nsd	down	0.0218779	0.509767	0.0742564	-0.217141	1.17687e-06	7.7416e-07
MMP0698	conserved hypothetical protein 689482:689799 forward MW:12246	nsd	nsd	-0.217605	0.792547	0.113489	-0.611547	0.224982	0.0431844	nsd								up	nsd	1.60869	2.48036e-05	1.42616e-05	-0.690792	0.0745907	0.0107862
MMP0699	C-5 cytosine-specific DNA methylase:Multi antimicrobial extrusion (MatE) protein 689869:691212 reverse MW:48460		nsd
MMP0700	transcriptional regulator PadR-like family 691236:691787 reverse MW:21615									nsd	nsd	-0.223709	0.582111	0.0806477				nsd
MMP0701	conserved hypothetical protein 691982:692425 forward MW:16443	nsd	nsd	0.0355021	0.670854	0.0982783	0.071394	0.150237	0.0299204	up	up	-0.24926	0.000625005	0.000165333	0.455302	8.90292e-06	3.53346e-06	up	down	0.339927	2.55491e-05	1.44331e-05	-0.134284	0.00483789	0.000905457
MMP0702	conserved hypothetical protein 692462:693340 forward MW:33016	down	up	-0.141081	0.000101108	4.33918e-05	0.450795	3.1299e-08	8.70311e-08	down	up	-0.374745	7.18569e-09	1.6778e-08	0.185534	8.04394e-06	3.24136e-06	down	nsd	-0.354056	7.13757e-06	5.20819e-06	-0.0115733	0.306762	0.0385805
MMP0703	conserved hypothetical protein 693345:694367 reverse MW:38925	nsd								nsd	nsd	0.174553	0.763844	0.103452	0.152283	0.886307	0.0950252		nsd
MMP0704	ParA type ATPase 694408:695277 reverse MW:31034	down	nsd	-0.13313	0.000963523	0.000283518	-0.0327146	0.0367718	0.00853813	down	up	-0.572922	2.01897e-06	1.44902e-06	0.503955	5.28701e-05	1.56921e-05	up	nsd	0.230367	5.71823e-06	4.37679e-06	-0.028457	0.026141	0.004127
MMP0705	wbpI UDP-N-acetylglucosamine 2-epimerase 695370:696470 reverse MW:41356	nsd	nsd	0.0484503	0.170589	0.0284671	-0.142018	0.0273618	0.00659568	up	up	0.262931	3.17195e-05	1.28284e-05	0.416816	0.000259663	6.19838e-05	nsd	down	0.211849	0.0286459	0.0054266	-0.189706	0.00186706	0.000393941
MMP0706	NAD binding site:UDP-glucose/GDP-mannose dehydrogenase 696475:697758 reverse MW:47252	down	nsd	-0.221238	0.00101117	0.000295511	0.452097	0.0148793	0.00390081	nsd	up	-0.149027	0.0147123	0.00280531	0.328802	8.20964e-06	3.28802e-06	nsd	nsd	-0.0808785	0.0315235	0.00595742	-0.0229243	0.167611	0.0222037
MMP0708	conserved hypothetical protein 699229:699939 forward MW:25114	up	up	0.305459	1.76897e-06	1.77464e-06	0.425459	7.36993e-05	4.27483e-05	up	up	0.264669	2.66982e-05	1.12391e-05	0.458689	8.85508e-09	1.44841e-08	up	up	0.141519	0.000806132	0.000247673	0.0562889	0.00107871	0.000242472
MMP0709	hypothetical protein 700387:700983 forward MW:21531	nsd	nsd	-0.283805	0.27993	0.0444232				nsd		-0.453186	0.10243	0.0163663
MMP0710	cation-transporting ATPase 701140:703920 forward MW:102445	up	nsd	0.690526	0.00315684	0.000789433	0.346933	0.0415026	0.00951034	down	up	-0.288478	0.00445339	0.000958076	0.677447	0.000581607	0.00012321	down	nsd	-0.741786	0.00176368	0.000486825	0.0683483	0.374453	0.0463552
MMP0711	corA magnesium, nickel and cobalt transport protein 703930:704988 forward MW:41394	nsd	nsd				-0.953578	0.0040661	0.00128256	nsd	nsd	-0.195421	0.543948	0.0761437	0.713123	0.024223	0.00355038
MMP0712	similar to amino acid ABC transporter substrate-binding protein 705074:705820 forward MW:28482	nsd	up	-0.19914	0.017269	0.00363493	1.42163	0.00035478	0.000167136	up	up	0.882672	3.55292e-06	2.22268e-06	0.903357	4.75375e-07	3.14767e-07	nsd	down	-0.46461	0.0259022	0.00496654	-0.490736	5.65826e-08	6.96607e-08
MMP0713	iorA2 indolepyruvate oxidoreductase subunit alpha 2 706252:707988 forward MW:63402	nsd	down	-0.0340896	0.00678971	0.00158687	-0.0745942	0.000982566	0.000393592	up	up	0.39416	1.67836e-07	2.04106e-07	0.57971	1.67545e-06	8.52388e-07	up	up	0.367068	1.03344e-05	6.8727e-06	0.239343	7.89745e-06	3.70554e-06
MMP0714	iorB2 indolepyruvate oxidoreductase subunit beta 2 707988:708554 forward MW:20313	nsd	nsd	0.0304265	0.757166	0.108969	-0.922556	0.137545	0.0277198	nsd	nsd	-0.297741	0.283904	0.0423484	0.0820969	0.301643	0.0357112	up	nsd	0.875151	0.000217777	8.4875e-05	-0.269006	0.0711732	0.0103477
MMP0715	coenzyme F390 synthetase II 708565:709863 forward MW:48685	up	nsd	0.12191	1.967e-07	3.0676e-07	-0.0794181	0.0108258	0.00294359	up	nsd	0.13027	0.000199414	6.07325e-05	0.0080442	0.830993	0.0897519	nsd	down	-0.182443	0.0499465	0.00888508	-0.0815236	0.00495542	0.000922308
MMP0716	Acetohydroxyacid synthase small subunit Related 709877:710302 forward MW:15619	down	nsd	-0.310413	1.34591e-05	8.77906e-06	-0.0116766	0.945602	0.15027	up	up	0.308199	3.61174e-05	1.42452e-05	0.149548	0.00171335	0.000317528	nsd	down	-0.362491	0.0685608	0.0118747	-0.191005	8.73798e-05	2.75253e-05
MMP0717	hypothetical protein 710315:710851 reverse MW:20995	nsd								nsd		1.69316	0.0566383	0.00960184				nsd	nsd
MMP0718	hypothetical protein 711235:711585 forward MW:13947	nsd	nsd	-0.0998045	0.488206	0.0741158	-1.24888	0.0110376	0.00299239	down	down	-1.00904	0.000151137	4.80343e-05	-1.13883	0.000683135	0.000140868	nsd	nsd	0.117041	0.70532	0.0982908	-0.716967	0.0211839	0.00340855
MMP0719	predicted transcriptional regluator 711623:712030 forward MW:15552	up	nsd	0.806601	5.92287e-05	2.83815e-05	0.643152	0.283113	0.0528664	nsd	up	0.198851	0.0739074	0.0122447	0.181593	0.00105116	0.000208283	up	nsd	0.603491	0.0016529	0.000459467	0.205092	0.197252	0.0257512
MMP0720	Prismane 712283:713923 forward MW:60225	down	up	-0.146161	1.02568e-07	1.77731e-07	0.286331	2.39415e-09	1.12554e-08	down	up	-0.305967	3.28528e-08	5.53187e-08	0.266074	8.02849e-09	1.38259e-08	down	up	-0.438796	9.68212e-09	2.87928e-08	0.15054	2.36542e-08	3.69097e-08
MMP0721	ferredoxin 714028:714708 forward MW:24652	down	up	-0.25098	0.000312864	0.000109757	0.89765	0.00145389	0.000536501	nsd	up	0.26449	0.0061835	0.00126797	0.487334	0.00042632	9.42532e-05	nsd	up	-0.170402	0.00778517	0.00174514	0.20534	0.00222189	0.000453135
MMP0722	Conserved Hypothetical Archael Protein 714749:715381 forward MW:24024	nsd	nsd	-0.0370702	0.695766	0.101322	0.0571041	0.5849	0.099327	nsd	up	-0.297854	0.0670036	0.0112069	0.751706	4.31302e-06	1.87562e-06	nsd	up				1.1682	0.000102448	3.13878e-05
MMP0723	conserved hypothetical protein 715399:715743 forward MW:13009	down	nsd	-0.168785	0.000164331	6.42974e-05	-0.0057261	0.856939	0.138071	down	up	-0.301206	2.84719e-06	1.88863e-06	0.283163	1.49374e-06	7.95248e-07	down	up	-0.28808	0.000104348	4.42111e-05	0.241852	0.000140402	4.08698e-05
MMP0724	hypothetical protein 715973:716317 forward MW:13723		nsd							down	down	-1.56407	0.00135396	0.000329769	-1.42247	0.00189247	0.000347306	nsd	nsd	0.890267	0.00722983	0.00163253
MMP0727	uvrB excinuclease ABC subunit B 717504:719444 reverse MW:74765	nsd	nsd	-0.0796395	0.112172	0.0193786	-0.03855	0.674308	0.112251	up	up	0.394862	3.84813e-05	1.5042e-05	0.259252	0.000255085	6.11123e-05	up	up	0.547351	0.00357342	0.000886951	0.180657	0.00342429	0.000667903
MMP0728	uvrC excinuclease ABC subunit C 719441:721024 reverse MW:61368	nsd	nsd	-0.0930995	0.890268	0.125906	-0.880286	0.1233	0.0252048	nsd	nsd							nsd	nsd	-0.227434	0.744417	0.103101
MMP0729	uvrA excinuclease ABC subunit A 721032:723887 reverse MW:106285	up	nsd	0.312816	0.000835045	0.000251637	0.0901944	0.024974	0.0060993	up	up	0.433809	1.88793e-06	1.39499e-06	0.307998	6.11304e-06	2.54904e-06	up	up	0.436222	1.22349e-05	7.80718e-06	0.362491	3.83443e-05	1.39446e-05
MMP0731	Exonuclease VII, small subunit related protein 724442:724645 reverse MW:7813	nsd	nsd	0.227206	0.635114	0.0936759				nsd	nsd	-0.0161431	0.913399	0.121638	0.118106	0.227433	0.0277997	nsd	nsd				0.56525	0.0138948	0.00234539
MMP0732	xseA Exonuclease VII, large subunit:OB-fold nucleic acid binding domain 724668:725891 reverse MW:46159	down	up	-0.624519	1.1935e-06	1.27964e-06	0.288776	1.87489e-07	3.58764e-07	down	up	-0.796098	1.6075e-06	1.21863e-06	0.159346	9.14589e-05	2.50026e-05	nsd	up	-0.216576	0.00535175	0.00124227	0.768411	1.10715e-06	7.4286e-07
MMP0733	Putative membrane pump 725998:727350 reverse MW:49723	down	nsd	-2.56493	0.000766648	0.000234433
MMP0734	hypothetical protein 727487:727804 forward MW:11947	nsd	down	0.279227	0.0162895	0.00345418	-0.636684	0.0021431	0.000735277	down	down	-0.473105	0.00223989	0.000508092	-1.03734	1.0555e-07	9.33426e-08	nsd	down	0.111526	0.604041	0.0856923	-1.17842	1.61898e-07	1.62132e-07
MMP0735	N-6 Adenine-specific DNA methylase:N6 adenine-specific DNA methyltransferase, D12 class 727879:728799 forward MW:36040	nsd	nsd							nsd	nsd	-0.00614302	0.984557	0.12983	-1.15465	0.0083958	0.00134258	nsd	nsd	-0.272776	0.50233	0.0733765
MMP0736	conserved hypothetical archaeal protein 729123:729377 forward MW:9055	down	up	-0.362571	6.37976e-09	1.79416e-08	0.188636	9.29758e-05	5.18241e-05	up	up	0.0617336	0.000127407	4.20178e-05	0.129409	1.64057e-05	5.93882e-06	down	nsd	-0.369131	4.36272e-08	9.41941e-08	0.00679688	0.0416137	0.00638204
MMP0737	Protein of unknown function DUF108 729402:730205 forward MW:28593	nsd	down	0.27371	0.00610421	0.00143644	-0.950774	0.000845359	0.000351026	nsd	up	0.121997	0.0375865	0.00655589	1.02276	6.17749e-07	3.89468e-07	nsd	up	0.418836	0.0108803	0.00231739	0.505309	4.09745e-05	1.46627e-05
MMP0738	Elongation factor Tu, domain 2 730287:731216 reverse MW:34686	up	nsd	0.380525	5.85299e-07	7.6066e-07	-0.101657	0.149709	0.0298473	nsd	up	0.138481	0.00570668	0.00117987	0.192376	0.000383408	8.68103e-05	down	down	-0.445256	0.000353529	0.000124376	-0.40578	1.64268e-05	6.72065e-06
MMP0739	Asp/Glu racemase:Aspartate racemase 732154:732858 reverse MW:26283	nsd	nsd	0.545948	0.0158361	0.00336636	0.11707	0.224622	0.0431599	nsd	up	0.205151	0.256893	0.0385823	0.420648	0.000149674	3.86215e-05	down	nsd	-1.52886	0.00260089	0.000676454	-0.130747	0.025851	0.00408602
MMP0740	possible purine NTPase 733128:733808 reverse MW:26634	nsd	nsd							nsd	up				1.55515	0.00349542	0.00060855	nsd	nsd	-0.758624	0.257636	0.0399278
MMP0742	conserved hypothetical protein 736065:737234 forward MW:45785	up	up	0.451767	0.000139987	5.71033e-05	0.517079	0.00173081	0.000613245	down	nsd	-0.234331	0.00242365	0.000546943	-0.0561198	0.269563	0.0322318	nsd	down	0.0409838	0.757618	0.104654	-0.636163	0.000152686	4.3781e-05
MMP0743	Probable integrase/recombinase 737294:738268 reverse MW:38842	nsd	nsd							nsd	nsd	1.289	0.00554443	0.00115313	-0.200383	0.221123	0.0271291	nsd	nsd
MMP0745	hypothetical protein 738541:738699 reverse MW:6347	nsd	nsd							nsd	nsd	1.06533	0.0105005	0.0020638				up	nsd	1.3791	0.00129308	0.000372587
MMP0748	MCM family related protein 739441:741447 reverse MW:75661	nsd								nsd	nsd	1.00126	0.00827369	0.00165397	-0.852676	0.193127	0.02403		nsd				-0.259234	0.383524	0.0473037
MMP0749	hypothetical protein 741467:741994 reverse MW:20517	nsd		2.03722	0.0540084	0.0101147					nsd
MMP0750	hypothetical protein 742051:742263 reverse MW:8095									nsd		-0.014166	0.960292	0.127205
MMP0752	conserved archaeal hypothetical protein 742746:743045 forward MW:11658	nsd	nsd	0.129642	0.713394	0.10345				nsd	nsd				0.138015	0.300489	0.0356065	nsd	nsd
MMP0753	conserved hypothetical protein 743475:744809 forward MW:52962	down	nsd	-0.366369	4.05155e-05	2.06856e-05	-0.352585	0.0150564	0.00393059	up	down	0.526002	3.96975e-06	2.38893e-06	-0.538401	1.03438e-05	4.02729e-06	nsd	nsd	0.237192	0.0336124	0.00629183	0.075589	0.059187	0.00872803
MMP0754	hypothetical protein 744856:746163 reverse MW:51624	up	up	0.657627	0.000152522	6.08486e-05	0.819287	0.000691702	0.000295145	nsd	nsd	-0.261401	0.0058722	0.00120862	0.00136152	0.971977	0.103286	down	down	-1.15615	4.37082e-06	3.58799e-06	-0.773771	6.64791e-06	3.20901e-06
MMP0755	ATP/GTP-binding site motif A (P-loop) 746442:748256 forward MW:69802	up	up	0.596978	4.83043e-08	9.31069e-08	0.317187	0.000389931	0.00018094	nsd	up	0.0528081	0.0142245	0.00272835	0.104808	0.00381904	0.000658669	down	down	-0.225928	0.000197513	7.82171e-05	-0.210866	9.98061e-05	3.06483e-05
MMP0756	conserved hypothetical protein 748258:749538 forward MW:50079	nsd	up	-0.167171	0.68542	0.10007	1.29266	0.000187096	9.36044e-05	nsd	up	0.329762	0.0481958	0.00825832	1.30458	0.0015657	0.00029557	nsd	nsd	-0.274408	0.189731	0.030206	0.0439268	0.905705	0.100197
MMP0757	conserved hypothetical protein 749567:749875 reverse MW:11880	nsd	nsd	0.547129	0.268616	0.0428657	-0.197699	0.252065	0.0479858	nsd	nsd	0.496642	0.384721	0.0557715	0.119683	0.377138	0.043693	nsd	nsd				0.264327	0.122947	0.0168526
MMP0758	HNH endonuclease:HNH nuclease 749878:750849 reverse MW:38425	nsd	nsd	-0.377149	0.178817	0.0296958	0.238551	0.202823	0.0391742	nsd	up	-0.0260218	0.87737	0.117286	0.603885	0.00402985	0.000693212	nsd	nsd	-0.23633	0.0369033	0.00682677	-0.039438	0.785223	0.0886221
MMP0759	putative lmo0304 750869:752053 reverse MW:45329	nsd	nsd	0.11521	0.0708703	0.0127841	0.108573	0.164665	0.0325841	nsd	nsd	-0.283341	0.0183602	0.00342045	0.115369	0.0182084	0.00272954	nsd	nsd	-0.248823	0.0271096	0.00516662	-0.103007	0.187611	0.0246584
MMP0760	hypothetical protein 752250:752480 reverse MW:8885	nsd	nsd	-0.090524	0.539533	0.0813321	0.341482	0.058382	0.0130089	up		0.424592	0.000959507	0.00024142				nsd	nsd	-0.472418	0.176193	0.0282503	0.197706	0.0309304	0.00483759
MMP0761	hypothetical protein 752649:753023 forward MW:14609	down	nsd	-0.627749	0.000456464	0.00015205	-0.800708	0.090989	0.0192793	up	nsd	0.309514	0.00189826	0.000442051	0.52688	0.0288694	0.00413932	nsd	up	1.26396	0.00466563	0.00110249	1.3484	6.87961e-08	8.09823e-08
MMP0762	TPR repeat 753135:753662 forward MW:20372	up	up	0.487298	3.99337e-05	2.04494e-05	0.631877	0.00041668	0.000190495	nsd	down	-0.0667489	0.680113	0.0930475	-0.10543	0.000665898	0.000138615	down	nsd	-0.469385	0.000641818	0.000203129	-0.315369	0.112014	0.0155284
MMP0763	hypothetical protein 753774:754082 forward MW:11911	nsd	nsd				0.931817	0.0219401	0.00541536	nsd	nsd	0.00220575	0.996649	0.13103	-0.256038	0.438463	0.0499351	nsd	nsd				0.610473	0.158257	0.0210268
MMP0764	hypothetical protein 754114:754386 reverse MW:10548	nsd								nsd	nsd	-2.01895	0.0256602	0.00465175
MMP0765	hypothetical 754505:755509 reverse MW:38848	down	down	-0.182921	7.15673e-06	5.31483e-06	-0.166705	2.50755e-05	1.81809e-05	down	down	-1.09498	7.39593e-10	3.32094e-09	-1.13856	1.40732e-07	1.15899e-07	down	down	-0.897315	1.32175e-07	2.31471e-07	-1.17111	7.73943e-09	1.50519e-08
MMP0766	resP Site-specific recombinase 756454:757008 reverse MW:20957	nsd																	nsd
MMP0767	conserved hypothetical protein 757172:758122 reverse MW:36126									nsd
MMP0768	Conserved Hypothetical Protein 758130:759548 reverse MW:54929		nsd				0.189088	0.617517	0.104199	nsd	nsd	-0.704961	0.0222263	0.00407566				nsd	nsd	-1.05287	0.100896	0.0169535	0.887747	0.0808047	0.0116221
MMP0769	conserved hypothetical archaeal protein 759560:761437 reverse MW:72766	nsd								nsd								nsd
MMP0770	probable ABC transporter 761693:762445 forward MW:28291	nsd	nsd	-1.70478	0.0355511	0.00693825	-0.535434	0.00509069	0.00154296	nsd	nsd	-0.611522	0.01849	0.00344097	-0.521454	0.0141968	0.00217519	nsd	nsd
MMP0771	undefined product 762446:762937 reverse MW:18448									nsd
MMP0772	hypothetical protein 762949:763713 reverse MW:29499	up	nsd	0.80402	0.00014525	5.87674e-05	-1.15654	0.00590282	0.00173634	up	nsd	1.10781	0.00391213	0.000853161	-0.270414	0.106612	0.0137321	nsd	nsd	1.70983	0.00424758	0.00102661
MMP0773	conserved hypothetical archaeal protein 763723:765096 reverse MW:53137	nsd		1.425	0.327017	0.0512791				nsd		-0.419832	0.0750767	0.0124266				nsd		0.358765	0.17133	0.027583
MMP0780	Conserved hypothetical protein 768715:770745 reverse MW:74561																	nsd
MMP0782	conserved hypothetical protein 772684:773019 reverse MW:12629									nsd
MMP0783	conserved hypothetical protein 773799:775298 forward MW:58177	nsd	up	-0.0786795	0.0148818	0.00319517	0.260091	0.00074678	0.000315026	down	nsd	-0.191477	2.95485e-06	1.93801e-06	0.0426892	0.137882	0.01752	down	down	-0.208922	0.000186716	7.43148e-05	-0.340049	9.0534e-06	4.13233e-06
MMP0784	conserved hypothetical protein 775276:775686 forward MW:16161		up				1.48413	0.00179524	0.000632293
MMP0785	dop Chymotrypsin serine protease, family S1 775790:776566 forward MW:28179	nsd	up	0.0459841	0.0796704	0.014222	0.316859	5.6819e-05	3.49215e-05	down	up	-0.425577	2.7192e-05	1.13648e-05	0.0844988	0.000148717	3.85749e-05	down	nsd	-0.528777	2.68046e-05	1.49284e-05	0.0327288	0.139393	0.0188185
MMP0786	hypothetical protein 777583:777738 forward MW:6221	nsd								nsd								nsd
MMP0787	Transcriptional regulator, MarR Family Member 778044:778538 reverse MW:19438	nsd								nsd								nsd	nsd	-2.78088	0.0107146	0.00228827	-0.396061	0.585203	0.0686454
MMP0788	Conserved hypothetical protein 778818:780980 forward MW:77959	down	nsd	-0.551867	4.92303e-05	2.42683e-05	-0.28676	0.059731	0.0132143	down	down	-1.03858	3.72033e-06	2.29402e-06	-0.588308	2.34142e-06	1.14267e-06	nsd	down	-0.673537	0.00828554	0.00183156	-0.537988	0.000748963	0.000176017
MMP0791	Transcriptional regulator, TetR Family Member 784022:784600 forward MW:22067	nsd	nsd	0.288603	0.105592	0.0183713				nsd	nsd	-0.630245	0.0125663	0.00243698	-0.47125	0.0085093	0.0013558	nsd	nsd	1.58151	0.0182465	0.00364958	0.0587479	0.654287	0.0757558
MMP0792	membrane protein 784694:785689 forward MW:36722	nsd	up	-0.0429249	0.171716	0.0286275	0.220897	1.95146e-07	3.65873e-07	down	nsd	-0.487391	3.94192e-06	2.38036e-06	-0.0329462	0.0883721	0.0115981	down	down	-0.433247	4.94531e-06	3.89721e-06	-0.251806	0.000241524	6.52269e-05
MMP0795	possible predicted protein 787463:787987 forward MW:19071	nsd		0.486479	0.624552	0.0923627				nsd	nsd	-0.997624	0.0841113	0.0137759					nsd
MMP0798	hypothetical protein 790662:791330 reverse MW:25374	nsd		0.517264	0.435364	0.0668031				nsd	nsd	0.22373	0.0253659	0.00461273	-0.0489024	0.583497	0.0650471	nsd	nsd				-0.245929	0.154441	0.0205751
MMP0799	Transcriptional regulator, TetR Family Member 791640:792218 forward MW:22169	nsd	nsd	0.922515	0.017595	0.00369449	-1.59612	0.160407	0.0317754	nsd	nsd	0.439183	0.114952	0.0182339	-0.372487	0.127469	0.0162282	nsd	down	-0.273996	0.491062	0.0720645	-1.28636	0.0030455	0.00060726
MMP0802	Iron-containing alcohol dehydrogenase 794946:796115 forward MW:42456	up	nsd	0.366431	1.69523e-05	1.0383e-05	-0.487703	0.03659	0.00853813	nsd	up	0.12804	0.0296745	0.00530262	0.317094	0.00358957	0.000622418	nsd	nsd	0.770742	0.0240944	0.00467106	-0.146147	0.036221	0.00561272
MMP0803	conserved archaeal protein 796127:797239 forward MW:41712									nsd	nsd	1.2025	0.0144995	0.00277199	-1.17901	0.154963	0.0195772	nsd	nsd				-1.78994	0.141004	0.0190169
MMP0805	predicted protein 798048:798596 forward MW:20104	up	down	3.14053	5.80684e-06	4.53555e-06	-1.78447	6.2151e-05	3.74031e-05	up	nsd	2.73435	0.0022042	0.000501295				up	down	2.43175	0.000262992	9.77612e-05	-2.19508	0.00153226	0.00033218
MMP0806	conserved hypothetical protein 798627:799346 forward MW:25740		nsd
MMP0807	Carboxymuconolactone decarboxylase Related Protein 799477:800229 forward MW:27832	nsd		-0.0979625	0.663069	0.097304				nsd	nsd	0.572411	0.106987	0.0170322
MMP0808	conserved hypothetical protein 800375:801568 forward MW:45246	nsd	nsd	0.0852049	0.0890161	0.0157266	0.248913	0.00669116	0.00194014	up	up	0.118626	0.00371063	0.000816334	0.586117	3.30988e-07	2.33798e-07	nsd	nsd	-0.166174	0.00490687	0.00114922	0.0319331	0.392915	0.0483731
MMP0809	Phosphoribosylaminoimidazole carboxylase related protein 801580:802365 forward MW:27250	up		0.701223	0.000374625	0.000128532				nsd	up	0.220443	0.121542	0.0192619	0.508306	0.000123471	3.27352e-05	up	up	0.396032	0.00018303	7.35914e-05	0.406327	9.64609e-05	2.97573e-05
MMP0812	conserved hypothetical protein 803702:805855 reverse MW:79865	up	nsd	1.10409	0.00010632	4.52583e-05	-0.640063	0.179461	0.0352115	up	nsd	0.425183	0.000794546	0.000204618	-0.277499	0.00715397	0.00116665		nsd
MMP0813	conserved hypothetical protein 806190:807299 forward MW:41922										nsd				0.0205801	0.937767	0.0999571		nsd
MMP0814	hypothetical protein 807432:808670 reverse MW:46218	nsd	nsd	-0.00459685	0.979326	0.136853	0.274429	0.0100857	0.00275703	down	nsd	-0.469686	0.000175336	5.44409e-05	0.0679209	0.209939	0.0258292	nsd	down	-0.761574	0.00431518	0.00103287	-0.243981	0.00218685	0.000446668
MMP0815	conserved hypothetical protein 808687:810987 reverse MW:84524	nsd	nsd	0.269058	0.317745	0.0498706	-0.0531342	0.80931	0.13177	nsd	nsd	-0.670824	0.195622	0.0299975				down	nsd	-1.21086	0.00361469	0.000891971	-0.50143	0.1509	0.020149
MMP0816	bacterial seryl -tRNA synthetase related 811265:811486 reverse MW:8827	up	up	0.535445	0.00201889	0.000533647	0.698917	0.000622789	0.000269457	nsd	up	-0.164111	0.0379643	0.0066152	0.0456598	0.00517131	0.000868035	down	down	-0.953275	0.00159718	0.000445547	-0.459683	0.00143042	0.00031212
MMP0817	frcB coenzyme F420-reducing hydrogenase subunit beta 811639:812487 reverse MW:30887	down	down	-1.02085	6.57183e-09	1.81836e-08	-0.848287	2.38969e-06	2.81881e-06	down	nsd	-1.11039	3.50905e-10	2.00161e-09	-0.292875	0.0176317	0.00264912	down	down	-0.676004	0.00178467	0.000491759	-0.446942	6.12668e-05	2.04517e-05
MMP0818	frcG coenzyme F420-reducing hydrogenase subunit gamma 812509:813237 reverse MW:25878	nsd		-0.179315	0.310664	0.0488935				nsd									nsd
MMP0819	frcD coenzyme F420-reducing hydrogenase subunit delta 813248:813748 reverse MW:18213	nsd	nsd								nsd				0.909973	0.0267019	0.00387493	nsd		-0.309081	0.389697	0.0585519
MMP0820	frcA coenzyme F420-reducing hydrogenase subunit alpha 813762:814994 reverse MW:45683	down	down	-1.89313	9.95519e-06	6.83118e-06	-1.60547	6.75843e-05	3.99505e-05	down	down	-0.625241	0.00204197	0.000471129	-1.08182	2.00738e-06	1.00192e-06	nsd		-0.215318	0.655834	0.0921278
MMP0823	vhcA coenzyme F420-non-reducing hydrogenase subunit alpha 816716:818131 forward MW:52673	nsd	nsd							nsd	nsd	0.179059	0.515914	0.0726841					nsd
MMP0824	vhcB coenzyme F420-non-reducing hydrogenase subunit beta 818140:819333 forward MW:43064	down	nsd	-2.87924	3.07968e-05	1.66661e-05	0.256691	0.482439	0.0843187	nsd	nsd	1.31631	0.0239309	0.00436992				nsd	down				-0.763615	0.00187407	0.000394496
MMP0825	hdrA heterodisulfide reductase subunit A 819424:821388 forward MW:71349	nsd								nsd	nsd	0.0906044	0.841139	0.113046				nsd	nsd	1.43759	0.0156093	0.00320758
MMP0827	hypothetical protein 822197:822490 forward MW:11047	up	up	0.95901	2.14291e-06	2.07691e-06	0.828277	9.20525e-05	5.1464e-05	down	down	-1.58203	5.54156e-07	5.30291e-07	-0.723847	2.19641e-05	7.51724e-06	down	down	-2.05227	1.54976e-06	1.53951e-06	-2.18313	1.19003e-06	7.78995e-07
MMP0828	hypothetical protein 822505:822849 reverse MW:13491	nsd	nsd							nsd	nsd	-0.342819	0.345446	0.0506227				up	nsd	1.94033	0.00133009	0.000382551	-2.95063	0.0233654	0.00373717
MMP0829	Coenzyme B12-binding:Cobalamin-dependent methionine synthase, B12-binding 823118:823777 forward MW:24165									nsd
MMP0830	mtaA Uroporphyrinogen decarboxylase (URO-D) 823802:824893 forward MW:39841									nsd									nsd
MMP0831	mtbA Uroporphyrinogen decarboxylase (URO-D) 825017:826045 forward MW:37276									nsd	nsd	0.661156	0.51796	0.0729137	0.335794	0.351826	0.0409171		nsd
MMP0832	Conserved Hypothetical Protein 826046:827824 forward MW:64603		nsd							nsd
MMP0833	conserved hypothetical protein 827876:828784 forward MW:33923	nsd								nsd		-1.15799	0.0554793	0.00942336					nsd
MMP0834	mtbA Uroporphyrinogen decarboxylase (URO-D) 828790:829653 reverse MW:32461		nsd							nsd	nsd				-0.202192	0.292128	0.0346782	nsd	nsd
MMP0836	2-hydroxyglutaryl-CoA dehydratase (Component D) related protein 831187:832368 forward MW:45102	nsd	nsd	-0.373503	0.220474	0.0357148	-0.877997	0.0130972	0.00349784	nsd	nsd	0.0194076	0.869675	0.116435				nsd	nsd	-0.112042	0.634976	0.089597
MMP0837	RNase HI related protein 832383:832988 reverse MW:22809	nsd								nsd									nsd
MMP0838	Protein of unknown function DUF45 833339:834007 forward MW:26928										nsd								nsd
MMP0839	hypothetical protein 834019:834489 reverse MW:18438	nsd								nsd								nsd
MMP0840	Transcriptional regulator, TetR Family Member 834556:835146 reverse MW:23130	nsd	nsd	-0.404859	0.226239	0.0365796	-0.698745	0.354684	0.0643534	nsd	nsd	-0.320808	0.00483477	0.00102501	0.147911	0.302777	0.0357812	nsd	nsd	2.22079	0.00798489	0.0017826	-0.680993	0.0987149	0.0139378
MMP0843	hypothetical protein 837214:837441 forward MW:8543	nsd	nsd	-0.327883	0.0111604	0.00247358	0.82277	0.00722166	0.00207176	down	nsd	-0.539193	0.000118618	3.93414e-05	0.107286	0.0719538	0.00964509	down	nsd	-1.74903	0.00072799	0.000225866	0.397097	0.144364	0.0194115
MMP0847	hypothetical protein 839216:839815 reverse MW:22176										nsd
MMP0851	conserved hypothetical protein 842609:843238 reverse MW:23684	nsd	nsd	0.017612	0.835377	0.119125	0.116633	0.199838	0.0387185	nsd	nsd	-0.307949	0.031333	0.00557057	0.274015	0.0423652	0.00587613	nsd	nsd	-0.107247	0.688248	0.0960817	0.131881	0.0767517	0.0110629
MMP0852	conserved hypothetical protein 843266:843745 reverse MW:18595	down	down	-0.209738	0.00010201	4.36402e-05	-0.136118	0.00242248	0.000814568	down	nsd	-0.463903	2.00469e-06	1.44469e-06	-0.0131367	0.338003	0.0394138	down	nsd	-0.206978	0.000294123	0.000107808	-0.0911671	0.0106482	0.00184145
MMP0853	nifH nitrogenase iron protein (nitrogenase component II) 844090:844917 forward MW:30145	up	up	2.15491	1.53144e-12	2.38833e-11	2.17566	4.67599e-11	5.4245e-10	nsd								down	down	-2.33911	3.61511e-12	6.40857e-11	-2.4864	1.24456e-12	1.68144e-11
MMP0854	NifI1 Nitrogen regulatory protein NifI1 844960:845277 forward MW:11503	up	up	0.969557	1.88738e-14	8.09442e-13	2.08581	1.12923e-11	2.32887e-10									down	down	-2.18223	8.7004e-11	8.0664e-10	-1.48859	5.59552e-14	2.50294e-12
MMP0855	nifI2 Nitrogen regulatory protein NifI2 845287:845652 forward MW:13232	up	up	1.81646	1.87472e-12	2.68005e-11	2.36483	3.19895e-11	4.6947e-10									down	down	-2.13073	4.12403e-12	6.40857e-11	-2.06991	2.26485e-12	2.53274e-11
MMP0856	nifD Oxidoreductase, nitrogenase component 1 845702:847135 forward MW:53632	up	up	2.25107	2.99383e-12	3.66847e-11	2.40761	5.12035e-13	3.16799e-11	nsd								down	down	-2.55377	1.43727e-11	1.71357e-10	-2.58865	1.81855e-13	4.88073e-12
MMP0857	nifK Oxidoreductase, nitrogenase component 1 847128:848516 forward MW:50503	up	up	1.76288	1.9984e-15	3.42822e-13	2.11443	5.10703e-15	4.73963e-13	nsd		0.252039	0.377099	0.0547573				down	down	-2.27192	7.32747e-15	1.1549e-12	-1.96838	1.44329e-14	1.9368e-12
MMP0857qRT-PCR				8.29			7.6					1.13			2.27					-6.74			-5.73
MMP0858	nifE nitrogenase iron-molybdenum cofactor biosynthesis protein 848539:849981 forward MW:53289	up	up	2.32025	6.747e-09	1.8372e-08	1.29737	3.37944e-06	3.66829e-06	nsd	nsd				-1.3095	0.0302339	0.00429292	down	down	-1.87741	1.17819e-06	1.26325e-06	-1.89025	5.86978e-08	7.16078e-08
MMP0859	nifN iron-molybdenum cofactor biosynthesis protein, subunit N 849999:851375 forward MW:50133	up	up	1.72149	6.32893e-09	1.79416e-08	1.50342	4.702e-09	1.93944e-08	up	down	1.55369	1.09126e-07	1.4814e-07	-0.765671	0.000301244	7.06298e-05	down	down	-1.34581	3.72001e-10	2.44299e-09	-2.03244	4.04108e-11	2.85414e-10
MMP0860	nifX Nitrogen fixation-related protein 851341:851661 forward MW:11971	up	up	3.59265	7.1664e-08	1.33524e-07	2.7308	4.18158e-06	4.31195e-06									down	down	-2.49489	1.47498e-06	1.49022e-06	-3.6831	1.77917e-07	1.71765e-07
MMP0861	ablA Lysine 2,3-aminomutase 852237:853538 forward MW:49168	up	up	0.638615	0.000619964	0.000197728	0.491153	0.000120649	6.43505e-05	down	down	-0.493681	0.00206631	0.000475494	-1.19248	0.00113291	0.000221155	down	down	-1.66009	0.000254158	9.56047e-05	-1.3171	1.89476e-06	1.11519e-06
MMP0862	ablB ß-Lysine Acetyltransferase 853539:854363 forward MW:31930	nsd
MMP0863	CBS domain 854513:854989 forward MW:17926	down		-2.0284	0.00129798	0.000366226				nsd								nsd		-0.656964	0.0403673	0.00740673
MMP0864	napA-2 Na+/H+ exchanger 854998:856164 forward MW:42405	up		1.84566	0.00210645	0.000552536
MMP0865	Aminotransferase (subgroup II) similar to Adenosylmethionine-8-amino-7-oxononanoate aminotransferase 856222:857625 reverse MW:52877	up	nsd	0.500101	0.00108855	0.000316508	-0.165694	0.182694	0.0357326	up	up	0.176425	0.000742088	0.000192419	0.323414	0.000306218	7.14148e-05	nsd	down	0.126415	0.0879856	0.0149758	-0.310367	0.000266957	7.1079e-05
MMP0866	proX putative glycine betaine/L-proline ABC transporter, solute-binding protein 857796:858683 reverse MW:32989	down	down	-0.182384	9.94937e-08	1.74163e-07	-0.465409	6.64495e-08	1.62287e-07	down	down	-1.44328	1.70611e-07	2.04638e-07	-1.49496	4.35639e-10	1.43507e-09	down	down	-1.21832	1.87722e-07	3.01911e-07	-1.46693	2.95713e-07	2.56017e-07
MMP0867	ABC-type proline/glycine betaine transport system, permease component related protein 858699:859532 reverse MW:29971	nsd	nsd	-2.31054	0.0680137	0.0123467	-0.126561	0.299449	0.0555258									nsd	nsd
MMP0868	proV CBS domain:ATP/GTP-binding site motif A (P-loop):ABC transporter:AAA ATPase 859546:860715 reverse MW:44152	up	nsd	0.444486	7.34021e-07	8.8056e-07	-0.04677	0.155773	0.0309234	down	down	-0.570982	3.87355e-05	1.50942e-05	-1.06689	1.10698e-05	4.22793e-06	down	down	-0.629226	6.43403e-06	4.82895e-06	-1.18572	6.63357e-06	3.20901e-06
MMP0869	Cytidine/deoxycytidylate deaminase, zinc-binding region related protein 861171:861596 forward MW:15653		nsd							nsd	nsd				-0.647125	0.05609	0.00766681	nsd	nsd
MMP0870	2-hydroxyacid dehydrogenase, D-isomer specific 861628:862584 forward MW:34993		nsd				0.243072	0.485184	0.0846391	nsd	nsd	0.900771	0.0488288	0.00835045	0.0624004	0.667478	0.0734766	nsd	nsd				-1.22205	0.0481635	0.00724577
MMP0871	conserved hypothetical membrane protein 862626:863819 forward MW:43390		nsd							nsd									nsd
MMP0872	hemC Porphobilinogen deaminase 863940:864854 forward MW:33935	up	up	0.241736	0.000536173	0.000175534	0.509226	2.86364e-06	3.24101e-06	up	up	0.326553	1.59783e-05	7.36342e-06	0.464168	3.18577e-07	2.27652e-07	nsd	up	0.110318	0.0140758	0.00293454	0.0943868	0.00107383	0.000241779
MMP0873	TPR repeat 864944:866647 forward MW:65587	nsd	nsd	-0.211921	0.00643133	0.00150722	0.0754881	0.392425	0.0702398	down	down	-0.442545	5.87135e-06	3.23329e-06	-0.639011	3.18619e-05	1.02753e-05	down	nsd	-0.233773	0.000161806	6.57282e-05	0.205561	0.0644161	0.00941635
MMP0874	SAM (and some other nucleotide) binding motif 866661:867458 reverse MW:31282	up	up	1.69035	2.81928e-09	1.01539e-08	1.99548	4.50702e-10	3.09836e-09	up	up	1.56428	9.98941e-10	3.8029e-09	1.7828	3.43506e-09	7.62291e-09	down	down	-0.971246	2.44009e-10	1.74813e-09	-0.542132	4.03218e-09	9.83803e-09
MMP0875	slpB S layer protein 867911:869512 forward MW:56644	up	up	1.55553	1.41729e-09	5.78888e-09	1.51602	3.71534e-09	1.5673e-08	up	up	1.16544	2.28365e-08	4.12278e-08	1.33539	8.61932e-09	1.43765e-08	down	down	-0.744224	2.83714e-07	4.20407e-07	-0.775652	6.45518e-08	7.73431e-08
MMP0876	cofG FO synthase, subunit CofG 869522:870580 reverse MW:40473	nsd	nsd	0.107935	0.0757233	0.0135881	-0.286239	0.0367999	0.00853813	nsd	nsd	-0.0360509	0.182774	0.0281505	-0.034763	0.0294955	0.00422449	nsd	nsd	0.48357	0.0081775	0.00181276	-0.0837705	0.0408532	0.00627975
MMP0877	nadC Quinolinate phosphoribosyl transferase:Nicotinate-nucleotide pyrophosphorylase 870603:871442 reverse MW:31356	nsd	nsd	0.263974	0.0187239	0.00390286	-0.714851	0.00679078	0.00196332	down	nsd	-0.19065	6.04581e-05	2.21158e-05	0.217325	0.0814429	0.0107422	up	nsd	0.670366	0.00168089	0.000466424	-0.708062	0.00779363	0.0013834
MMP0878	Ribonuclease P-related protein 871531:871923 forward MW:15149	nsd	nsd	0.328155	0.0378504	0.0073039	0.62801	0.0167746	0.00429456	nsd	up	0.150818	0.172915	0.0268446	0.36793	0.00244807	0.000439542	nsd	nsd	-0.5585	0.148141	0.0242208	-0.0581363	0.565645	0.0668036
MMP0879	serS Seryl-tRNA synthetase 872195:873739 reverse MW:59587	up	up	0.129096	1.90798e-05	1.12478e-05	0.210608	1.08292e-05	9.16673e-06	up	up	0.260081	1.88829e-07	2.2193e-07	0.33714	4.07679e-10	1.43507e-09	up	up	0.183705	2.05016e-07	3.2313e-07	0.259488	1.27545e-06	8.2287e-07
MMP0880	aksF 2-oxosuberate synthase, last step 873802:874821 reverse MW:37968	nsd	nsd	0.394854	0.424728	0.0653465	0.140122	0.302772	0.0560301	nsd	nsd	0.164805	0.349585	0.0511865	0.168022	0.00704032	0.00114954	up	up	1.11814	0.000400161	0.000137585	0.433084	0.00211151	0.000433257
MMP0881	hypothetical protein 874946:875287 reverse MW:13505	nsd	nsd	0.228109	0.0874911	0.0155292	0.409754	0.0966699	0.0202062	up	up	0.533419	0.000111837	3.74472e-05	0.281829	0.000437714	9.6127e-05	nsd	nsd	0.0870818	0.537856	0.0777018	0.0306518	0.530357	0.0633188
MMP0882	purM Phosphoribosylformylglycinamidine cyclo-ligase 875462:876343 forward MW:32477	up	down	0.113301	0.00167136	0.000454786	-0.279913	0.00077814	0.000324567	up	down	0.43497	5.90463e-06	3.24142e-06	-0.161465	0.00530966	0.000888993	up	down	0.292074	0.00230504	0.000613686	-0.268895	0.0008821	0.000202692
MMP0883	hypothetical protein 876371:877336 reverse MW:37044	up	nsd	0.277427	0.000267382	9.596e-05	0.190823	0.00457393	0.00141496	down	nsd	-0.239418	0.00031732	9.10964e-05	-0.000140784	0.991191	0.105073	down	down	-0.459464	4.6405e-05	2.31455e-05	-0.266076	3.62663e-06	1.93892e-06
MMP0884	hypothetical protein 877367:877864 reverse MW:18979	up	down	0.217579	2.40238e-07	3.61512e-07	-0.233376	2.89919e-05	2.05391e-05	nsd	down	-0.0494534	0.0157871	0.00298878	-0.191105	3.04754e-07	2.2064e-07	down	down	-0.0459719	0.000518985	0.000171672	-0.264309	6.42553e-06	3.1355e-06
MMP0885	TPR repeat:ATP/GTP-binding site motif A (P-loop) 877974:879140 reverse MW:45341	down	down	-0.487198	8.74645e-06	6.26295e-06	-0.357863	0.00036265	0.00016998	down	down	-0.559512	1.03526e-06	8.51146e-07	-0.582828	4.4714e-05	1.36385e-05	nsd	nsd	-0.115124	0.0105415	0.00225743	-0.302629	0.00613622	0.00112338
MMP0886	cobalt transport system permease related protein 879295:880062 reverse MW:28759										nsd
MMP0887	conserved hypothetical protein 880212:880514 reverse MW:11752	up	up	0.912614	1.86391e-05	1.11024e-05	1.12567	0.00108899	0.000428241	nsd	up	0.13899	0.027215	0.00490896	0.927085	3.58793e-06	1.60806e-06	down	nsd	-0.765553	0.000344365	0.000122967	-0.0884998	0.143901	0.0193687
MMP0890	superfamily II helicase 881791:884034 forward MW:85282	up	up	0.395374	0.000264571	9.51503e-05	0.577569	0.00190642	0.000662649	up	nsd	0.418423	0.000513329	0.000140021	-0.016008	0.796772	0.0863389	nsd	up	-0.130665	0.0425542	0.00775381	0.262065	0.00240235	0.000486243
MMP0891	Exonuclease 884248:884823 forward MW:22096	nsd		2.01179	0.0214696	0.00441615				up	nsd	1.39704	0.00420579	0.000907036				nsd	nsd	5.16118	0.00577531	0.00132691
MMP0892	acetyltransferase related protein 884847:885395 reverse MW:21212	down	up	-2.7647	1.94072e-08	4.2683e-08	3.27146	1.53154e-06	1.9605e-06	down	up	-2.54567	4.15228e-06	2.47328e-06	1.52843	4.14585e-05	1.29302e-05	down	up	-4.00552	3.44107e-09	1.17903e-08	3.45908	2.91316e-06	1.6221e-06
MMP0893	pyrG CTP synthase 885559:887160 forward MW:59547	up	down	0.166376	5.38575e-05	2.61259e-05	-0.151926	1.21501e-05	9.97882e-06	up	down	0.177507	3.44969e-07	3.75222e-07	-0.130173	7.13863e-05	2.03601e-05	up	down	0.275627	1.53244e-05	9.47182e-06	-0.275729	3.38994e-06	1.83431e-06
MMP0894	guaA GMP synthase (glutamine-hydrolyzing). 887183:888115 forward MW:34856	down	nsd	-0.293685	1.52176e-07	2.48624e-07	-0.019053	0.114823	0.023602	down	up	-0.196156	4.19709e-06	2.49149e-06	0.139418	2.6785e-06	1.26049e-06	down	down	-0.276215	0.000111233	4.66267e-05	-0.0335269	0.000784101	0.000182676
MMP0895	TPR repeat 888224:888832 forward MW:23831	nsd	nsd				0.346525	0.706875	0.116938	nsd	nsd	-0.336888	0.386244	0.0558997					nsd
MMP0897	argJ Ornithine acetyltransferase 890226:891452 forward MW:43749	down	nsd	-0.174387	0.000721883	0.000223534	0.215712	0.0078093	0.00222316	up	up	0.318621	2.13452e-05	9.46315e-06	0.205561	0.000386919	8.70804e-05	nsd	up	0.0635593	0.31663	0.0482638	0.392001	0.000105396	3.20712e-05
MMP0898	Cellulose-binding, bacterial type 891545:894625 reverse MW:110519	nsd	nsd	1.01621	0.056487	0.0105214				nsd	nsd	0.442138	0.0426772	0.00736315					nsd				-0.0523569	0.858253	0.0957372
MMP0899	ATP/GTP-binding site motif A (P-loop) 894927:895586 forward MW:25245	nsd	nsd	0.207021	0.625635	0.0924433	-0.252862	0.277022	0.051938	nsd	nsd	-0.750668	0.09527	0.0153908				nsd	nsd	0.187688	0.446092	0.0660803
MMP0900	Rhodanese-like 895596:896249 forward MW:24180	nsd	nsd	-0.157228	0.332887	0.0520568	0.475835	0.422463	0.0750375	up	up	1.58185	0.000155584	4.9269e-05	0.682117	0.000167115	4.24281e-05	nsd	nsd				0.470399	0.00684896	0.00123699
MMP0901	ATP/GTP-binding site motif A (P-loop):Small GTP-binding protein domain 896279:897316 reverse MW:38910	down	nsd	-0.231202	0.00113726	0.000327337	-0.00731703	0.798043	0.130164	down	nsd	-0.191766	0.00161948	0.000383763	-0.105423	0.0317255	0.0044902	down	down	-0.362225	0.000305372	0.000111413	-0.207207	0.00179795	0.000380557
MMP0902	Protein of unknown function DUF126 897383:897775 reverse MW:13732	nsd	down	-0.020066	0.566184	0.0847539	-0.240427	0.00241087	0.000813611	up	up	-0.244049	0.00448463	0.000963614	0.327949	0.000152561	3.92626e-05	nsd	nsd	0.326162	0.0110649	0.00235352	-0.0179911	0.443962	0.0538182
MMP0904	selD Selenide water dikinase 898296:899303 reverse MW:35984	nsd	nsd	0.278098	0.00802286	0.00183508	-0.0131095	0.808463	0.131748	up	nsd	0.130307	0.000397257	0.000111486	-0.0485737	0.0347432	0.00488059	nsd	down	-0.013603	0.890308	0.120656	-0.573309	1.03878e-05	4.63113e-06
MMP0905	conserved hypothetical protein 899384:899980 reverse MW:21545	up	up	0.210775	0.00143119	0.000399216	0.488284	1.66809e-05	1.28472e-05	up	up	0.412367	9.74163e-05	3.37143e-05	0.418147	1.25124e-06	6.852e-07	nsd	nsd	-0.342101	0.00844302	0.00186115	-0.100418	0.104155	0.0146202
MMP0906	conserved hypothetical protein 899977:900903 reverse MW:34580	nsd	nsd	-0.228851	0.392795	0.0609252	1.15234	0.0665872	0.0144723	nsd	down	-0.202154	0.0986622	0.0158075	-0.255751	0.00505858	0.000852371	nsd	nsd	0.205898	0.581065	0.0829555	0.164859	0.848433	0.0951162
MMP0907	predicted archaeal transcriptional regulator 900933:901325 reverse MW:15066	nsd	nsd							nsd	nsd	-0.867159	0.0279306	0.00503208					nsd
MMP0908	CBS domain 901511:901891 forward MW:14193	nsd	down	0.224883	0.00588956	0.00139358	-0.276301	0.00241065	0.000813611	nsd	up	0.331121	0.00745116	0.00150674	0.524966	1.48596e-05	5.45855e-06	up	up	0.429561	7.26887e-05	3.3854e-05	0.255585	0.000115389	3.47964e-05
MMP0909	conserved hypothetical protein 901906:902388 forward MW:17650									nsd
MMP0910	hypothetical protein 902427:902855 reverse MW:16838									nsd	up	-1.41809	0.00495962	0.00104894	0.674124	0.00555031	0.000925755
MMP0911	related to iron-sulfur flavoprotein of Methanosarcina thermophila 902899:903480 reverse MW:20833									nsd	nsd	-0.925589	0.182531	0.0281379
MMP0912	tautomerase related protein 903556:903750 reverse MW:7100	down	nsd	-0.640183	0.000260383	9.44361e-05	0.429749	0.00361951	0.00116434	down	up	-0.293688	0.000453992	0.000125201	0.0993629	0.00361666	0.000626224	down	nsd	-0.852179	0.000108097	4.55545e-05	0.278759	0.0519176	0.00771539
MMP0913	conserved hypothetical archaeal protein 903792:904169 reverse MW:13458	down	nsd	-0.602255	1.40864e-07	2.36912e-07	-0.146335	0.0507163	0.0114381	down	up	-0.321146	0.000104554	3.54835e-05	0.275787	0.00065351	0.000136468	nsd	up	0.0771942	0.01567	0.00321586	0.268587	4.84182e-07	3.73414e-07
MMP0914	conserved hypothetical archaeal protein 904188:904895 reverse MW:26384	nsd	down	0.0468542	0.011502	0.00254272	-0.468796	4.17902e-06	4.31195e-06	up	down	0.196457	5.42967e-05	2.01876e-05	-0.389499	2.22321e-06	1.09308e-06	down	down	-0.29881	0.000520486	0.000171672	-0.346424	0.000192339	5.35491e-05
MMP0915	cobY/cofC nucleoside triphosphate: 5'-deoxyadenosylcobinamide phosphate nucleotidyltransferase 904980:905588 forward MW:22928	nsd	nsd	0.124194	0.43957	0.0673883	0.152931	0.153687	0.0305419	nsd	down	-0.016363	0.853709	0.114648	-0.221241	0.0027274	0.000485651	nsd	nsd	0.145178	0.708578	0.0986576	0.0304528	0.566017	0.0668036
MMP0916	conserved hypothetical protein 905585:905833 forward MW:8882	down	up	-0.328711	7.5975e-11	5.66669e-10	0.114153	3.03679e-07	5.21911e-07	down	up	-0.156144	9.67408e-10	3.8029e-09	0.118197	2.90473e-08	3.47952e-08	up	up	-0.0174289	0.00272677	0.000701169	0.133656	4.36937e-08	6.09382e-08
MMP0917	dapF Diaminopimelate epimerase 905897:906730 forward MW:30834	down	up	-0.124886	0.00217145	0.000566985	0.0914241	0.000142225	7.45727e-05	down	nsd	-0.18814	1.19412e-05	5.79719e-06	0.0376318	0.00897149	0.00141744	up	down	0.0808876	0.000149328	6.08742e-05	-0.214687	6.94865e-05	2.26384e-05
MMP0918	asnB Asparagine synthetase (glutamine-hydrolyzing) 906776:908317 reverse MW:58799	up	up	0.179933	8.1582e-05	3.66368e-05	0.326943	0.000391791	0.000181349	up	up	0.322659	5.44972e-05	2.02193e-05	0.522603	2.67088e-05	8.86482e-06	up	nsd	0.219454	7.54458e-05	3.4915e-05	-0.0218023	0.377549	0.0466955
MMP0919	2Fe-2S Ferredoxin:Oxidoreductase FAD/NAD(P)-binding:NADH:cytochrome b5 reductase (CBR) 908415:909182 reverse MW:28010	up	nsd	0.377635	0.000107726	4.57429e-05	0.0935683	0.0734745	0.0158027	up	up	0.591262	6.0828e-07	5.75791e-07	0.425485	2.02259e-07	1.54948e-07	nsd	up	0.18129	0.0105247	0.0022569	0.126735	0.000663785	0.000157656
MMP0920	ahcY S-adenosyl-L-homocysteine hydrolase 909214:910461 reverse MW:45802	up	up	0.108747	9.19524e-05	4.03434e-05	0.324318	9.61053e-06	8.37479e-06	up	up	0.403074	8.98043e-06	4.62542e-06	0.39894	3.95771e-07	2.71612e-07	nsd	up	0.0682084	0.0164369	0.00334279	0.414797	1.65199e-10	7.38951e-10
MMP0921	conserved hypothetical protein 910627:910959 forward MW:12890									nsd		-0.0230208	0.952952	0.126616
MMP0922	possible phage infection protein 911058:911723 forward MW:25170	down	down	-1.08312	1.06407e-06	1.18532e-06	-1.12142	0.000616745	0.000268086	down	down	-0.378938	1.37279e-06	1.07804e-06	-0.905476	0.000221595	5.37732e-05	nsd	nsd	0.947135	0.0362961	0.00673463	0.919236	0.122365	0.0167899
MMP0923	dapB Dihydrodipicolinate reductase 911732:912544 forward MW:28861	down	down	-0.103683	3.94364e-09	1.27646e-08	-0.2005	1.09156e-09	6.13851e-09	up	down	-0.0424047	5.91933e-07	5.63363e-07	-0.103173	3.62509e-10	1.32685e-09	up	down	0.183442	1.27394e-10	1.05678e-09	-0.0423966	9.74449e-08	1.04197e-07
MMP0924	conserved hypothetical protein 912553:913155 forward MW:22842	nsd	nsd	-0.377595	0.0206589	0.00426473	-0.10559	0.310095	0.057214	down	nsd	-0.307965	0.00141026	0.00034111	0.0842068	0.0159238	0.00241175	up	up	0.430249	0.00236461	0.000624274	0.233489	0.0019744	0.00041334
MMP0925	cheW chemotaxis protein CheW 913166:913609 forward MW:16380	down	down	-0.630665	5.98836e-06	4.6067e-06	-0.265514	5.54149e-06	5.35711e-06	up	down	0.0672988	0.00216794	0.000493691	-0.0656046	0.00404211	0.000694415	up	up	-0.273696	0.0014142	0.000400889	0.199342	0.000398108	0.00010042
MMP0926	cheB chemotaxis protein CheB 913654:914751 forward MW:39791	down	down	-0.479579	5.46291e-05	2.63987e-05	-0.414061	0.00167694	0.000598579	up	nsd	0.251209	0.00104843	0.000261412	-0.169866	0.0324766	0.00458174	up	up	1.06055	1.62541e-07	2.66859e-07	0.388962	0.000621947	0.000149678
MMP0927	cheA Chemotaxis protein CheA 914756:917518 forward MW:102382	down	down	-0.637619	8.27688e-08	1.49462e-07	-0.181641	0.000300832	0.000145412	up	down	-0.103514	3.90817e-05	1.5175e-05	-0.131017	4.61021e-08	4.9388e-08	up	up	0.224638	4.04268e-05	2.07549e-05	0.320598	1.49367e-06	9.36636e-07
MMP0928	cheD chemotaxis protein CheD 917529:917993 forward MW:16387		nsd							nsd
MMP0929	Methyl-accepting chemotaxis protein (MCP) 917974:919413 forward MW:52340	down	down	-0.23288	7.23864e-08	1.33524e-07	-0.344173	8.77023e-07	1.22395e-06	up	down	-0.0726425	1.61759e-05	7.41548e-06	-0.185912	2.79771e-06	1.31191e-06	up	down	0.616217	4.2719e-09	1.37409e-08	-0.253669	1.61229e-06	9.92471e-07
MMP0930	cheR chemotaxis protein CheR 919439:920251 reverse MW:32593	nsd	down	-0.335824	0.0448202	0.0085242	-0.765584	0.000105475	5.77507e-05	up	down	0.508931	0.00167101	0.000393986	-0.352975	0.00175096	0.000323589	nsd	nsd	-0.111386	0.0224428	0.0043778	0.631069	0.15018	0.0200729
MMP0931	probable chemotaxis-related protein 920322:920930 reverse MW:22604	down	down	-0.5382	2.74e-05	1.51139e-05	-0.456567	0.00173125	0.000613245	nsd	up	-0.169949	0.0176063	0.00329755	0.196403	0.00133394	0.00025585	up	up	1.22649	8.64907e-06	6.03185e-06	0.499318	0.00206719	0.000426119
MMP0932	probable chemotaxis-related protein 920951:921640 reverse MW:25333	down	nsd	-1.23956	4.25925e-06	3.61716e-06	0.181857	0.0685986	0.0148747	down	up	-0.278581	4.30294e-06	2.53713e-06	0.728208	4.90668e-05	1.46607e-05	up	up	0.396314	0.000105254	4.44753e-05	0.617286	0.00161278	0.000346833
MMP0933	cheY chemotaxis protein CheY 921656:922027 reverse MW:13521	down	down	-0.726334	2.01737e-05	1.17314e-05	-0.15432	0.00261237	0.000870535	nsd	up	-0.0252189	0.163794	0.0255191	0.178876	0.000103568	2.79076e-05	up	up	1.02323	0.000103891	4.42111e-05	0.179029	0.000745682	0.000175554
MMP0934	conserved hypothetical archaeal protein 922112:923158 reverse MW:39497	down	down	-0.359731	0.000339709	0.000117969	-0.543966	0.00222266	0.000758369	nsd	down	0.0250766	0.475052	0.0673063	-0.481923	2.45844e-05	8.22185e-06	nsd	up	0.0218095	0.937751	0.125788	0.42261	0.000832992	0.000192728
MMP0935	conserved hypothetical protein 923434:923931 forward MW:18425																		nsd
MMP0936	aroE shikimate 5-dehydrogenase 923937:924773 forward MW:30763	up	nsd	0.46377	0.000258212	9.40463e-05	0.0782959	0.25383	0.0482725	nsd	up	0.0324939	0.225866	0.0342454	0.54231	0.0019734	0.000361151	nsd	up	0.438356	0.00604593	0.00138304	0.388316	0.000700626	0.000166112
MMP0937	cofE F420-0:gamma-L-glutamate ligase 924790:925536 forward MW:26989	nsd	nsd	-0.762457	0.128874	0.0219981	-0.0725863	0.748327	0.123137	up	up	0.663131	2.17913e-05	9.61227e-06	0.582422	0.000987018	0.000197354	nsd	nsd	0.070072	0.140578	0.0231765	0.0981026	0.0156617	0.00260687
MMP0939	Conserved hypothetical protein 926379:927056 reverse MW:25289	nsd	nsd	0.191238	0.025463	0.00510296	-0.399117	0.0155961	0.00404993	nsd	up	0.124833	0.0131481	0.00253298	0.237538	0.00040285	9.0276e-05	nsd	nsd	0.282451	0.00431315	0.00103287	-0.0387835	0.0592895	0.00873355
MMP0940	related to ehbP of Methanothermobacter thermautotrophicus 927079:927366 reverse MW:10877	nsd	nsd	0.234052	0.0256011	0.00512465	0.465382	0.00711602	0.00205096	nsd	nsd	-0.0702343	0.541764	0.0758985	-0.0437568	0.383176	0.0442894	down	down	-0.749878	0.00011169	4.66942e-05	-0.576317	0.003278	0.000644993
MMP0941	phosphoadenosine phosphosulfate sulfotransferase; putative 927431:928942 reverse MW:57480	nsd	nsd	0.965711	0.00609684	0.00143644	0.217637	0.07924	0.0169837	nsd	up	0.236307	0.0948673	0.0153399	0.79046	6.82624e-05	1.95537e-05	nsd	nsd	0.539463	0.0163378	0.00332693	-0.226534	0.218216	0.0281299
MMP0943	taqD glycerol-3-phosphate cytidyltransferase 929826:930278 reverse MW:17170	nsd	up	0.0802203	0.0966248	0.0169314	0.327415	0.00119899	0.000456974	nsd	up	-0.0371867	0.313881	0.0464637	0.41851	0.000800977	0.000162874	down	up	-0.544955	0.000109232	4.59101e-05	0.264077	0.00447421	0.000845647
MMP0944	hypothetical protein 930301:931311 reverse MW:37567									nsd	nsd	0.519392	0.341286	0.050097	-0.113178	0.806993	0.0873746		nsd
MMP0945	glyceraldehyde-3-phosphate ferredoxin oxidoreductase 931400:933241 forward MW:70850	up	nsd	0.160383	0.000335398	0.000116708	0.105456	0.0582586	0.012997	up	up	0.562465	1.83308e-07	2.18372e-07	0.343875	3.62659e-05	1.14596e-05	up	up	0.563679	9.44594e-07	1.07884e-06	0.0840777	0.000778241	0.000181942
MMP0946	Asp-tRNAAsn/Glu-tRNAGln amidotransferase subunit B 933286:934695 reverse MW:53319	down	up	-0.174591	0.0029971	0.000752779	0.338318	4.37856e-05	2.86166e-05	up	up	0.30346	1.58549e-05	7.32585e-06	0.430801	1.13002e-07	9.732e-08	nsd	nsd	0.0509584	0.222865	0.0350561	0.0239777	0.128816	0.0175317
MMP0947	hisG ATP phosphoribosyltransferase 934878:935744 reverse MW:31543	nsd	up	0.0228307	0.4233	0.0651853	0.435071	6.52571e-05	3.88267e-05	up	up	0.106758	4.49059e-05	1.71326e-05	0.133545	3.12306e-05	1.01609e-05	down	down	-0.2387	0.000254949	9.56739e-05	-0.181514	0.000394237	9.96309e-05
MMP0948	conserved hypothetical protein 936026:936382 forward MW:13873	down	nsd	-0.525552	0.000800426	0.000243029	-0.0823119	0.676314	0.112383	down	nsd	-0.299195	0.00184659	0.000430591	0.213705	0.140891	0.0178508	nsd	nsd	0.315117	0.142847	0.0235261	0.0607663	0.0134	0.00227044
MMP0949	tRNA nucleotidyltransferase 936440:937774 forward MW:52115	up	down	0.254713	0.00239869	0.000619851	-1.08098	0.00108133	0.000427037	down	down	-0.447609	0.000742781	0.000192419	-1.07674	0.00104426	0.000207226	nsd	down	-0.0504424	0.920709	0.12403	-0.738137	0.00171135	0.000365687
MMP0950	conserved hypothetical protein 937787:939217 forward MW:55011	nsd	up	0.274724	0.0110946	0.00246218	0.862349	3.59739e-05	2.45485e-05	nsd	nsd	-0.227755	0.0247711	0.00450924	-0.0219988	0.629667	0.0696635	nsd	nsd	-0.593896	0.00484641	0.00113838	-0.213647	0.0167451	0.00276055
MMP0951	chiB cobalamin biosynthesis protein B 939228:940148 forward MW:34145									nsd									nsd
MMP0952	aIF-5A translation initiation factor IF-5a 940241:940636 reverse MW:14323	down	up	-0.067611	0.000160052	6.29741e-05	0.346219	4.66058e-05	3.00368e-05	up	up	-0.0165202	0.00326026	0.000721788	0.0223928	0.00252752	0.000452505	down	down	-0.325371	4.24159e-05	2.16351e-05	-0.29846	1.70531e-07	1.68107e-07
MMP0953	cbiH precorrin-3B C17-methyltransferase 940779:941531 reverse MW:27907	up	nsd	0.675378	0.000213448	7.99488e-05	-0.0239701	0.893391	0.142952	up	nsd	0.581001	6.33966e-05	2.30331e-05	0.0631705	0.198803	0.0246504	up	nsd	0.408173	3.0825e-06	2.66944e-06	-0.19911	0.133873	0.0181647
MMP0955	sucD succinate--CoA ligase (ADP-forming); alpha subunit 942852:943718 forward MW:30506	nsd	nsd	-0.0481616	0.0133524	0.00289581	0.0983813	0.00341906	0.00110947	up	up	0.208134	1.11883e-05	5.53471e-06	0.387565	3.0387e-07	2.2064e-07	up	up	0.337974	0.00294431	0.000749692	0.0837777	3.1418e-05	1.1744e-05
MMP0956	topA DNA topoisomerase I 943765:946236 forward MW:93928	down	up	-0.246269	0.000141907	5.7687e-05	0.216309	0.000580685	0.00025301	up	up	0.17744	3.4688e-05	1.38688e-05	0.405162	3.33575e-07	2.33798e-07	down	up	-0.335034	2.75347e-05	1.52274e-05	0.224241	2.31041e-05	9.00332e-06
MMP0957	dsbD,cycZ conserved hypothetical protein 946238:946891 reverse MW:23760		nsd
MMP0958	conserved hypothetical protein 946911:947258 reverse MW:12978	nsd		-0.151276	0.48102	0.0730896					up				0.798834	0.00508476	0.000855688	nsd		-0.133929	0.0875832	0.0149234
MMP0959	trxB thioredoxin reductase 947275:948177 reverse MW:32747	down	nsd	-0.194916	0.000892662	0.000266321	-0.0263572	0.254345	0.0483209	down	down	-0.353631	0.000225041	6.73658e-05	-0.190167	3.13124e-06	1.4477e-06	nsd	nsd	-0.116648	0.0114347	0.00242237	-0.0992249	0.011059	0.00190751
MMP0960	conserved hypothetical protein 948263:949270 reverse MW:38952																	nsd
MMP0961	conserved hypothetical protein 949611:951110 forward MW:56158	down	down	-0.529553	7.07944e-09	1.8976e-08	-0.153249	2.89009e-06	3.25112e-06	down	up	-0.251897	1.00689e-07	1.37754e-07	0.240242	1.96818e-08	2.59341e-08	up	up	-0.0970046	8.44041e-05	3.81178e-05	0.385112	1.84176e-10	7.97266e-10
MMP0962	zinc finger protein 951146:951361 forward MW:7985	nsd	nsd	0.00570478	0.963904	0.135205	1.14148	0.0260042	0.00632593	nsd	up	-0.610535	0.0266823	0.00482206	0.488919	0.00169379	0.000315233	down	up	-2.39287	0.00300035	0.000762728	0.59385	9.44134e-05	2.9367e-05
MMP0964	hypothetical protein 952202:952459 forward MW:10005	nsd	nsd	-1.58259	0.0654071	0.011924				nsd	nsd	0.287582	0.413021	0.0594522				nsd	nsd	-0.664575	0.314141	0.0479307
MMP0965	formylmethanofuran dehydrogenase subunit E related protein 952509:953087 reverse MW:22350	up	up	0.82693	2.42046e-10	1.40795e-09	0.776557	6.6093e-09	2.66688e-08	up	up	0.582818	1.4744e-08	2.93403e-08	0.927288	4.05718e-09	8.6226e-09	up	down	0.0500415	2.08241e-06	1.96534e-06	-0.169531	2.00985e-07	1.87298e-07
MMP0966	cobA uroporphyrin-III C-methyltransferase 953174:953893 reverse MW:26115	up	up	0.362759	2.06779e-07	3.19323e-07	0.19882	4.34817e-05	2.85185e-05	up	up	-0.235001	3.2027e-06	2.06196e-06	0.235066	0.000102069	2.75601e-05	nsd	down	0.0181106	0.373882	0.0563907	-0.388987	1.59857e-06	9.88562e-07
MMP0967	Serine/threonine dehydratase, pyridoxal-phosphate attachment site 954150:954581 forward MW:16222	nsd	nsd							nsd	nsd	1.20903	0.0839846	0.0137709				nsd	nsd	-0.320317	0.390525	0.0586204
MMP0968	hisD histidinol dehydrogenase 954600:955874 forward MW:46184	down	down	-0.0973537	0.00253392	0.00064976	-0.144577	0.00115029	0.000443702	nsd	up	-0.0184305	0.0401513	0.00696165	0.172884	3.14121e-05	1.01948e-05	nsd	down	-0.0710454	0.0255773	0.00491023	-0.164728	9.4758e-05	2.9367e-05
MMP0970	lig ATP-dependent DNA ligase 956353:958074 forward MW:65752	up	nsd	0.512798	0.000319833	0.000111518	-0.173526	0.0649218	0.0142102	nsd	nsd	-0.0916255	0.00633751	0.00129652	-0.179669	0.0598753	0.00811686	nsd	nsd	0.2856	0.0237769	0.0046162	-0.0160978	0.81335	0.0913357
MMP0971	purB Adenylosuccinate lyase 958096:959445 forward MW:50715	nsd	up	0.00306144	0.698712	0.101665	0.327276	0.00143629	0.000531062	up	up	0.16518	1.92839e-06	1.41296e-06	0.447458	1.94597e-08	2.59005e-08	up	up	0.150125	0.00039982	0.000137585	0.192905	5.848e-07	4.38415e-07
MMP0972	hypothetical protein 959495:959908 reverse MW:15158	nsd	nsd	-0.0264275	0.415266	0.0641786	-0.112088	0.610251	0.103066	down	nsd	-1.48709	5.53715e-06	3.10346e-06	-0.252581	0.00878497	0.00139298	down	nsd	-0.92495	0.000617842	0.000197407	-0.157506	0.00842895	0.00148395
MMP0973	hypothetical membrane spanning protein 959986:960843 reverse MW:31349										nsd
MMP0974	hypothetical protein 960830:961489 reverse MW:24804	up	down	1.70743	0.000634539	0.000201582	-1.15678	0.00281841	0.000932498									nsd	nsd
MMP0975	modA possible molybdenum ABC transporter, solute-binding protein 961541:962392 reverse MW:31030	nsd		0.424412	0.0642773	0.0117555				up	nsd	0.485123	2.53084e-05	1.08362e-05	-0.334465	0.0061934	0.00102011	nsd	nsd				-0.384674	0.160368	0.0212862
MMP0976	Protein of unknown function DUF166 962612:963268 forward MW:24537	nsd	up	-0.159729	0.811651	0.116031	1.29911	6.52649e-05	3.88267e-05	nsd	up	0.0938146	0.413167	0.0594522	0.585557	0.00156888	0.000295745	nsd	nsd	-0.1777	0.0759938	0.0130617	0.204692	0.593728	0.0695846
MMP0977	CooC CO dehydrogenase maturation factor 963269:964051 forward MW:28389	down	nsd	-2.24261	0.000792549	0.000241922	-0.0918139	0.282937	0.0528664	down	up	-1.96591	6.37823e-06	3.45805e-06	1.71468	4.5251e-06	1.94855e-06	down	up	-1.28337	0.000865246	0.000263018	1.36033	0.00512732	0.000950348
MMP0978	hypothetical protein 964056:964235 reverse MW:6715	nsd	down	-0.00196078	0.921055	0.129939	-0.267415	0.00239326	0.000810617	down	down	-0.55507	3.17974e-05	1.28303e-05	-0.394541	3.22479e-05	1.03387e-05	down	down	-0.298847	0.00243968	0.000643015	-0.332774	1.15841e-06	7.65771e-07
MMP0979	conserved archaeal protein 964340:964804 reverse MW:17173	up	nsd	0.183479	2.15841e-05	1.24252e-05	0.0181379	0.459778	0.0811992	down	down	-0.836502	1.9402e-08	3.69311e-08	-0.486428	4.73673e-08	4.96992e-08	down	down	-0.711823	6.13068e-07	7.66881e-07	-0.922258	3.93506e-07	3.21987e-07
MMP0980	cdh CO dehydrogenase/acetyl-CoA synthase complex subunit gamma 964809:966182 reverse MW:50273	down	down	-0.422175	1.59883e-06	1.62294e-06	-0.0522618	0.00017563	8.85842e-05	down	down	-1.00731	6.46527e-09	1.57249e-08	-0.780124	5.99813e-09	1.12908e-08	down	down	-0.86768	1.72293e-09	7.14619e-09	-0.839972	6.74421e-10	2.15483e-09
MMP0981	cdhD CO dehydrogenase/acetyl-CoA synthase subunit delta 966196:967350 reverse MW:43038	nsd	up	0.0135584	0.315174	0.0495125	0.304358	7.32144e-06	6.6615e-06	down	down	-0.643309	8.27951e-10	3.56001e-09	-0.722436	7.10752e-09	1.26559e-08	down	down	-0.939914	3.52311e-09	1.18146e-08	-0.923024	1.55211e-09	4.25066e-09
MMP0982	conserved hypothetical protein 967365:968117 reverse MW:27600	nsd	up	0.169031	0.0177836	0.00372497	0.581539	1.51471e-05	1.20149e-05	down	down	-0.998269	1.99705e-06	1.44469e-06	-0.220895	0.000168493	4.26564e-05	nsd	down	-0.319635	0.0083123	0.0018349	-0.919511	1.00423e-06	6.80614e-07
MMP0983	cdhB CO dehydrogenase/acetyl-CoA synthase complex subunit beta 968128:969501 reverse MW:51020	down	up	-0.161351	1.1294e-05	7.51519e-06	0.273457	7.98272e-07	1.13976e-06	down	down	-0.671932	2.4435e-08	4.32226e-08	-0.639639	5.10928e-08	5.25791e-08	down	down	-0.8309	2.01859e-08	5.39243e-08	-0.842655	8.81407e-10	2.59086e-09
MMP0984	cdh CO dehydrogenase beta subunit/acetyl-CoA synthase subunit epsilon 969513:970031 reverse MW:19154	down	up	-0.0551905	3.82474e-05	1.97629e-05	0.219191	1.89413e-05	1.43499e-05	down	down	-0.808173	6.49254e-10	2.99202e-09	-0.898716	1.29027e-09	3.4697e-09	down	down	-1.38692	1.90054e-09	7.68071e-09	-1.19207	4.37483e-09	1.01382e-08
MMP0985	cdhA CO dehydrogenase/acetyl-CoA synthase complex subunit alpha 970041:972377 reverse MW:85625	down	up	-0.0143849	0.00138683	0.000388738	0.23453	8.50063e-08	1.93503e-07	down	down	-0.980305	5.5972e-09	1.42055e-08	-0.654949	6.92317e-10	2.1215e-09	down	down	-1.0336	2.50342e-09	9.39452e-09	-0.974007	1.26116e-10	6.50921e-10
MMP0986	thyA thymidylate synthase 972543:973418 reverse MW:32374	nsd	nsd	-0.0961276	0.249214	0.0399928				nsd	nsd	0.219973	0.0899876	0.0145912	0.284072	0.0745822	0.0099569	nsd	nsd	0.197024	0.340689	0.0516812
MMP0987	dimethyladenosine transferase related protein (rRNA methylase) 973423:974226 reverse MW:30786	nsd	nsd	-0.101553	0.204351	0.0335465	-0.0565361	0.394734	0.0705852	nsd	up	-0.386303	0.00911105	0.00181103	0.355372	4.81025e-05	1.44711e-05	nsd	up	0.223706	0.0653876	0.0113626	0.182104	0.00207754	0.000427595
MMP0988	RNA methyltransferase related protein 974237:975124 reverse MW:32771	nsd	nsd							nsd	nsd	0.261165	0.38312	0.0555854
MMP0989	top6B DNA topoisomerase VI B 975268:977262 reverse MW:76160	down	up	-0.190451	0.001098	0.000318714	0.0317585	7.16818e-05	4.17279e-05	down	down	-0.325349	1.0746e-08	2.26727e-08	-0.213257	1.19873e-05	4.48164e-06	down	down	-0.136772	2.52571e-06	2.30105e-06	-0.19817	1.78377e-06	1.06387e-06
MMP0990	conserved hypothetical protein 977591:978355 forward MW:29152	nsd	nsd				-0.0040447	0.991537	0.156232	nsd	nsd	0.397964	0.0612228	0.010325	-0.084905	0.612986	0.0679893	nsd	nsd	0.024303	0.927638	0.12475	-0.233856	0.0509266	0.00757651
MMP0991	conserved hypothetical protein 978735:980321 forward MW:60722	up	up	0.235705	3.61705e-05	1.89358e-05	0.546839	0.000306665	0.000147463	up	up	0.0959714	5.42402e-05	2.01876e-05	0.205325	0.00229698	0.000414611	down	down	-0.388319	0.000116482	4.84407e-05	-0.148557	0.000150324	4.3196e-05
MMP0992	conserved hypothetical archaeal protein 980566:981087 forward MW:19538	up	down	0.360553	0.000911736	0.00027042	-0.442897	0.0013439	0.00050291	nsd	nsd	0.231616	0.00815905	0.00163479	0.0207747	0.258878	0.0310953	up	down	0.272937	0.00232987	0.00061756	-0.720341	0.000121464	3.59816e-05
MMP0995	conserved hypothetical archaeal protein 981799:982230 reverse MW:16837		nsd							nsd								nsd	nsd
MMP0996	hypothetical protein 982388:982651 reverse MW:9807	nsd	nsd				0.782943	0.449438	0.0795243	nsd	nsd	-0.598836	0.0968688	0.0156055				nsd	nsd
MMP1000	hypothetical protein 984862:985110 reverse MW:9048										nsd								up				1.00978	0.000136926	4.02068e-05
MMP1001	conserved hypothetical protein 985324:986544 forward MW:46237	nsd	nsd	-0.107987	0.779666	0.111925				nsd	nsd	0.0211996	0.949531	0.126257	0.426865	0.303346	0.0358162	nsd	nsd
MMP1002	trpA Tryptophan synthase, alpha chain 986571:987347 reverse MW:28497	up	nsd	0.529881	1.45911e-05	9.21716e-06	0.0523981	0.375717	0.0676406	up	up	0.363646	4.55884e-05	1.73176e-05	0.261783	2.79198e-05	9.24347e-06	up	down	0.834778	4.75742e-06	3.76797e-06	-0.440235	0.0037326	0.000717608
MMP1003	trpB Tryptophan synthase, beta chain 987348:988532 reverse MW:43154	up	nsd	0.312348	9.25762e-05	4.05135e-05	0.230734	0.0504707	0.0113966	nsd	nsd	0.0951738	0.0466938	0.00801665	-0.0195029	0.731615	0.0799358	nsd	down	-0.0271454	0.2298	0.036039	-0.332538	7.71236e-07	5.47591e-07
MMP1004	trpF N-(5'phosphoribosyl)anthranilate isomerase 988522:989157 reverse MW:23621	nsd								nsd	nsd	-0.417527	0.172156	0.0267505	1.27856	0.008359	0.00133832	up	nsd	2.24613	0.000281783	0.000103914	0.506192	0.296733	0.0374244
MMP1005	trpG Anthranilate synthase component II 989167:989763 reverse MW:21931	up	nsd	0.641773	0.00223105	0.000579899	-0.154693	0.323721	0.0594916	up	nsd	0.554991	0.000102893	3.51238e-05	-0.309421	0.0300335	0.00427829	nsd	nsd	0.36822	0.22073	0.0347549	-0.455428	0.00693924	0.00124993
MMP1006	trpE Anthranilate synthase component I 989744:991063 reverse MW:49770	nsd	up	-0.0957406	0.0344968	0.00675273	0.560383	1.45747e-05	1.16105e-05	down	up	-0.19608	0.00464936	0.000991708	0.212442	0.00595025	0.000986221	nsd	nsd	0.00424131	0.945028	0.126609	-0.0785924	0.0963148	0.0136482
MMP1007	trpD Anthranilate phosphoribosyltransferase 991056:992021 reverse MW:34870	nsd	nsd	0.236643	0.116042	0.0200269	0.178943	0.0640579	0.0140377	up	nsd	0.450282	6.14031e-05	2.24018e-05	0.404495	0.00877317	0.00139279	nsd	nsd	-0.149009	0.637081	0.0898137	-0.137772	0.210328	0.0272701
MMP1008	trpC Indole-3-glycerol phosphate synthase 992021:992710 reverse MW:25414	up	up	0.710089	0.000165276	6.44383e-05	0.375842	0.00192075	0.000666382	nsd	nsd	0.157345	0.0985155	0.0158075	-0.134437	0.0670459	0.00901472	down	down	-0.643857	3.18795e-05	1.72666e-05	-0.761518	5.46863e-06	2.72808e-06
MMP1009	pyrC Dihydroorotase 993042:994298 reverse MW:47175	down	nsd	-0.208878	0.000360252	0.000124347	-0.267456	0.035257	0.00826279	nsd	nsd	-0.0176904	0.610791	0.0842878	-0.0668788	0.0984567	0.0128449	nsd	down	0.232266	0.0904979	0.0153505	-0.254289	4.64762e-05	1.60742e-05
MMP1010	Pseudouridine synthase:Pseudouridine synthase, Rlu. Related protein 994323:995216 reverse MW:33819	nsd	nsd							nsd	nsd	0.0251111	0.805169	0.108629	0.250317	0.700733	0.0768164	nsd	nsd
MMP1011	gltX Glutamyl-tRNA synthetase 995327:996994 reverse MW:64095	nsd	up	-0.0493078	0.137189	0.0232785	0.293881	1.86269e-05	1.42279e-05	up	nsd	0.307365	0.000188872	5.79248e-05	0.0116154	0.352247	0.0409299	nsd	up	-0.0561679	0.0847086	0.0144649	0.224318	0.000381132	9.77082e-05
MMP1012	exoA exonuclease III 997149:997898 reverse MW:29139	nsd	nsd				0.172198	0.767212	0.126021	nsd	nsd	-0.0811134	0.713111	0.0971068				nsd	nsd				0.13408	0.790459	0.0890632
MMP1013	carB Carbamoyl-phosphate synthase large chain 998113:1001358 forward MW:119535	up	up	0.205942	2.12666e-05	1.22837e-05	0.237286	5.30926e-06	5.26955e-06	up	up	0.320018	1.20834e-08	2.48945e-08	0.500961	8.18433e-09	1.38259e-08	up	nsd	0.166138	7.68376e-08	1.4769e-07	-0.00647585	0.0601524	0.00884124
MMP1014	undefined product 1001423:1002490 forward MW:40575	up	nsd	0.511862	0.000866397	0.000258935	-0.727932	0.0156008	0.00404993	up	nsd	0.19436	0.000608618	0.000161977	-0.156887	0.0166681	0.00251581	up	down	1.11304	2.61234e-06	2.3663e-06	-0.274162	0.00146512	0.000318653
MMP1015	HmvA Histone-like protein 1002608:1002907 forward MW:11347	nsd	nsd	-0.0554346	0.440372	0.0674509	-0.212128	0.0263327	0.00638077	down	down	-0.417285	9.05434e-05	3.16485e-05	-0.465223	1.49677e-05	5.47848e-06	nsd	nsd	-0.149963	0.176961	0.0283447	-0.0652602	0.0912462	0.0129986
MMP1016	Conserved Hypothetical protein with 4 CBS domains. 1003113:1004354 forward MW:46987	down	down	-0.294751	1.01251e-06	1.14273e-06	-0.524938	1.5259e-08	4.96887e-08	down	down	-0.759117	6.29674e-11	5.5134e-10	-0.56659	6.55705e-09	1.2e-08	up	down	-0.119135	3.50756e-06	2.94061e-06	-0.578418	4.88942e-13	8.2016e-12
MMP1017	lysC Aspartate kinase 1004396:1005802 reverse MW:50755	down	up	-0.276173	1.27567e-05	8.38466e-06	0.19064	0.000140016	7.36221e-05	nsd	up	-0.006996	0.0965864	0.0155891	0.291716	1.52674e-05	5.57268e-06	nsd	up	-0.0972076	0.0391001	0.00719936	0.15631	3.48469e-06	1.878e-06
MMP1018	cimA (R)-citramalate synthase 1005952:1007430 forward MW:53435	up	down	0.0181909	0.000691724	0.00021654	-0.0928186	0.000940612	0.000381199	up	up	0.232565	4.95635e-08	7.68099e-08	0.329564	2.49383e-07	1.85652e-07	up	up	0.267295	1.44518e-06	1.46954e-06	0.242197	4.60838e-09	1.01382e-08
MMP1019	conserved hypothetical protein 1007489:1008295 forward MW:30132		nsd							nsd
MMP1020	Protein of unknown function UPF0118 1008301:1009305 reverse MW:36792									nsd
MMP1021	conserved hypothetical protein 1009427:1010998 reverse MW:57775	up	nsd	0.429003	0.00150644	0.000416146	0.187741	0.00563797	0.00166902	nsd	nsd	-0.132337	0.162116	0.0253253	0.873203	0.0186178	0.00278458	nsd	nsd	-0.221881	0.441165	0.0654119	0.252885	0.154551	0.0205751
MMP1022	conserved hypothetical protein 1010991:1012157 reverse MW:42157	nsd	nsd	0.862736	0.0235461	0.00478156				nsd	nsd
MMP1023	Transcriptional regulator, TetR Family Member 1012241:1012843 reverse MW:23550		nsd				0.919499	0.0432951	0.00989665	nsd	up	-0.155484	0.60894	0.0840986	0.500066	0.000628664	0.000131906	down	nsd	-0.829434	1.14554e-05	7.46076e-06	0.516077	0.0859568	0.0123235
MMP1024	MCM family related protein 1012955:1015087 reverse MW:80486	nsd	nsd	-0.118204	0.184678	0.0305803	0.0682219	0.648113	0.108768	up	up	0.184942	0.000682881	0.000178753	0.607059	0.000246656	5.95258e-05	nsd	nsd	0.0809224	0.246584	0.0384418	0.108078	0.0168745	0.00277505
MMP1025	conserved hypothetical archaeal protein 1015100:1015603 reverse MW:19887	nsd	nsd				-0.178984	0.172769	0.0340063	nsd	nsd	-0.385376	0.020722	0.0038198	-0.303676	0.109295	0.0140502	nsd	nsd	0.317818	0.0180666	0.00362279	-0.189641	0.483389	0.0582295
MMP1026	argS Arginyl-tRNA synthetase 1015747:1017447 reverse MW:64133	down	up	-0.0620715	1.77436e-05	1.07179e-05	0.268637	1.10083e-07	2.35504e-07	up	up	0.0666266	0.000237338	7.05643e-05	0.126275	2.09983e-05	7.26216e-06	up	down	0.126082	3.55582e-05	1.87438e-05	-0.123041	4.51928e-08	6.12583e-08
MMP1027	hypothetical protein 1018191:1018742 reverse MW:21344	nsd	nsd	0.529463	0.16036	0.0268812				nsd	nsd	0.0765314	0.573241	0.079592	-0.308755	0.393788	0.0453172	nsd	nsd	0.104	0.599582	0.0851364	-0.202329	0.216968	0.0279959
MMP1028	undefined product 1019501:1021543 forward MW:78552	down	nsd	-0.369883	0.00270687	0.000688961	0.0790874	0.112701	0.0232862	nsd	down	0.043921	0.310322	0.0459757	-0.457184	0.000760632	0.000155389	down	nsd	-0.578043	0.000416615	0.000142747	0.17244	0.0453648	0.0068632
MMP1029	putative predicted protein 1021630:1021989 forward MW:14214	nsd	nsd	0.0660924	0.594469	0.0885244	0.471547	0.115322	0.0236783	down	down	-0.871163	0.000185077	5.69606e-05	-0.528316	0.000670546	0.000139143	up	nsd	0.971771	0.000230614	8.90873e-05	0.53349	0.0190287	0.00309519
MMP1030	conserved hypothetical archaeal protein 1022105:1022701 reverse MW:22775	up	nsd	0.525484	0.00028444	0.000101235	0.266729	0.00536406	0.00160846	up	up	0.405001	8.74601e-05	3.06933e-05	0.15411	0.000227842	5.50862e-05	nsd	down	-0.0350146	0.730346	0.10133	-0.265098	0.001965	0.000412016
MMP1031	adkA Adenylate kinase 1022763:1023341 reverse MW:21094	down	nsd	-0.0335742	0.00165969	0.00045291	0.0444047	0.0126092	0.00337235	up	up	0.662439	1.52576e-08	3.00213e-08	0.351341	6.19769e-09	1.15021e-08	up	up	0.308848	5.84894e-07	7.47611e-07	0.227294	7.0627e-07	5.11752e-07
MMP1032	rpa replication protein A 1023461:1025389 reverse MW:71389	up	down	0.419814	2.89477e-07	4.20841e-07	-0.259575	1.15178e-05	9.56125e-06	up	up	0.182073	2.81313e-06	1.87313e-06	0.261812	1.11493e-07	9.66518e-08	up	down	0.329823	4.67587e-07	6.38224e-07	-0.339962	2.46679e-10	1.00311e-09
MMP1033	hypothetical protein 1025552:1028482 forward MW:112977	down	down	-0.215509	1.23513e-07	2.09786e-07	-0.0280676	0.00164177	0.000588285	up	up	0.0219763	0.000143787	4.64574e-05	0.0616213	5.53284e-05	1.63463e-05	up	nsd	0.0619819	3.34446e-06	2.83401e-06	0.0276866	0.00590879	0.00108471
MMP1034	tmk Thymidylate kinase 1028504:1029103 forward MW:22723	nsd	nsd	0.189816	0.575001	0.085849	0.930792	0.126074	0.0257436	up	nsd	1.4928	0.000183967	5.67187e-05				nsd	nsd				-1.86922	0.00789249	0.00139542
MMP1035	undefined product 1029175:1029588 forward MW:14879		nsd							nsd	nsd							nsd	nsd				0.556604	0.020787	0.00335274
MMP1036	Band 7 protein:Stomatin 1029626:1030432 forward MW:30362	up	up	0.0331058	7.42964e-05	3.3718e-05	0.603429	5.80122e-07	8.75427e-07	up	up	0.0652285	0.000563765	0.000151886	0.565048	5.59857e-08	5.58868e-08	down	up	-0.529832	9.9488e-06	6.7211e-06	0.291177	2.36999e-07	2.17833e-07
MMP1037	Protein of unknown function DUF163 1030514:1030993 forward MW:18162	nsd	nsd	0.690945	0.0520875	0.00977629					nsd				-0.475949	0.160337	0.0202367
MMP1038	atpH A1A0 ATPase, subunit H 1031411:1031719 forward MW:11297	up	up	0.158036	3.15146e-07	4.54309e-07	1.04847	1.39302e-05	1.11931e-05	up	up	-0.158156	1.61115e-05	7.40533e-06	0.18576	1.82762e-06	9.22682e-07	down	down	-0.649792	6.90693e-06	5.08699e-06	-0.204845	1.66951e-06	1.00564e-06
MMP1039	atpI A1A0 ATPase, subunit I 1031753:1033813 forward MW:74686	up	up	0.108014	3.4514e-05	1.83307e-05	0.559142	1.13473e-07	2.37848e-07	up	up	-0.134386	0.000160402	5.06117e-05	0.311586	9.68008e-09	1.50061e-08	down	down	-0.500577	3.70501e-09	1.21657e-08	-0.194744	1.33194e-07	1.36441e-07
MMP1041	atpE A1A0 ATPase, subunit IE 1034595:1035206 forward MW:22777	up	up	0.219477	3.97055e-06	3.45757e-06	0.156547	3.44842e-06	3.72132e-06	up	nsd	0.0857953	2.90065e-06	1.91683e-06	-0.00330575	0.335371	0.0391416	up	down	0.0396884	0.000631883	0.000200387	-0.314442	7.77789e-08	8.69785e-08
MMP1042	atpC A1A0 ATPase, subunit C 1035217:1036392 forward MW:43569	up	up	0.154442	9.14183e-09	2.17814e-08	0.460128	2.90863e-07	5.04558e-07	nsd	up	0.00770511	0.0577625	0.00977326	0.370758	1.18098e-08	1.72904e-08	down	down	-0.27005	1.01521e-06	1.12682e-06	-0.0498331	1.23057e-05	5.3269e-06
MMP1043	atpF A1A0 ATPase, subunit F 1036414:1036713 forward MW:10649	down	up	-0.396509	2.47401e-10	1.40795e-09	0.552236	7.71205e-11	7.9525e-10	down	up	-0.343329	4.53467e-09	1.20319e-08	0.566009	3.42899e-11	2.37804e-10	down	up	-0.380269	9.94577e-10	4.89867e-09	0.441863	5.44766e-09	1.16038e-08
MMP1044	atpA A1A0 ATPase, subunit A 1036729:1038489 forward MW:64194	up	up	0.0339554	3.62529e-08	7.62644e-08	0.45962	3.79397e-11	4.6947e-10	up	up	0.0349726	4.15446e-09	1.12654e-08	0.403945	2.72893e-13	7.19165e-12	down	down	-0.268575	4.47264e-12	6.40857e-11	-0.0183531	4.69333e-08	6.29813e-08
MMP1045	atpB A1A0 ATPase, subunit B 1038524:1039912 forward MW:50701	up	up	0.0642718	7.26666e-09	1.91782e-08	0.294484	3.58318e-11	4.6947e-10	up	up	-0.0977456	9.52058e-09	2.07102e-08	0.311781	1.5997e-11	1.40525e-10	down	down	-0.286558	3.06e-12	6.40857e-11	-0.0517817	5.85514e-09	1.2088e-08
MMP1046	atpD A1A0 ATPase, subunit D 1039959:1040603 forward MW:24394	up	up	0.280328	1.79644e-07	2.88015e-07	0.212775	2.01472e-05	1.514e-05	up	up	0.289307	2.77296e-06	1.85343e-06	0.0489229	1.13394e-05	4.29356e-06	down	down	-0.152719	0.000964481	0.000289522	-0.214701	1.89127e-08	3.09507e-08
MMP1047	conserved hypothetical protein 1040625:1040990 forward MW:13371	up	up	0.507957	7.55177e-05	3.40919e-05	0.867543	3.27923e-05	2.26595e-05	up	up	0.101077	2.74698e-05	1.14535e-05	0.543256	2.40747e-05	8.07189e-06	down	down	-0.662212	1.32857e-06	1.37763e-06	-0.351703	0.000111606	3.37315e-05
MMP1048	conserved hypothetical protein 1041047:1041436 forward MW:15272	nsd								nsd		0.491537	0.273447	0.0408234				nsd	down	0.182422	0.687216	0.0960226	-0.800092	6.173e-06	3.02327e-06
MMP1050	conserved hypothetical protein 1041939:1042586 reverse MW:24384	down	nsd	-0.237012	4.38542e-05	2.20619e-05	0.16308	0.0133275	0.00354914	down	nsd	-0.106398	0.000145978	4.69057e-05	-0.120129	0.00662154	0.00108791	down	down	-0.601266	0.00163416	0.000455058	-0.393207	9.5774e-07	6.59089e-07
MMP1051	surE Survival protein SurE 1042663:1043457 reverse MW:29212	nsd	down	-0.280549	0.0132256	0.00287922	-0.26751	0.000911071	0.000370846	nsd	nsd	0.0716028	0.00476709	0.00101312	-0.121433	0.0271341	0.00392899	nsd	down	0.353102	0.0460457	0.00829412	-0.355785	0.00188995	0.000396899
MMP1052	conserved hypothetical archaeal protein 1043791:1044585 forward MW:29311	down	up	-0.214562	9.18279e-06	6.47133e-06	0.23137	6.7141e-06	6.17635e-06	nsd	nsd	-0.0696504	0.13598	0.0214529	-0.00704037	0.656743	0.0723554	down	nsd	-0.434021	5.74257e-05	2.75945e-05	0.00953803	0.755265	0.0856733
MMP1053	hdrB2 heterodisulfide reductase; subunit B2 1044633:1045514 reverse MW:32026	down	down	-0.483146	1.93734e-10	1.23092e-09	-0.315958	1.75778e-08	5.52992e-08	down	down	-0.321667	3.15729e-09	9.21502e-09	-0.207095	2.38293e-08	2.94849e-08	up	down	-0.0486988	0.000182548	7.35851e-05	-0.0573268	5.30027e-06	2.6639e-06
MMP1054	hdrC2 heterodisulfide reductase; subunit C2 1045550:1046104 reverse MW:20451	down	down	-0.392006	5.06643e-10	2.48325e-09	-0.272669	7.28979e-09	2.87888e-08	down	down	-0.268494	9.48179e-09	2.07102e-08	-0.259631	7.32931e-08	6.99826e-08	down	down	-0.266571	1.53821e-06	1.53951e-06	-0.0574104	1.31402e-05	5.6517e-06
MMP1055	conserved hypothetical protein 1046236:1046541 forward MW:11488	nsd								nsd
MMP1056	conserved hypothetical protein 1046564:1047766 forward MW:45009	nsd	up	-0.592178	0.0604393	0.0111247	1.31625	0.000366367	0.00017129	up	up	0.462542	3.73855e-05	1.46792e-05	0.562985	3.18247e-05	1.02753e-05	nsd	up	-0.00961684	0.893171	0.12094	0.388913	0.000294947	7.76076e-05
MMP1057	hypothetical protein 1047763:1048824 reverse MW:40367	nsd	nsd	-0.230154	0.0932968	0.0163817	-0.0199055	0.705703	0.116848	up	nsd	0.191341	0.00400937	0.000871112	0.0853412	0.524633	0.058984	nsd	down	0.0163857	0.763599	0.105295	-0.51547	0.00345776	0.000671502
MMP1058	conserved hypothetical archeal protein 1048901:1049869 forward MW:37932	nsd	nsd	-0.559537	0.295969	0.0467953	0.243483	0.671302	0.111898	nsd	nsd	-0.49515	0.0288964	0.00519007	-0.24846	0.345266	0.0402251	nsd	nsd	-0.653329	0.238608	0.0373833	0.241125	0.545965	0.0647788
MMP1059	conserved hypothetical protein 1050094:1051545 forward MW:53854	down	nsd	-0.681111	0.000223458	8.29366e-05	-0.689454	0.00964613	0.00266038	down	up	-0.738172	1.68532e-06	1.26569e-06	0.245392	0.00472553	0.000802408	nsd	nsd	0.415495	0.209717	0.03322	0.399623	0.0158915	0.00263275
MMP1060	Cysteinyl-tRNA synthetase 1051556:1052986 forward MW:55409	nsd	nsd	0.25871	0.122658	0.0209789	-0.420382	0.0278488	0.00669569	up	nsd	-0.120147	0.00159583	0.0003797	-0.0704994	0.238113	0.0289174	nsd	nsd	-0.10295	0.542817	0.078275	-0.26234	0.0120723	0.0020611
MMP1061	Protein of unknown function UPF0029 1053002:1053610 forward MW:22967		nsd
MMP1062	conserved hypothetical protein 1053641:1055482 forward MW:69533		nsd							nsd	nsd	-0.0810148	0.513122	0.0724073
MMP1063	leuA 2-isopropylmalate synthase 1055566:1057110 forward MW:55482	up	up	0.167688	0.00012342	5.15148e-05	0.391575	9.09318e-07	1.25955e-06	up	up	0.19617	6.69165e-07	6.23316e-07	0.441276	4.98053e-07	3.24885e-07	up	nsd	0.23288	3.02922e-05	1.65205e-05	-0.0155934	0.0422441	0.00645658
MMP1064	RNA-binding region RNP-1 (RNA recognition motif):Adenylate cyclase 1057240:1057803 reverse MW:21851	nsd	nsd	-0.155007	0.0742669	0.0133407	-0.12187	0.0246177	0.00602815	nsd	nsd	-0.0843249	0.0287258	0.00516473	0.136583	0.00881277	0.00139404	up	nsd	0.198271	0.000676147	0.000212289	-0.015022	0.621223	0.0723646
MMP1065	conserved hypothetical archaeal protein 1057800:1058234 reverse MW:16307	nsd		-1.24645	0.0247625	0.00499761				nsd	nsd	0.408606	0.0227956	0.00417567	0.198456	0.0799225	0.0105734		nsd				0.422166	0.1968	0.02574
MMP1066	Molybdopterin cofactor biosynthesis protein MoaC 1058179:1058805 forward MW:23286	nsd	nsd	-0.448947	0.0442056	0.00841664	0.316956	0.0322346	0.00763153	up	nsd	0.249601	0.00160922	0.00038185	0.00930676	0.86709	0.0931923	nsd	down	-0.58428	0.00815924	0.00181276	-0.103531	0.00157929	0.000340176
MMP1067	Succinate dehydrogenase/fumarate reductase iron-sulfur subunit // Methanosarcina type heterodisulfide reductase subunit D 1058824:1060308 reverse MW:56080	up	nsd	0.215137	0.00174076	0.000470275	0.0145691	0.191964	0.0373097	nsd	up	-0.0216274	0.290259	0.0432227	0.207596	0.000415643	9.25136e-05	up	down	-0.100306	0.00100852	0.000299916	-0.129023	0.000622387	0.000149678
MMP1068	K+-dependent Na+/Ca+ exchanger related-protein:Sodium/calcium exchanger membrane region 1060440:1061408 reverse MW:34518																		nsd
MMP1069	Basic helix-loop-helix dimerization domain bHLH:Peptidase U7:Signal peptide peptidase, SppA 36 kDa type 1061440:1062366 reverse MW:33729	up	nsd	0.720864	5.49559e-07	7.19663e-07	-0.163129	0.00447214	0.0013881	up	nsd	-0.116002	0.00239924	0.000542133	0.0553511	0.0643224	0.0086751	nsd	nsd	-0.958028	0.00926574	0.0020227	0.128914	0.0317466	0.00495371
MMP1070	conserved hypothetical archaeal protein 1062398:1063030 reverse MW:24428	nsd	up	0.0530183	0.0363967	0.0070711	0.613251	8.11792e-05	4.62203e-05	up	up	0.182671	0.000129289	4.23989e-05	0.394648	3.42979e-05	1.09427e-05	down	nsd	-0.346991	0.00301744	0.000764605	-0.0392764	0.0111973	0.00192889
MMP1071	conserved hypothetical archaeal protein 1063111:1063530 reverse MW:15817	up	nsd	0.0997284	0.00159254	0.000436416	3.32912	0.0209677	0.00520302	nsd	up	-0.311726	0.00535898	0.0011266	0.508984	0.00548868	0.000916727		nsd				0.00612008	0.943822	0.103986
MMP1072	Aminotransferase (subgroup I) similar to Aromatic Aminotransferase 1063545:1064672 reverse MW:41749	nsd	nsd	-0.0537677	0.0254156	0.00509942	-0.00888088	0.79362	0.12967	up	up	0.140628	0.00073471	0.000190893	0.252371	7.44981e-05	2.10652e-05	nsd	up	0.130645	0.0186247	0.00370174	0.04394	0.00322879	0.000637179
MMP1075	dut dUTP diphosphatase 1065449:1065919 reverse MW:17722	up	up	0.44461	4.1217e-06	3.55312e-06	0.706627	0.00118172	0.000451322	up	up	0.223174	0.000682485	0.000178753	0.5823	0.00159539	0.000299459	nsd	down	0.16843	0.0220539	0.00431261	-0.41198	0.000393146	9.95427e-05
MMP1076	Bacterial transferase hexapeptide repeat:ADP-glucose pyrophosphorylase 1065921:1067156 reverse MW:45283	down	up	-0.249355	5.66113e-05	2.72797e-05	0.468982	0.000112534	6.07197e-05	up	nsd	0.199859	0.000448719	0.000123942	-0.135308	0.0936208	0.0122382	down	nsd	-0.342392	9.7719e-05	4.27825e-05	-0.142086	0.0138689	0.00234398
MMP1077	Phosphoglucomutase/phosphomannomutase:Calcium-binding EF-hand 1067165:1068508 reverse MW:49366	up	up	0.394966	0.00051767	0.000170125	0.19656	0.00127677	0.000481674	up	up	0.412805	1.20159e-07	1.58211e-07	0.411785	2.87824e-05	9.48142e-06	nsd	up	0.192177	0.0100514	0.00217613	0.0674327	0.00507818	0.000942542
MMP1078	Conserved Hypothetical Archael Protein 1068603:1069547 forward MW:37771	nsd								nsd		-0.107738	0.864244	0.115796
MMP1079	Glycosyl transferase, family 2 1069551:1070360 forward MW:32419	nsd	nsd							up		0.631646	0.000616668	0.000163374				nsd	nsd	-0.0511727	0.89425	0.120983	-1.18921	0.028069	0.0044158
MMP1080	Glycosyl transferase, group 1 1070534:1071628 forward MW:42347		nsd							nsd	nsd	-0.372374	0.458856	0.065382				nsd	nsd
MMP1081	wbpG putative LPS biosynthesis protein WbpG 1072342:1073454 forward MW:43603	down	nsd	-0.993071	5.15571e-07	6.90978e-07	-0.0119382	0.886567	0.142474	down	nsd	-1.29852	1.07438e-06	8.79177e-07	-0.161248	0.117917	0.0150723	nsd	nsd	-0.595156	0.120702	0.0200676	-0.777609	0.119771	0.0164677
MMP1082	Similar to bacterial imidazoleglycerol-phosphate synthase, amidotransferase subunit 1073455:1074063 forward MW:22797	down	nsd	-0.889582	1.92924e-05	1.13341e-05				nsd	up	-0.657448	0.00584748	0.00120613	1.67763	1.03712e-05	4.02729e-06	nsd	nsd
MMP1083	Similar to bacterial imidazoleglycerol-phosphate synthase, cyclase subunit 1074112:1074846 forward MW:27040	nsd	nsd	0.443372	0.394815	0.0611832	-1.59015	0.0132349	0.00352953	down		-1.40307	0.00153705	0.000366711				nsd	nsd
MMP1084	conserved hypothetical protein 1074958:1076751 reverse MW:71388	up	nsd	0.190515	0.00258946	0.000662024	0.146329	0.0335385	0.00787993	nsd	nsd	0.113796	0.144771	0.0227578	0.142056	0.00820715	0.00132204	nsd	nsd	0.0978931	0.11102	0.0185756	0.328826	0.0235841	0.00376766
MMP1085	conserved hypothetical protein 1076756:1077430 reverse MW:25799	nsd	nsd	-0.107884	0.419224	0.0647319	0.0280257	0.889727	0.142735	nsd	up	0.00259451	0.965727	0.127829	0.597732	0.00013238	3.48866e-05	nsd	nsd	0.0785321	0.0781052	0.0134099	0.0828171	0.00666239	0.00120981
MMP1086	conserved hypothetical protein 1077467:1078429 reverse MW:37362	down	nsd	-0.254209	2.47495e-05	1.37848e-05	0.376717	0.0159841	0.00414363	up	up	0.232355	7.11298e-05	2.54728e-05	0.170116	0.00102691	0.000204401	nsd	nsd	0.326959	0.0100668	0.00217647	-0.0950091	0.0135962	0.00230079
MMP1088	Glycosyl transferase, group 1 1079591:1080823 forward MW:47658	nsd	nsd	0.238616	0.674861	0.0986857				nsd	nsd	-0.779032	0.242268	0.0364796				nsd	nsd	-0.583502	0.0614301	0.0107699	-0.76746	0.0911527	0.0129986
MMP1089	Polysaccharide biosynthesis protein 1081000:1082508 reverse MW:56932									nsd
MMP1090	UDP-glucose 4-epimerase related 1082533:1083453 reverse MW:34364	up	nsd	0.345049	3.63157e-05	1.89358e-05	0.0866398	0.0892147	0.0189683	up	up	0.259313	5.21095e-06	2.9342e-06	0.372685	0.000186767	4.65212e-05	up	down	0.242694	0.000260862	9.71986e-05	-0.239608	0.000275748	7.29854e-05
MMP1091	ADP-glucose pyrophosphorylase 1083536:1084384 reverse MW:31726	nsd	nsd	-0.0773436	0.175324	0.0291721	0.160228	0.0136817	0.00362784	up	up	0.320036	1.83339e-05	8.33924e-06	0.145877	1.37209e-05	5.09285e-06	down	down	-0.469626	0.000102305	4.38166e-05	-0.546109	1.13161e-05	4.96255e-06
MMP1092	conserved hypothetical protein 1084457:1085371 reverse MW:33471										nsd
MMP1093	coaD 4'-phosphopantetheine adenylyltransferase 1085368:1085814 reverse MW:16951	nsd	up	0.0715584	0.13509	0.0230134	0.975112	0.00114114	0.00044127	up	nsd	0.632351	0.00250936	0.000561939	0.185268	0.11728	0.015018	nsd	nsd	-0.307553	0.183557	0.0293119	0.505688	0.199982	0.0260546
MMP1094	ppsA phosphoenolpyruvate synthase 1085885:1088161 reverse MW:83399	up	up	0.076658	1.02259e-05	6.96124e-06	0.267424	1.41233e-08	4.68116e-08	up	up	0.160437	6.92439e-07	6.41551e-07	0.500632	1.62891e-10	7.15453e-10	nsd	up	-0.014906	0.0498607	0.00887982	0.232673	4.19267e-10	1.4806e-09
MMP1095	Phosphate-binding protein 1088405:1089244 forward MW:29702	nsd	nsd	0.0273633	0.691125	0.100732	-0.422213	0.0923946	0.0195103	up	up	2.5134	1.92646e-10	1.16331e-09	1.99947	1.37707e-10	6.48046e-10	up	up	1.83338	2.00393e-11	2.10562e-10	2.26184	9.92539e-14	3.3298e-12
MMP1096	Binding-protein-dependent transport systems inner membrane component 1089326:1090201 forward MW:31435									up	up	2.58225	6.18918e-09	1.54835e-08	1.53138	2.43817e-06	1.16825e-06	up	up	1.9564	0.000175087	7.07584e-05	2.40468	2.14102e-06	1.23841e-06
MMP1097	Binding-protein-dependent transport systems inner membrane component 1090214:1091080 forward MW:31070									nsd	up	0.283722	0.322705	0.0475288	2.64858	0.00601834	0.000995004		up				1.99914	0.000119558	3.57324e-05
MMP1098	pstB phosphate ABC transporter, ATP-binding protein 1091100:1091855 forward MW:28619	nsd	nsd	-0.256394	0.617781	0.0914403	0.239389	0.281874	0.0527412	up	up	2.3217	6.41438e-09	1.57249e-08	2.31056	1.01278e-09	2.89163e-09	up	up	1.95848	2.07543e-09	7.97837e-09	2.06463	1.0818e-10	6.04876e-10
MMP1099	phosphate ABC transporter, regulatory protein 1091935:1092636 forward MW:26794	nsd	nsd	0.398995	0.603766	0.089831				up	up	1.11321	1.9862e-08	3.70022e-08	1.25344	1.29906e-10	6.33974e-10	up	up	0.785221	4.95563e-10	3.0041e-09	1.49011	9.98276e-09	1.8103e-08
MMP1100	putative transricptional regulator 1092633:1093040 reverse MW:15533	nsd								nsd	nsd	-0.335663	0.506336	0.0715073					nsd				-0.443595	0.788356	0.088901
MMP1101	Aminotransferase (subgroup II) similar to Acetylornithine aminotransferase 1093257:1094444 reverse MW:42843	up	nsd	0.172051	0.000302014	0.000106386	-0.0825259	0.0201067	0.00500273	up	up	0.0919488	0.00183928	0.000429458	0.47555	4.59399e-05	1.38838e-05	nsd	nsd	0.0742728	0.15425	0.0250378	0.0235467	0.113364	0.0156832
MMP1102	Phospholipase D/Transphosphatidylase 1094532:1095176 forward MW:25201	nsd	nsd							nsd		0.522139	0.0369158	0.00645175
MMP1103	conserved hypothetical protein 1095173:1095817 forward MW:24477	down	up	-2.26908	0.00086626	0.000258935	1.38983	0.000559949	0.000246851	nsd	nsd	-0.0761734	0.559163	0.0778845				nsd	nsd	-0.68827	0.00944548	0.00205058	0.0744604	0.779401	0.0880391
MMP1104	pyrI Aspartate carbamoyltransferase, regulatory subunit 1095867:1096313 forward MW:16715	nsd	nsd	0.228716	0.00846178	0.00192011	0.0295318	0.653237	0.10943	nsd	nsd	-0.0349327	0.267622	0.0400562	0.0391936	0.101886	0.0132268	nsd	nsd	-0.208031	0.0270114	0.00515415	0.148812	0.0758576	0.0109458
MMP1105	sucC succinate-CoA ligase (ADP-forming), beta chain 1096371:1097459 forward MW:39612	nsd	up	-0.011262	0.208597	0.0340157	0.371628	0.000378336	0.000176442	up	up	0.159037	5.32663e-05	1.9889e-05	0.485736	7.18266e-07	4.36146e-07	up	nsd	0.260928	0.00228052	0.000608185	-0.00187487	0.916961	0.101193
MMP1106	hypothetical protein 1097472:1097783 forward MW:12776	nsd
MMP1107	Signal recognition particle protein SRP19 1097784:1098053 reverse MW:10461	nsd	nsd	0.25866	0.0258948	0.00516535	-0.113859	0.336871	0.061664	down	up	-1.38124	0.000567199	0.000152343	0.630688	0.00471127	0.000801019	up	nsd	0.455978	0.000432564	0.000147825	0.100702	0.215103	0.0277818
MMP1108	corA magnesium, nickel and cobalt transport protein 1098067:1099017 reverse MW:37194	nsd	nsd	-0.0257898	0.744328	0.107572	-0.555557	0.218764	0.0420779	nsd	nsd	-0.186196	0.209826	0.0320632	-1.1493	0.0146918	0.00223803	nsd	nsd	0.481189	0.319295	0.0485761
MMP1109	conserved hypothetical protein 1099029:1100138 reverse MW:41707	nsd	nsd				-0.334726	0.200647	0.0388347	up		0.501725	0.00305388	0.000678671					nsd				0.46912	0.1074	0.0149972
MMP1110	Protein of unknown function DUF70 1100167:1101342 reverse MW:44266																		nsd
MMP1111	modA periplasmic ModA molybdate-binding protein 1101329:1102402 reverse MW:39847									nsd
MMP1112	conserved hypothetical archaeal protein 1102407:1103162 reverse MW:27846									nsd	nsd
MMP1113	transketoloase, C terminal half 1103223:1104161 reverse MW:33677	up	nsd	0.321515	7.09468e-05	3.24555e-05	-0.276661	0.0099844	0.00274146	down	nsd	-0.141069	0.00211546	0.000484258	-0.119409	0.0192525	0.00287298	nsd	down	-0.112328	0.286991	0.044044	-0.441187	2.29862e-05	8.99301e-06
MMP1114	rpe Pentose-5-phosphate 3-epimerase 1104218:1104877 reverse MW:24022	down	nsd	-1.05814	0.00329779	0.000819898	0.400289	0.114286	0.0235175	up	nsd	0.152116	0.00160652	0.000381725	-0.363733	0.00798152	0.00129043	nsd	nsd	0.640479	0.0447195	0.00807369	0.326872	0.0618137	0.00907547
MMP1115	Transketolase, N terminal half 1104891:1105718 reverse MW:30264	nsd	nsd	0.301612	0.0367551	0.00712461	-0.328101	0.0433568	0.00989857	nsd	down	0.0431423	0.492992	0.069679	-0.458649	7.9734e-05	2.23064e-05	nsd	nsd	-0.608408	0.187649	0.0299047	-0.0938311	0.477194	0.0576385
MMP1116	endoglucanase 1106057:1107109 forward MW:38134	up	up	0.275191	1.70076e-05	1.0383e-05	0.125514	2.42726e-05	1.77041e-05	up	up	-0.0962136	5.04493e-06	2.86839e-06	0.302963	1.0553e-06	5.96794e-07	up	down	0.0303941	0.00139482	0.000397541	-0.143104	1.74135e-08	2.88491e-08
MMP1117	conserved hypothetical protein 1107188:1107676 forward MW:18893	nsd	nsd	0.505201	0.00420623	0.00103082	0.0810039	0.570831	0.0972046	up	nsd	0.138495	0.000750473	0.000194124	0.0997825	0.0905183	0.0118562	nsd	nsd	0.232188	0.167756	0.0270352	-0.245379	0.0145626	0.00245504
MMP1118	conserved hypothetical protein 1107681:1107998 reverse MW:12235	up	nsd	0.25878	0.000823279	0.000249087	0.436133	0.0200797	0.00500272	up	up	0.551145	2.40469e-06	1.6514e-06	0.485764	9.02208e-06	3.57e-06	down	up	-0.674546	2.52478e-05	1.43659e-05	0.130711	1.09855e-06	7.40793e-07
MMP1120	ATP-binding protein, ATPase-like:Histidine kinase, HAMP region:Histidine kinase A, N-terminal:Bacterial sensor protein C-term... 1109187:1111031 forward MW:68394	up	up	0.116668	0.000276273	9.87378e-05	0.168261	0.000411539	0.000189076	up	up	0.31361	1.68882e-05	7.7017e-06	0.273186	5.34737e-07	3.4039e-07	nsd	down	0.0986797	0.00959138	0.00207939	-0.206639	2.05941e-06	1.20156e-06
MMP1121	metal-dependent phophohydrolase related protein 1111075:1111638 reverse MW:21538	nsd	nsd	0.0234971	0.742656	0.107421	0.109009	0.68045	0.112868	down	nsd	-0.3066	8.13106e-05	2.87657e-05	-0.135647	0.0808815	0.0106789	nsd	down	-0.0515802	0.747527	0.103441	-0.423266	0.000106853	3.2441e-05
MMP1122	GTP1/OBG family:ATP/GTP-binding site motif A (P-loop):TGS domain 1111687:1112865 reverse MW:43376	nsd	nsd	0.0727061	0.0150776	0.00322109	0.180707	0.0191163	0.00480138	up	nsd	-0.137963	0.00383736	0.000839994	0.0253356	0.0433426	0.00599907	nsd	nsd	0.0326453	0.163452	0.0263954	-0.212749	0.00868445	0.00151547
MMP1123	conserved hypothetical protein 1112909:1114225 reverse MW:49594	nsd	nsd	-0.17978	0.191469	0.0316132	-0.0433562	0.671588	0.111898	down	nsd	-0.323269	0.00180449	0.00042246	-0.0113778	0.939135	0.0999571	down	nsd	-0.776395	0.000385943	0.000133691	-0.222238	0.213114	0.0275781
MMP1124	AIR synthase related protein 1114567:1115514 forward MW:34731	up	down	0.74616	0.00201695	0.000533647	-0.93675	6.95955e-05	4.075e-05	up	nsd	0.85779	3.87873e-05	1.50942e-05				nsd	nsd	-0.911232	0.241497	0.0377608	-1.42513	0.00681102	0.0012318
MMP1126	putative proliferating-cell nucleolar antigen 1116003:1116881 forward MW:33269	nsd								nsd	nsd	0.141866	0.658132	0.0903225				nsd	nsd
MMP1127	RNA binding S1 1116933:1119074 forward MW:80488	nsd	nsd	0.348671	0.026818	0.00531859	-0.0819885	0.651857	0.109298	nsd	nsd	-0.124289	0.351773	0.0513779	0.0138995	0.788602	0.0855944	nsd	down	0.129967	0.213354	0.0337622	-0.771777	0.00110745	0.000246865
MMP1128	ppiB Peptidyl-prolyl cis-trans isomerase, cyclophilin type 1119106:1119717 reverse MW:22553	nsd	down	-0.337082	0.00606793	0.00143183	-0.44911	0.000332797	0.000157178	nsd	nsd	-0.075709	0.228564	0.0345647	0.244769	0.0267951	0.00388417	nsd	up	0.0855441	0.584467	0.0832903	0.572616	0.0053929	0.00099417
MMP1129	ppiB Peptidyl-prolyl cis-trans isomerase, cyclophilin type 1119759:1120247 reverse MW:17974	down	up	-0.455603	1.5418e-06	1.59333e-06	0.282425	1.65581e-05	1.28057e-05	nsd	up	-0.0794423	0.0128687	0.00249288	0.212805	1.56314e-05	5.68979e-06	down	up	-0.242339	0.00111853	0.000329522	0.0764226	0.000808501	0.000187708
MMP1130	conserved hypothetical protein 1120362:1120760 reverse MW:14979	nsd	down	-0.163117	0.0133287	0.00289581	-1.01425	9.0821e-05	5.09289e-05	down	nsd	-0.41752	1.13378e-06	9.23469e-07	0.07042	0.308083	0.0362781	nsd	down	0.440795	0.107777	0.018052	-0.693419	0.00254596	0.000514534
MMP1131	peptide chain release factor aRF, subunit 1 1120835:1122094 reverse MW:47250	up	nsd	0.207002	0.00247624	0.000636875	0.177456	0.00842935	0.00237779	nsd	nsd	-0.0512773	0.234545	0.0354386	-0.0229279	0.0255485	0.00372395	nsd	down	0.20332	0.00573948	0.0013206	-0.316069	2.69253e-05	1.02652e-05
MMP1132	endA tRNA-intron endonuclease 1122281:1122814 forward MW:20731	nsd	nsd	-0.0470252	0.547336	0.0821844	0.178383	0.375508	0.0676406	nsd	up	-0.56764	0.141253	0.0222448	0.300619	0.00144377	0.000273336	nsd	nsd	0.141498	0.153255	0.0249019	0.0226802	0.867167	0.0966452
MMP1133	comC L-sulfolactate dehydrogenase/(S)-hydroxyglutaric acid dehydrogenase 1122832:1123875 forward MW:37095	up	down	0.440333	0.000137095	5.63991e-05	-0.229213	0.000150006	7.77732e-05	up	nsd	0.248095	9.9828e-05	3.43744e-05	-0.0351687	0.0736627	0.00984413	nsd	down	-0.0592142	0.0845426	0.0144522	-0.294875	0.00014561	4.22029e-05
MMP1134	type A flavoprotein 1123998:1125221 forward MW:45638	down	up	-0.248712	7.0994e-08	1.33524e-07	0.33055	8.68194e-11	8.48144e-10	up	up	0.516305	5.26543e-10	2.63451e-09	0.773026	3.62821e-12	4.34616e-11	up	up	0.224486	2.51759e-08	6.35743e-08	0.904966	5.62528e-12	4.71797e-11
MMP1135	Flavodoxin:Beta-lactamase-like 1125405:1126625 forward MW:45551	down	nsd	-0.578554	0.000223842	8.29366e-05	-0.136059	0.0039611	0.00125895	up	up	0.158118	0.00183503	0.000429037	0.864411	3.58149e-07	2.49694e-07	up	up	0.318919	0.000249739	9.43056e-05	0.901188	2.98797e-08	4.45517e-08
MMP1136	Rubrerythrin 1126811:1127230 forward MW:15645	up	down	0.415564	4.79278e-08	9.31069e-08	-0.0380138	0.00131707	0.00049587	up	up	0.559871	4.45912e-10	2.36629e-09	0.572488	9.28356e-09	1.46988e-08	up	up	0.34047	1.09879e-08	3.09254e-08	0.311452	2.61938e-09	6.75968e-09
MMP1137	Lrp-Like Transcriptional regulatory proteins, AsnC family 1127432:1127854 reverse MW:15925	up	up	0.0992343	0.0009131	0.00027042	0.105725	0.000976875	0.000392467	down	down	-0.338639	1.30466e-05	6.24238e-06	-0.585549	9.46383e-06	3.71137e-06	down	down	-0.650493	7.11834e-06	5.20819e-06	-0.578785	1.71623e-07	1.68107e-07
MMP1138	thiM Hydroxyethylthiazole kinase family 1128004:1128864 forward MW:30770	up	nsd	0.197467	0.00120887	0.000345056	0.317217	0.00554266	0.00165134	up	nsd	0.244474	9.63739e-07	8.12007e-07	0.0682427	0.119573	0.0152672	nsd	nsd	-0.0509388	0.51028	0.0742625	0.0399799	0.0733143	0.0106245
MMP1139	thiE Thiamine monophosphate synthase 1128854:1129477 forward MW:22339	nsd	nsd							nsd		1.0521	0.0328181	0.00579343				nsd
MMP1140	fdxA ferredoxin 1129653:1129898 forward MW:9250	nsd		-0.115868	0.547582	0.0821844				nsd	nsd	0.496259	0.350608	0.0512932	0.554316	0.183179	0.022922	nsd	nsd				0.811672	0.284455	0.0359773
MMP1141	Lhr-like RNA helicase 1130105:1132729 forward MW:99952	nsd	nsd	0.305567	0.258796	0.0413756	0.01405	0.948834	0.150634	nsd	nsd	0.0167762	0.893103	0.119207	-0.611587	0.0585371	0.00796001	nsd	nsd	0.188788	0.0640764	0.0111698	0.220686	0.488569	0.0587479
MMP1142	Metallo-phosphoesterase:Serine/threonine-specific protein phosphatase 1132732:1133442 forward MW:27891	down	nsd	-1.76948	0.00016454	6.42974e-05	-0.178706	0.259985	0.0491523	nsd	nsd	-0.150737	0.423248	0.0607531	-0.754058	0.0212702	0.00314558	nsd	nsd	-0.100609	0.594638	0.0845105
MMP1143	TPR repeat 1133478:1133858 reverse MW:14589	up	nsd	0.861958	4.37035e-05	2.20598e-05				nsd	nsd	0.515338	0.0164671	0.00310409	-0.1374	0.772625	0.0839987	nsd		0.0203308	0.978436	0.130689
MMP1145	minD Septum formation inhibitor-activating ATPase 1134778:1135566 forward MW:28864	down	up	-0.258897	0.00299511	0.000752779	0.628812	5.90427e-06	5.62001e-06	up	up	-0.128519	0.00170924	0.000401773	0.469635	0.000166468	4.23454e-05	down	up	-0.40874	8.13018e-06	5.74625e-06	0.167546	0.000885079	0.000203029
MMP1146	purF Amidophosphoribosyltransferase 1135617:1136996 reverse MW:50828	nsd	up	-0.103539	0.134043	0.0228577	0.611764	0.000111774	6.04857e-05	up	up	0.564052	8.51811e-07	7.42131e-07	0.492863	0.000584887	0.000123706	nsd	nsd	0.0411144	0.135466	0.0223806	0.0619308	0.136285	0.018436
MMP1147	RPL37A Ribosomal protein L37e 1137171:1137365 reverse MW:7256	nsd	down	0.0664672	0.420233	0.0648293	-0.55957	3.28395e-05	2.26595e-05	nsd	down	-0.669288	0.00836717	0.00166885	-0.25607	0.00178494	0.000328945	down	nsd	-0.476435	0.00109635	0.0003242	0.8723	0.0437908	0.00665508
MMP1148	Small nuclear ribonucleoprotein (Sm protein) 1137442:1137660 reverse MW:8152									nsd	nsd	-0.0950807	0.262252	0.0393534				nsd	nsd
MMP1149	leuC 3-isopropylmalate dehydratase 1137792:1139066 forward MW:45408	down	up	-0.187101	1.46681e-05	9.21716e-06	0.243169	8.51313e-05	4.80538e-05	down	nsd	-0.223212	2.60768e-09	8.30282e-09	0.0157646	0.0201249	0.00298289	down	down	-0.48205	1.80982e-05	1.08874e-05	-0.24881	8.03016e-07	5.61247e-07
MMP1150	mtaA Uroporphyrinogen decarboxylase (URO-D) 1139143:1140201 reverse MW:38983	nsd
MMP1152	conserved hypothetical archaeal protein 1141022:1141384 reverse MW:13489	nsd	nsd	-0.290519	0.0211406	0.00435894	0.0589015	0.554038	0.0947114	nsd	nsd	-0.0602261	0.144487	0.0227336	0.136337	0.0116397	0.00181077	nsd	up	-0.0686643	0.497396	0.0727907	0.189722	0.00128161	0.000281941
MMP1153	ehbN energy conserving hydrogenase B large subunit 1141444:1142571 reverse MW:43011	down	up	-0.182455	8.94358e-06	6.36328e-06	0.639454	4.18304e-07	6.81072e-07	down	nsd	-0.54123	1.7034e-07	2.04638e-07	0.0547381	0.0986101	0.0128473	down	down	-0.499281	0.000104181	4.42111e-05	-0.30288	1.4878e-05	6.27841e-06
MMP1154	hdrC1 heterosulfide reductase, subunit C1 1142799:1143377 forward MW:21600	down	up	-0.175383	2.79487e-05	1.52208e-05	0.0460515	0.0024187	0.000814568	down	down	-0.589038	9.82114e-10	3.8029e-09	-0.0220307	0.00286949	0.000508888	down	down	-0.492038	7.04701e-10	3.82998e-09	-0.152902	3.5293e-07	2.92047e-07
MMP1155	hdrB1 heterosulfide reductase, subunit B1 1143390:1144295 forward MW:33509	down	down	-0.0939557	1.08283e-05	7.31331e-06	-0.184661	1.84507e-06	2.26001e-06	down	down	-0.404702	8.51294e-10	3.56001e-09	-0.144373	1.20397e-06	6.6657e-07	down	down	-0.525918	1.77562e-08	4.82515e-08	-0.184304	4.88686e-08	6.45839e-08
MMP1156	conserved hypothetical protein 1144326:1144640 forward MW:11396	nsd	up	-0.00875775	0.356412	0.0554324	0.229565	5.57171e-07	8.54691e-07	down	up	-0.270101	5.82785e-08	8.87451e-08	0.115083	9.0467e-05	2.47829e-05	down	down	-0.628401	5.78012e-09	1.82203e-08	-0.460899	4.34385e-10	1.49466e-09
MMP1157	rbo Desulfoferrodoxin, ferrous iron-binding site 1144654:1145010 forward MW:13627	down	nsd	-1.0945	0.000143763	5.83032e-05	-0.16	0.0274677	0.00661262	down	up	-0.545218	0.000836934	0.000213338	0.395578	0.00125828	0.000243108	nsd	nsd	-0.594751	0.0167482	0.0033886	-0.602363	0.00866321	0.00151373
MMP1158	conserved hypothetical protein 1145031:1145297 forward MW:9645	up	up	0.345116	1.44471e-05	9.17915e-06	0.746538	5.2296e-07	8.16811e-07	up	up	0.254252	2.29465e-05	1.00209e-05	1.03665	7.03541e-08	6.91817e-08	down	up	-0.451212	0.0005616	0.000182505	0.344919	5.40171e-06	2.70475e-06
MMP1159	Ferritin 1145320:1145835 forward MW:19940	down	up	-0.164245	9.49519e-05	4.11334e-05	0.696354	3.61306e-08	9.58039e-08	down	up	-0.69945	7.34369e-07	6.69802e-07	0.960899	2.5125e-09	6.25519e-09	down	up	-0.67313	1.54859e-09	6.77989e-09	0.562859	7.22506e-09	1.42582e-08
MMP1160	conserved hypothetical protein 1145854:1146042 forward MW:7082									nsd								nsd	nsd				0.503162	0.127618	0.0173863
MMP1161	Conserved hypothetical Archael protein 1146078:1146428 forward MW:13344	up	up	0.186053	0.000147902	5.92813e-05	0.320909	9.44245e-06	8.2858e-06	nsd	nsd	0.109767	0.00010069	3.45062e-05	0.0529882	0.00974493	0.00153046	down	down	-0.689901	1.0163e-07	1.88449e-07	-0.249695	4.4724e-05	1.56293e-05
MMP1162	Flavodoxin:Beta-lactamase-like 1146467:1147630 forward MW:44358	down	up	-0.171826	2.31685e-05	1.31172e-05	0.323072	1.64436e-07	3.17931e-07	down	nsd	-0.262916	1.18272e-08	2.46567e-08	-0.0119462	0.203474	0.0251512	down	down	-0.792319	1.50947e-09	6.77989e-09	-0.262153	1.4396e-06	9.15566e-07
MMP1163	CutA1 divalent ion tolerance protein Related Protein 1147655:1147969 forward MW:12056									down		-1.1652	0.000107168	3.623e-05
MMP1164	heavy-metal transport ATPase related protein 1148085:1148315 forward MW:8559	down	nsd	-0.58116	1.12642e-05	7.51519e-06	0.0459104	0.524943	0.0904695	down	nsd	-0.632293	0.00362664	0.000798859	0.110003	0.027698	0.00400184	down	nsd	-0.531506	0.00271455	0.000700239	-0.0231728	0.792412	0.0892084
MMP1165	Haloacid dehalogenase/epoxide hydrolase:ATPase, E1-E2 type:Heavy metal transport/detoxification protein 1148331:1150502 forward MW:79170	nsd	nsd	-0.0171498	0.860393	0.122084	0.22319	0.17734	0.0348323	up	up	0.128496	0.00195279	0.000452943	0.569654	2.02825e-05	7.05161e-06	nsd	down	-0.152459	0.0144681	0.00299652	-0.260152	0.000731987	0.000172936
MMP1166	related to iron-sulfur flavoprotein of Methanosarcina thermophila 1150667:1151260 forward MW:22003									down		-0.581184	0.000176746	5.47595e-05
MMP1167	flavoprotein related protein 1151263:1151817 forward MW:20686	up	up	0.0388905	6.99285e-05	3.21612e-05	0.299978	4.36588e-06	4.40413e-06	down	up	-0.360835	1.47729e-05	6.93572e-06	0.221246	2.33104e-07	1.76526e-07	down	up	-0.331494	2.23074e-06	2.08042e-06	0.113826	0.000566079	0.000136872
MMP1168	ABC transporter ATP-binding protein 1151818:1152564 forward MW:27745	down	up	-0.168263	6.29272e-05	2.96567e-05	0.192457	0.000684323	0.00029267	up	up	0.174638	1.03737e-05	5.22019e-06	0.304612	8.13131e-08	7.70818e-08	up	up	0.300998	1.78854e-05	1.08006e-05	0.207647	4.97782e-06	2.52825e-06
MMP1169	conserved hypothetical protein 1152534:1153790 forward MW:46415	down	down	-0.268902	1.27453e-05	8.38466e-06	-0.0655109	0.0024359	0.000817598	up	up	0.145444	6.35782e-08	9.42216e-08	0.153254	1.20062e-05	4.48164e-06	up	up	0.188363	1.75508e-05	1.06393e-05	0.103329	0.000140364	4.08698e-05
MMP1170	Glycosyl transferase, family 2 1153909:1154601 forward MW:25944	nsd	down				-0.805901	0.00159264	0.000574006	nsd	nsd	0.219453	0.0437201	0.00752086	-0.262627	0.0394301	0.00549216	nsd	nsd	1.25656	0.0101545	0.00218943	-0.793762	0.0125008	0.00212884
MMP1172	conserved hypothetical protein 1155257:1155808 reverse MW:20625									nsd	nsd
MMP1174	Alkyl hydroperoxide reductase/ Thiol specific antioxidant/ Mal allergen 1156960:1157613 forward MW:24950	up	up	0.139313	4.72543e-05	2.34968e-05	0.457928	7.56231e-07	1.0881e-06	nsd	up	-0.0117239	0.20901	0.0319665	0.623128	2.04845e-08	2.64625e-08	down	up	-0.329293	3.29335e-08	7.6334e-08	0.127835	1.79575e-07	1.72127e-07
MMP1175	undefined product 1157755:1158837 forward MW:41047	up	up	0.694698	8.74628e-08	1.56293e-07	0.868249	2.3327e-07	4.20366e-07	up	up	0.542551	6.29571e-08	9.42216e-08	0.829806	5.07797e-07	3.2961e-07	down	down	-0.404664	2.86325e-05	1.57241e-05	-0.285705	2.05719e-05	8.09563e-06
MMP1176	putative iron transport system substrate-binding protein, N-term half 1158991:1159554 forward MW:20198	up	up	1.39002	2.46917e-10	1.40795e-09	1.15124	8.83692e-09	3.27218e-08	up	up	0.608255	1.90945e-08	3.69311e-08	1.0608	3.39035e-09	7.62291e-09	down	down	-0.716466	1.19099e-06	1.26834e-06	-0.530414	5.3763e-11	3.60732e-10
MMP1178	iron transport Periplasmic binding protein 1160235:1161356 forward MW:41261	up	up	0.582995	1.86759e-11	1.96818e-10	0.383806	5.49947e-11	6.00451e-10	up	down	0.29148	3.54331e-10	2.00161e-09	-0.0440459	1.42211e-06	7.64847e-07	up	down	-0.0672165	5.72049e-06	4.37679e-06	-0.623214	5.11566e-10	1.71622e-09
MMP1179	SAM (and some other nucleotide) binding motif:Generic methyltransferase 1161713:1162369 forward MW:24586		nsd				0.953172	0.0370226	0.00857907
MMP1180	conserved hypothetical protein 1162369:1164126 forward MW:65389	nsd	nsd							nsd	nsd
MMP1181	iron transport system binding protein 1164318:1165454 forward MW:41741										nsd
MMP1182	Iron(III) dicitrate transport system permease protein 1165563:1166609 forward MW:37313									nsd
MMP1183	iron ABC transporter ATPase subunit 1166627:1167388 forward MW:28492	down	nsd	-0.515378	2.92226e-08	6.34567e-08	-0.235046	0.00560248	0.00166116	down	down	-0.0738252	0.00356228	0.000785672	-0.312213	1.10428e-06	6.16557e-07	up	nsd	0.381718	0.000531605	0.000174194	0.0459208	0.114816	0.0158677
MMP1185	Hydrogen uptake protein:Hydrogenase maturation protease HycI 1168035:1168574 forward MW:19920	nsd	nsd	-0.337013	0.0642169	0.0117555				nsd	up	0.568489	0.0337844	0.005958	0.431575	0.000461522	0.000100352	up	nsd	0.735279	0.00233523	0.00061756	0.0729321	0.692524	0.079226
MMP1186	lon Eukaryotic thiol (cysteine) protease, active site:ATP/GTP-binding site motif A (P-loop):Sigma-54 factor interaction domain:Pu... 1168587:1170665 forward MW:75871	up	up	0.236689	2.55623e-07	3.81318e-07	0.58832	8.03803e-06	7.24249e-06	up	up	0.217459	0.000548115	0.000148584	0.599528	8.98209e-08	8.27652e-08	nsd	up	-0.0180309	0.409117	0.0611201	0.13226	8.29604e-05	2.61947e-05
MMP1187	fucA Class II aldolase/adducin, N-terminal 1170696:1171238 forward MW:20110	up	nsd	0.369351	0.00182282	0.000488596	0.0760804	0.8258	0.134219	up	nsd	0.579923	0.00112299	0.000277373	-0.129979	0.102371	0.0132636	nsd	nsd	0.474473	0.0138933	0.00290417	-0.473492	0.145352	0.0195053
MMP1188	conserved hypothetical archaeal protein 1171310:1171585 reverse MW:10233	up	nsd	0.15571	0.000516908	0.000170125	-5.02606e-05	0.996861	0.156938	up	down	-0.160445	4.30044e-05	1.65514e-05	-0.162191	0.000282766	6.67726e-05	nsd	down	0.0292404	0.485657	0.0714043	-0.237554	8.82818e-06	4.08512e-06
MMP1189	Ribose 5-phosphate isomerase 1171728:1172447 reverse MW:25657	down	nsd	-0.296602	0.00214836	0.000561811	-0.031587	0.708538	0.117005	nsd	up	0.0345313	0.528798	0.0742604	0.165776	3.92297e-05	1.22783e-05	nsd	nsd	0.258221	0.144471	0.0236698	0.0909504	0.00753786	0.00134333
MMP1190	Peptidylprolyl isomerase, FKBP-type 1172516:1172968 reverse MW:16658	up	up	0.0606743	7.88288e-05	3.54933e-05	0.115015	0.00111762	0.000435741	up	up	0.0941609	5.23224e-07	5.06224e-07	0.0997739	9.09488e-08	8.32225e-08	up	up	0.259281	3.38015e-08	7.72105e-08	0.179302	5.80934e-06	2.87666e-06
MMP1191	mch N5,N10-methenyltetrahydromethanopterin cyclohydrolase 1173159:1174130 forward MW:34791	up	up	0.141177	5.56139e-09	1.67377e-08	0.24331	8.44746e-09	3.1999e-08	up	up	0.1305	8.30442e-08	1.16341e-07	0.212754	2.55878e-08	3.12188e-08	up	down	-0.0857644	1.74534e-07	2.83594e-07	-0.18773	1.69889e-07	1.68107e-07
MMP1192	conserved hypothetical protein 1174250:1175365 forward MW:42792	nsd	nsd	0.162692	0.084583	0.0150519	-0.738662	0.0135103	0.00359266	nsd	nsd	0.354852	0.0310002	0.00551699	0.0289373	0.556355	0.0624971	up	down	0.712973	0.000824598	0.000251873	-0.742282	0.000134715	3.96445e-05
MMP1195	yneG putative cytoplasmic protein 1182693:1183064 forward MW:14680									nsd
MMP1196	conserved hypothetical protein 1183142:1183690 forward MW:20287									nsd		0.333785	0.0322099	0.00570908					nsd				-0.364403	0.0673626	0.00980435
MMP1198	nitrate/sulfonate/bicarbonate ABC transporter ATPase subunit 1184677:1185441 forward MW:28619	up	nsd	0.994598	0.00015804	6.2613e-05				nsd	nsd	0.048257	0.615179	0.0848265	0.432454	0.0136306	0.0020982	nsd	nsd	0.383863	0.00862702	0.00189641	-0.0676663	0.339601	0.0422748
MMP1199	phosphate transport system regulatory protein-related 1185544:1186398 forward MW:32975	up	down	0.350356	1.59211e-05	9.86005e-06	-0.258394	0.000904627	0.000369447	up	up	1.14639	2.81696e-08	4.88419e-08	1.47913	9.99257e-09	1.51344e-08	up	up	1.28716	4.64114e-07	6.38224e-07	1.11964	4.20906e-07	3.35329e-07
MMP1200	lysA Diaminopimelate decarboxylase 1186534:1187844 forward MW:47953	up	up	0.312046	4.11941e-07	5.69902e-07	0.282086	1.89756e-07	3.59397e-07	down	up	-0.13913	4.92115e-07	4.92319e-07	0.0779428	0.000192461	4.74907e-05	down	down	-0.342003	3.30515e-09	1.15763e-08	-0.123675	2.08296e-06	1.21004e-06
MMP1202	Protein of unknown function, UPF0066 1188662:1189069 reverse MW:15849	down	nsd	-1.31171	0.00252834	0.000649299	0.264716	0.243031	0.0464088	nsd	nsd	-0.461887	0.15237	0.0238666	0.356318	0.0253545	0.00369976	nsd	nsd	-0.835857	0.0152561	0.00313909	-0.181808	0.225946	0.0290426
MMP1203	Cobalamin (vitamin B12) biosynthesis CbiD protein 1189053:1190150 reverse MW:40103	up	nsd	0.939973	0.0024375	0.00062785	0.295082	0.426089	0.0756091	nsd	nsd	0.654389	0.0151065	0.00287234	-0.356754	0.117932	0.0150723	nsd	nsd	1.14952	0.00694247	0.00157215	-0.54995	0.0637693	0.00934216
MMP1204	Metallopeptidase family M24:Xaa-Pro dipeptidase/Xaa-Pro aminopeptidase 1190190:1191209 reverse MW:39080	nsd	nsd	0.0659426	0.838504	0.119373	0.215796	0.103787	0.0215001	up	down	0.370651	3.81023e-07	3.99548e-07	-0.239169	0.00488677	0.000825532	nsd	down	0.0699796	0.460737	0.0679942	-0.564678	0.000160296	4.57673e-05
MMP1205	aroA 3-phosphoshikimate-1-carboxyvinyltransferase 1191279:1192568 reverse MW:46474	up	nsd	0.176163	0.000943558	0.000278598	-0.158186	0.112911	0.0232862	up	up	0.628142	1.67156e-07	2.04106e-07	0.629691	4.79981e-09	9.88212e-09	up	up	0.225385	0.000354547	0.000124456	0.321305	3.3452e-07	2.80565e-07
MMP1206	glnA glutamine synthetase 1192748:1194088 forward MW:49421	up	up	1.42914	1.06515e-12	2.03027e-11	1.5328	1.13598e-12	4.21703e-11	up	up	0.151776	4.45129e-06	2.60705e-06	0.560279	2.04402e-10	8.1335e-10	down	down	-1.27239	4.58744e-13	2.41012e-11	-1.20905	3.15836e-12	3.02737e-11
MMP1207	Ribosomal protein S6e 1194298:1194672 forward MW:13537	down	up	-0.209556	2.1034e-07	3.19323e-07	0.0985036	0.00110535	0.000431929	down	up	-0.403911	8.26611e-09	1.87994e-08	0.0977572	0.000172191	4.34657e-05	down	down	-0.363343	2.48834e-05	1.42616e-05	-0.114272	3.13681e-05	1.1744e-05
MMP1208	aIF2 gamma translation initiation factor aIF-2, subunit gamma 1194834:1196066 forward MW:43943	down	nsd	-0.0385612	0.000384151	0.000131276	0.101081	0.00352559	0.00114006	down	down	-0.195573	0.000115823	3.86218e-05	-0.100407	8.18232e-06	3.28707e-06	nsd	down	0.045833	0.0218633	0.00428065	-0.117873	0.000169454	4.81771e-05
MMP1209	conserved hypothetical protein 1196094:1197167 forward MW:41932	nsd	nsd	0.250713	0.4667	0.0711659	0.269723	0.0379725	0.00878822	nsd	up	-0.162683	0.123814	0.0195864	0.611367	4.26941e-05	1.32058e-05	nsd	nsd	0.310417	0.0441238	0.00798611	0.0899661	0.381634	0.0471138
MMP1210	undefined product 1197303:1197992 forward MW:25600	nsd	nsd	-0.921459	0.00453942	0.00110146	-0.38361	0.0136177	0.00361604	down	down	-0.763429	0.000824992	0.000211216	-0.659404	4.25336e-07	2.87822e-07	down	down	-1.0043	0.00147545	0.000416008	-0.968419	0.000868305	0.000200207
MMP1211	undefined product 1198055:1199104 forward MW:37738	down	up	-0.0964825	0.000264076	9.51503e-05	0.197713	1.15852e-05	9.56125e-06	down	down	-0.433514	2.30856e-06	1.61065e-06	-0.475303	8.20889e-07	4.85049e-07	down	down	-0.232303	4.918e-05	2.4223e-05	-0.793263	2.39661e-07	2.18782e-07
MMP1212	undefined product 1199123:1200301 forward MW:41453	up	up	0.126778	2.82963e-05	1.53613e-05	0.24541	1.39161e-06	1.81901e-06	down	down	-0.274447	4.29929e-07	4.42875e-07	-0.497968	3.03075e-08	3.59777e-08	down	down	-0.416994	1.3008e-06	1.35776e-06	-0.832248	5.31112e-08	6.59923e-08
MMP1213	undefined product 1200340:1200732 forward MW:14842	nsd	nsd	0.094787	0.00574023	0.001362	0.192402	0.00503474	0.0015345	down	down	-0.755068	1.22505e-06	9.75132e-07	-0.479263	5.13187e-07	3.31476e-07	down	down	-0.624027	0.000242973	9.26463e-05	-0.655645	1.12116e-06	7.45649e-07
MMP1214	hypothetical protein 1200774:1201451 reverse MW:26564									nsd	nsd	-0.407988	0.0325473	0.00575723	0.524847	0.012436	0.00192556
MMP1215	Cobyrinic acid a,c-diamide synthase:Cobyric acid synthase CobQ 1201550:1203028 reverse MW:54580	nsd	up	0.032377	0.711406	0.103337	0.584973	0.0022762	0.000772377	up	nsd	0.319998	0.00400588	0.000871112	-0.109869	0.412186	0.0471872	up	up	0.326692	0.000555307	0.000180833	0.199786	0.00370356	0.000714071
MMP1216	hisC Histidinol-phosphate aminotransferase 1203152:1204267 reverse MW:42245	nsd	nsd	0.118086	0.0624097	0.0114628	0.238483	0.0690762	0.0149608	up	up	0.56377	5.5647e-06	3.10346e-06	0.32666	8.45603e-06	3.37644e-06	nsd	down	0.0163667	0.769298	0.105988	-0.192099	0.000258891	6.90686e-05
MMP1217	conserved hypothetical archaeal protein 1204315:1204974 reverse MW:24583	nsd	nsd	0.192117	0.337345	0.0527058	-0.167801	0.338591	0.0619179	up	up	0.731681	8.63951e-10	3.56001e-09	0.897515	1.57794e-06	8.2376e-07	up	up	0.913422	0.000320558	0.000116414	0.493516	1.59028e-05	6.55565e-06
MMP1218	conserved hypothetical protein 1204992:1206239 reverse MW:45548	up	up	0.105953	6.0938e-05	2.90384e-05	0.397321	8.42199e-06	7.5518e-06	up	up	0.440633	8.39646e-09	1.8851e-08	0.728632	2.48676e-10	9.36206e-10	nsd	up	0.0291489	0.00431858	0.00103287	0.279861	8.88786e-10	2.59086e-09
MMP1219	putative dinG ATP-dependent helicase 1206366:1208375 reverse MW:76781	nsd	nsd	0.509448	0.00886523	0.00199844				nsd	nsd	0.588087	0.0109161	0.00213589	-0.120695	0.2033	0.0251512	nsd	nsd	1.37544	0.00734309	0.00165574	-0.719492	0.379764	0.0469261
MMP1220	glgP glycogen phosphorylase 1208499:1210061 reverse MW:60191	down	down	-0.471234	0.000262216	9.47003e-05	-0.315974	0.000416237	0.000190495	down	down	-0.120639	0.00177049	0.000415056	-0.295306	0.000148069	3.84824e-05	nsd	nsd	-0.172342	0.045516	0.0082081	0.159667	0.0299924	0.00470184
MMP1221	SAM (and some other nucleotide) binding motif 1210159:1210704 reverse MW:20166	nsd	up	0.124943	0.0897557	0.0158085	0.902181	8.83857e-05	4.97134e-05	nsd	up	-0.171082	0.00580523	0.00119883	0.339577	1.75221e-05	6.25288e-06	nsd	nsd	-0.116234	0.0710666	0.0122683	0.0300662	0.533126	0.0635929
MMP1222	radA DNA repair and recombination protein radA 1210853:1211821 forward MW:35146	nsd	up	-0.00464195	0.570705	0.0853247	0.220163	4.09014e-06	4.28914e-06	up	up	0.215601	3.8372e-07	3.9998e-07	0.272473	5.75047e-07	3.64289e-07	up	up	0.272453	2.48075e-07	3.79608e-07	0.133479	7.54562e-08	8.50901e-08
MMP1223	conserved hypothetical archaeal protein 1211914:1213392 reverse MW:52990	down	down	-0.18985	5.37096e-07	7.08753e-07	-0.172447	1.16465e-07	2.40193e-07	down	down	-0.135458	3.58054e-06	2.23139e-06	-0.0435946	4.37615e-06	1.8906e-06	down	down	-0.130149	1.86281e-05	1.11635e-05	-0.0563101	6.65118e-05	2.18761e-05
MMP1224	ABC-type amino acid transport/signal transduction systems periplasmic component-related 1213682:1214446 forward MW:28966									nsd								up		1.45432	0.00270695	0.000699424
MMP1225	amino acid ABC-type transporter related protein 1214562:1215326 forward MW:28910	nsd	nsd	0.214083	0.0178921	0.00374311	0.0117566	0.933884	0.148662	nsd	up	-0.0431357	0.521093	0.073237	0.182483	0.00409052	0.000701816	nsd	down	-0.807364	0.00427866	0.00102962	-0.441956	0.000506895	0.000124811
MMP1226	conserved hypothetical protein 1215346:1216503 reverse MW:43197	nsd	nsd	0.730503	0.0690945	0.0125032				up	nsd	0.61854	0.00249549	0.00055955	-0.0964748	0.349998	0.0407405	nsd	nsd	-0.190238	0.633062	0.0894872	-0.259926	0.00780808	0.00138414
MMP1227	cbiE Uroporphyrin-III C/tetrapyrrole (Corrin/Porphyrin) methyltransferase 1216502:1217242 forward MW:28464	nsd	nsd							nsd	nsd
MMP1228	conserved hypothetical protein 1217256:1217903 forward MW:24673	nsd		0.0967163	0.477125	0.072562				nsd	nsd							nsd	nsd
MMP1230	DNA polymerase, beta-like region 1218373:1219431 forward MW:40914	down	up	-0.391158	1.0965e-05	7.37657e-06	0.3292	0.000224796	0.00011097	down	up	-0.81179	2.12261e-09	7.28842e-09	0.291129	3.05561e-05	9.96603e-06	down	down	-0.56418	1.89296e-05	1.13013e-05	-0.185226	0.000138686	4.05464e-05
MMP1231	putative HAD family hydrolase, a fragment 1219505:1219909 forward MW:14664	nsd	nsd	0.45953	0.153593	0.0258574				nsd	nsd	-0.334936	0.293156	0.043617	0.536726	0.202236	0.0250451	nsd	nsd				-0.349633	0.0327659	0.00510089
MMP1232	conserved hypothetical protein 1219930:1220820 reverse MW:34425	nsd		-0.251362	0.447984	0.0683727				nsd	up	0.053129	0.653254	0.0897233	0.690652	0.00215791	0.000392737	nsd	nsd	-0.931103	0.113339	0.0189233	-0.0395738	0.907414	0.100304
MMP1233	TonB-dependent receptor protein:Formate dehydrogenase, subunit FdhD 1220873:1221598 reverse MW:26908	nsd	down	-0.350285	0.0396648	0.00761122	-0.8111	2.05809e-05	1.54035e-05	nsd	nsd	-0.0684083	0.302459	0.0449248	0.0832267	0.260608	0.0312178	nsd	nsd	0.929392	0.0431335	0.0078503	0.316991	0.0471456	0.00711656
MMP1234	conserved hypothetical membrane related protein 1221654:1222373 forward MW:26596	down	nsd	-1.6698	0.000649007	0.000205417	-0.413298	0.0250152	0.00610133	down	nsd	-0.497773	0.000800068	0.000205436	0.316296	0.242675	0.0293632	nsd	nsd	0.601097	0.249211	0.038813	0.045816	0.70437	0.0804441
MMP1235	moaE Molybdopterin biosynthesis MoaE 1222366:1222791 forward MW:16197	down	nsd	-0.497639	1.90564e-05	1.12478e-05	-0.186322	0.0163787	0.00421065	down	nsd	-0.225128	0.000116007	3.86218e-05	0.066994	0.00805371	0.00129891	nsd	nsd	-0.103964	0.143254	0.0235438	-0.0315335	0.597546	0.069971
MMP1236	conserved hypothetical protein 1222830:1223573 forward MW:26525		nsd							nsd	nsd							nsd
MMP1238	bioB TonB-dependent receptor protein:Biotin synthase 1223883:1224866 forward MW:37107	nsd	nsd	1.21792	0.0056318	0.00133812				nsd	nsd	0.0670444	0.0841795	0.0137759	0.0244229	0.834815	0.0900909	nsd	nsd				-0.133553	0.403612	0.0494592
MMP1239	Conserved hypothetical protein 1224863:1225639 forward MW:29806	nsd	nsd								nsd				0.209475	0.606056	0.067334	nsd	nsd	0.170399	0.722539	0.100513	-0.0532391	0.856283	0.0957372
MMP1240	conserved hypothetical protein 1225667:1226809 forward MW:43377	up	nsd	0.199746	0.00200572	0.000531805	0.00131197	0.981496	0.154913	up	up	0.349414	9.03084e-07	7.82907e-07	0.347283	0.00597274	0.000988706	down	up	-0.794934	5.66548e-06	4.37679e-06	0.764143	4.00779e-05	1.44575e-05
MMP1241	conserved hypothetical protein 1226815:1227174 forward MW:13633	nsd	nsd	0.103625	0.330825	0.0517814	1.50763	0.00756105	0.00215911	up	nsd	0.735256	0.000313729	9.05106e-05	0.0977808	0.0123392	0.00191283	up	nsd	1.35001	0.0032811	0.000822163	-0.132294	0.578577	0.0680466
MMP1242	nadA Quinolinate synthetase A 1227185:1228102 reverse MW:34059	nsd	down	0.145184	0.022612	0.00462341	-0.533475	0.00124356	0.000471036	up	up	0.348212	4.47937e-08	7.03216e-08	0.695835	2.49033e-05	8.30741e-06	up	up	2.11015	2.32828e-05	1.34914e-05	0.552451	3.33767e-06	1.81455e-06
MMP1243	conserved hypothetical archaeal protein 1228155:1228808 reverse MW:24381	nsd	down	0.390215	0.00674128	0.0015777	-0.398496	5.07247e-05	3.20403e-05	nsd	up	-0.182672	0.0944747	0.0152905	0.996067	6.40084e-05	1.85367e-05	up	nsd	1.16805	2.58309e-05	1.45402e-05	0.114045	0.396032	0.0486983
MMP1244	fwdH tungsten containing formylmethanofuran dehydrogenase, subunit H 1228973:1229419 forward MW:16641	nsd	nsd	-0.0383588	0.836232	0.119148				down	down	-1.28054	0.0010757	0.00026682	-1.43672	0.000465853	0.000101127	nsd	down	0.43065	0.375352	0.0565583	-1.02488	0.00478511	0.000898084
MMP1245	fwdF tungsten containing formylmethanofuran dehydrogenase, subunit F 1229443:1230501 forward MW:38230	down	down	-0.390597	8.95059e-09	2.16262e-08	-0.548775	3.77899e-10	2.69779e-09	down	down	-0.0908994	1.58784e-07	1.98614e-07	-0.298562	5.32715e-09	1.04767e-08	up	up	0.148584	2.6403e-05	1.48094e-05	0.0241915	7.36904e-05	2.37711e-05
MMP1246	fwdG tungsten containing formylmethanofuran dehydrogenase, subunit G 1230524:1230766 forward MW:8342	nsd	down	-0.981802	0.024316	0.00492487	-1.11836	0.000862471	0.000354955	nsd	down	0.0925279	0.16626	0.0258802	-0.542304	1.05237e-05	4.0546e-06	nsd	nsd	-0.233305	0.664868	0.0931477	-1.17365	0.0175345	0.00286671
MMP1247	fwdD tungsten containing formylmethanofuran dehydrogenase, subunit D 1230808:1231194 forward MW:14149	down	down	-0.620749	1.50593e-07	2.48403e-07	-0.827331	2.06694e-10	1.74386e-09	down	down	-0.259121	1.07101e-05	5.3434e-06	-0.205609	0.000271222	6.4511e-05	up	up	0.0950765	0.000330713	0.000119278	0.137812	3.612e-05	1.32433e-05
MMP1248	fwdA tungsten containing formylmethanofuran dehydrogenase, subunit A 1231217:1232920 forward MW:63266	down	down	-0.594067	5.51443e-11	4.29996e-10	-0.283795	3.79731e-08	9.92713e-08	down	down	-0.288092	2.88898e-08	4.95996e-08	-0.260716	9.04677e-09	1.45374e-08	up	up	0.110581	2.01797e-06	1.91601e-06	0.0972544	2.6611e-07	2.334e-07
MMP1249	fwdC tungsten containing formylmethanofuran dehydrogenase, subunit C 1232954:1233772 forward MW:29187	down	down	-0.381801	4.45732e-12	5.09764e-11	-0.257595	5.73906e-10	3.46637e-09	down	down	-0.223598	1.59257e-10	1.03293e-09	-0.241031	1.96194e-10	8.1335e-10	up	nsd	0.267937	1.27918e-09	6.10952e-09	-0.00367989	0.00551458	0.00101512
MMP1250	6-pyruvoyl tetrahydropterin synthase 1233865:1234368 forward MW:19077	down	up	-1.16429	2.10079e-07	3.19323e-07	0.305579	0.000996687	0.000397843	down	nsd	-1.09013	2.66988e-05	1.12391e-05	-0.241811	0.0100761	0.00157496	nsd	nsd	-0.503355	0.0183291	0.00365683	-0.219101	0.0976418	0.013807
MMP1251	Conserved Hypothetical Protein with 2 CBS domains. 1234459:1235019 forward MW:20246	down	down	-0.186542	4.3355e-06	3.66378e-06	-0.225084	5.36574e-06	5.26955e-06	down	down	-0.219048	4.94795e-07	4.92319e-07	-0.0102666	0.00580362	0.000964344	down	up	-0.156567	0.00013343	5.51972e-05	0.165739	1.10838e-05	4.89267e-06
MMP1252	CBS domain 1235042:1235881 forward MW:31415	up	nsd	0.0252879	0.000899496	0.00026743	-0.0116125	0.345966	0.0630182	up	down	0.16713	2.76773e-05	1.15127e-05	-0.0447671	0.000403865	9.03497e-05	up	nsd	0.285044	2.54174e-05	1.44104e-05	-0.00813486	0.403835	0.0494592
MMP1253	Protein of unknown function DUF89 1236001:1236900 forward MW:33483	up	nsd	0.302548	0.000232696	8.58466e-05	-0.0418601	0.479065	0.083887	up	nsd	0.372086	0.00114248	0.000281393	0.0758471	0.0374195	0.00522315	down	down	-0.339515	1.97038e-05	1.1675e-05	-0.374402	1.75938e-05	7.11136e-06
MMP1254	purM AIR synthase related protein:Phosphoribosylformylglycinamidine cyclo-ligase 1236961:1238010 forward MW:38180	nsd	up	0.00319794	0.608826	0.0904268	0.454227	1.60844e-06	2.04483e-06	up	up	0.104198	4.63341e-06	2.69568e-06	0.25021	7.25686e-08	6.97966e-08	up	up	-0.129561	0.000222693	8.6451e-05	0.0319944	0.00276629	0.000554884
MMP1255	pheT Phenylalanyl-tRNA synthetase beta subunit 1238051:1239715 forward MW:62612	up	nsd	0.144626	6.15205e-05	2.92347e-05	-0.067517	0.00936462	0.00260989	up	down	0.265947	0.000219613	6.59663e-05	-0.160045	4.87416e-05	1.46287e-05	up	down	0.146809	0.00148986	0.00041932	-0.209704	0.000446581	0.000111184
MMP1256	conserved hypothetical protein 1239781:1240284 forward MW:19611		nsd				0.249633	0.577398	0.0981428	nsd	nsd	0.14986	0.421228	0.0605128	0.541123	0.0100751	0.00157496	nsd	nsd
MMP1257	conserved hypothetical protein 1240285:1240962 reverse MW:25406	down	down	-0.437085	0.000233547	8.59755e-05	-0.870648	9.63389e-07	1.30523e-06	down	down	-0.46768	3.53255e-07	3.77206e-07	-0.526576	0.000520157	0.000111993	nsd	down	0.192514	0.0442146	0.0079917	-0.474276	0.00155636	0.00033686
MMP1258	hemB Delta-aminolevulinic acid dehydratase 1240981:1241949 reverse MW:35756	nsd	nsd	-0.00289936	0.932332	0.131314	0.277819	0.00821591	0.0023282	nsd	nsd	0.0112712	0.668653	0.0916946	0.0603224	0.104365	0.0134559	nsd	nsd	0.21962	0.0198114	0.00391293	0.0120202	0.774727	0.0875848
MMP1259	NAD(P)H: rubredoxin oxidoreductase (NPOR) 1242092:1243420 reverse MW:47513	up	up	0.247776	0.000299034	0.000105553	0.310828	0.00120983	0.000460164	up	up	0.405398	3.77348e-06	2.31627e-06	0.4583	2.17643e-06	1.07409e-06	up	nsd	0.367551	0.000798288	0.000246223	-0.0205573	0.558724	0.0661173
MMP1260	Conserved hypothetical Archael protein 1243648:1244796 reverse MW:41442	nsd	down	-0.0211677	0.628076	0.092724	-0.626013	4.27198e-06	4.3602e-06	up	down	0.162465	7.56243e-05	2.6972e-05	-0.395723	0.000794616	0.00016183	nsd	down	0.42591	0.0242269	0.00469097	-0.572285	9.13563e-05	2.86435e-05
MMP1261	conserved hypothetical protein 1244911:1245483 reverse MW:21459	nsd	nsd	0.0711669	0.646409	0.0951032	-0.626853	0.103617	0.021489	up	nsd	0.376425	0.000137708	4.46581e-05	0.629538	0.00618297	0.00101966	up	up	0.911734	8.52004e-05	3.83675e-05	0.34872	1.67115e-06	1.00564e-06
MMP1262	conserved hypothetical protein 1245458:1245985 reverse MW:20627									nsd
MMP1263	conserved hypothetical archaeal protein 1246003:1246815 reverse MW:31915									nsd								nsd
MMP1264	conserved hypothetical protein 1246831:1248324 reverse MW:56513	nsd	up	0.103768	0.0766091	0.0137183	0.879065	8.51761e-05	4.80538e-05	nsd	nsd	-0.326216	0.00876324	0.00174586	0.125522	0.195811	0.024318	nsd	nsd	-0.00912064	0.958439	0.128236	0.363441	0.0113248	0.00194585
MMP1265	Glutamyl-tRNA(Gln) amidotransferase subunit E 1248402:1250297 reverse MW:71171	up	nsd	0.0790283	0.000443391	0.00014856	-0.0220429	0.0180006	0.00454576	up	up	0.24377	2.42138e-06	1.65341e-06	0.243302	1.44188e-07	1.17279e-07	up	up	0.239755	6.50556e-06	4.83658e-06	0.129682	8.95129e-06	4.09967e-06
MMP1266	Glutamyl-tRNA(Gln) amidotransferase subunit D 1250346:1251602 reverse MW:45982	up	nsd	0.144578	3.47342e-05	1.83907e-05	0.0623684	0.0587852	0.0130517	up	up	0.364927	4.66822e-07	4.69824e-07	0.221619	4.19846e-08	4.57205e-08	up	down	0.173396	6.02694e-05	2.87854e-05	-0.0326776	2.47347e-05	9.51068e-06
MMP1267	hypothetical protein 1251699:1252409 reverse MW:28145	nsd		-0.4209	0.00586403	0.00138945				nsd	nsd	0.124604	0.461486	0.0656698	0.0388377	0.90675	0.0969802	nsd	nsd				-0.544874	0.355212	0.0440954
MMP1268	conserved hypothetical protein 1252548:1253564 forward MW:38441	up	nsd	0.632601	8.59238e-05	3.79899e-05	0.368005	0.0176012	0.0044692	nsd	up	0.0723048	0.0755444	0.0124922	0.30523	0.00112254	0.000219782	nsd	nsd	0.0561239	0.463157	0.0682235	-0.070652	0.0154563	0.00258298
MMP1269	undefined product 1253581:1253871 forward MW:11333	nsd	nsd	0.805288	0.00771571	0.00177906	0.500528	0.112786	0.0232862	nsd	nsd	0.0965393	0.269567	0.0403128	-0.0321354	0.864203	0.0929578	nsd	nsd	0.126737	0.269922	0.0417087	0.458445	0.0173472	0.0028493
MMP1270	Orotidine 5'-phosphate decarboxylase 1253911:1255227 reverse MW:46876	up	nsd	0.214507	9.43868e-08	1.66927e-07	0.000852596	0.977772	0.154456	down	down	-0.475279	8.9599e-06	4.62542e-06	-0.33901	6.32772e-06	2.62196e-06	down	down	-0.401427	1.09018e-05	7.15942e-06	-0.618144	2.70625e-06	1.53233e-06
MMP1271	vorA 2-oxoisovalerate oxidoreductase subunit alpha 1255312:1256751 reverse MW:51781	up	up	0.25715	4.90298e-05	2.42683e-05	0.536046	0.000118662	6.3473e-05	down	nsd	-0.393405	2.6837e-05	1.12702e-05	-0.136679	0.00847884	0.00135258	down	down	-0.559029	2.29268e-05	1.33835e-05	-0.536457	7.13477e-07	5.11752e-07
MMP1272	vorB 2-oxoisovalerate oxidoreductase subunit beta 1256753:1257808 reverse MW:38440	up	up	0.144902	2.22436e-05	1.27195e-05	0.519093	7.67206e-06	6.94647e-06	down	up	-0.317858	0.000105089	3.55959e-05	0.108168	0.00334337	0.000585054	down	down	-0.820643	2.1085e-05	1.23541e-05	-0.257214	0.00173212	0.000368951
MMP1273	vorC 2-oxoisovalerate oxidoreductase subunit gamma 1257819:1258058 reverse MW:8847	nsd	nsd	0.434369	0.0722074	0.0130116	0.170534	0.433678	0.0768824	nsd	nsd	-0.233317	0.190505	0.0293155				nsd	down	-0.167713	0.157484	0.0255101	-0.728665	0.00089207	0.000204283
MMP1274	acetyl-CoA synthetase, AMP-forming - related 1258142:1259815 reverse MW:63363	up	up	0.0687627	0.00025966	9.43734e-05	0.213917	8.76434e-06	7.78357e-06	down	down	-0.273844	7.04061e-07	6.45521e-07	-0.118772	4.53226e-05	1.37288e-05	down	down	-0.487519	5.88335e-08	1.16283e-07	-0.508348	1.61214e-08	2.70424e-08
MMP1275	hypothetical protein 1259867:1260421 reverse MW:21223	up	up	0.394774	1.38228e-05	8.96785e-06	0.603092	1.85184e-05	1.42035e-05	down	down	-0.508593	0.000136091	4.42154e-05	-0.324065	8.5181e-05	2.35305e-05	down	down	-0.691176	1.51546e-05	9.44089e-06	-0.599252	9.39646e-06	4.27438e-06
MMP1276	hypothetical protein 1260684:1261130 forward MW:16694	nsd	nsd	0.567454	0.226101	0.0365796	-0.306825	0.267734	0.0504003	nsd	nsd	-0.235021	0.386891	0.0559472	-0.0459602	0.824731	0.0891487	nsd	down	-1.78469	0.0415165	0.00760565	-0.950616	0.00035604	9.20582e-05
MMP1277	frdA Fumarate reductase/succinate dehydrogenase, flavoprotein subunit 1261146:1262765 reverse MW:59272	nsd	nsd	-0.0549437	0.229391	0.0370195	0.00851888	0.842839	0.136391	down	nsd	-0.306574	8.9365e-06	4.62542e-06	-0.0153771	0.595465	0.0662131	nsd	nsd	0.108681	0.0140491	0.00293285	-0.0994911	0.0499682	0.00745873
MMP1278	Domain of unknown function DUF190 1262788:1263117 reverse MW:12353	nsd	nsd	-0.0461208	0.891982	0.126045	0.549556	0.256357	0.0486036	nsd	nsd	-0.257194	0.226859	0.0343366				nsd	nsd	-0.227376	0.383919	0.0577388	0.407963	0.0569574	0.00840848
MMP1281	GCN5-related N-acetyltransferase 1264147:1264653 forward MW:19503	nsd	nsd	0.123917	0.0487336	0.0091971	0.74852	0.00407811	0.00128296	nsd	nsd	0.528412	0.00697245	0.00141978	0.0673918	0.581135	0.0648868	nsd	nsd	-0.165157	0.0250051	0.0048087	-0.261008	0.0175386	0.00286671
MMP1282	Conseved hypothetical protein NTP-binding 1264697:1265248 reverse MW:20889	nsd	down	-0.0307146	0.934708	0.13154	-1.28834	0.000479292	0.000216454	up	nsd	0.33705	0.000945676	0.000238282	-0.251253	0.0751451	0.0100219	up	nsd	0.61209	0.00211744	0.000572442	-0.0371717	0.795145	0.089441
MMP1284	DEAD/DEAH box helicase:Helicase, C-terminal 1265602:1268037 forward MW:92331	nsd	nsd	0.123568	0.54556	0.0820449	-1.47656	0.00808841	0.00229909	nsd	nsd	-0.730434	0.0242993	0.00443257	-0.0901264	0.844596	0.0909973	nsd	nsd				-0.0347895	0.957163	0.105283
MMP1285	conserved hypothetical archaeal protein 1268034:1268834 reverse MW:31251																	nsd
MMP1286	possible DnaG-type primase 1269354:1270664 forward MW:48637	up	nsd	0.189863	0.00284934	0.000719882	0.0660264	0.131229	0.0266496	up	up	0.0991782	5.06787e-06	2.87211e-06	0.346594	7.14771e-08	6.95652e-08	up	up	0.185511	0.000210588	8.25651e-05	0.1289	0.000104659	3.19194e-05
MMP1287	Protein of unknown function UPF0058 1270698:1270991 forward MW:11352	nsd	nsd	-1.3168	0.0250561	0.00503907				nsd	nsd				0.504853	0.0627117	0.0084752	nsd	nsd	0.265125	0.294773	0.0451065
MMP1288	undefined product 1271031:1272308 forward MW:46839	up	nsd	0.0380313	0.003446	0.000855507	0.0258624	0.00496916	0.0015195	up	up	0.325468	1.02161e-06	8.5057e-07	0.271135	4.55219e-08	4.91662e-08	up	up	0.289859	1.42917e-05	9.01015e-06	0.130235	0.000512303	0.000125911
MMP1289	Ribosomal protein L10E 1272371:1272892 reverse MW:19371	down	up	-0.462355	6.1044e-06	4.65422e-06	0.463923	1.87068e-05	1.42303e-05	down	nsd	-0.0945939	0.000103563	3.52153e-05	0.0156324	0.244496	0.0295564	down	nsd	-0.265822	0.000243354	9.26463e-05	0.122835	0.00665653	0.00120981
MMP1290	conserved hypothetical protein 1273018:1273710 reverse MW:26663	up	nsd	0.320021	8.44754e-05	3.76757e-05	0.107903	0.0331112	0.00780919	up	up	0.501706	0.000585335	0.000156733	0.273388	1.66695e-06	8.5135e-07	nsd	nsd	-0.466098	0.0304866	0.00576837	-0.230214	0.00667338	0.00121017
MMP1291	Glycoside hydrolase, family 57 1273727:1274950 reverse MW:48450	nsd	nsd	0.129125	0.0514782	0.00968312	0.0631381	0.530189	0.091223	nsd	up	-0.0968522	0.00999343	0.00197077	0.300166	0.00109605	0.000215238	nsd	up	-0.3351	0.0318012	0.00599552	0.126952	0.00356339	0.000689025
MMP1292	glucan 1,4-alpha-glucosidase (glucoamylase) 1275017:1276882 reverse MW:71262	down	nsd	-0.284116	0.00285389	0.000719971	0.0820761	0.623452	0.105105	down	nsd	-0.727679	0.000852482	0.00021667	-0.246144	0.0301412	0.004289	nsd	nsd	-0.420655	0.155524	0.0252185	-0.0909633	0.229253	0.0294114
MMP1293	Glycosyl transferase, group 1 1276986:1278161 reverse MW:44262	down	nsd	-0.331081	0.00111621	0.000322906	0.70527	0.0453769	0.0103217	up	up	0.501738	0.000579936	0.000155525	0.676825	2.15009e-05	7.4165e-06	nsd	up	0.230361	0.018662	0.00370448	1.00071	0.00038443	9.78082e-05
MMP1294	Glycogen synthase 1278266:1279834 forward MW:59635	nsd	up	0.0101815	0.84781	0.120497	0.211197	0.000309378	0.000148001	down	up	-0.421257	0.000205024	6.22246e-05	0.153059	0.00100964	0.000201267	down	down	-0.33823	0.000352256	0.000124205	-0.266201	0.00125263	0.000276017
MMP1295	glucose-6-phosphate isomerase 1279866:1281182 forward MW:49256	nsd	nsd	0.113883	0.0588109	0.0108952	0.173634	0.181422	0.0355588	down	up	-0.230157	0.00450313	0.000966401	0.152728	0.000299806	7.04179e-05	nsd	down	0.0487759	0.522824	0.0758081	-0.118392	0.00329438	0.000647268
MMP1296	pfkC ADP-dependent phosphofructokinase/glucokinase 1281207:1282598 forward MW:52700	nsd	nsd	0.218981	0.0764638	0.0137066	-0.0645739	0.849488	0.137228	nsd	nsd	-0.534153	0.0397742	0.00690309	-0.00995497	0.938378	0.0999571	nsd	nsd	0.914094	0.00431472	0.00103287	0.373117	0.0502308	0.00748959
MMP1297	fdhB formate dehydrogenase beta subunit 1282622:1283785 reverse MW:43092	down	nsd	-0.871695	0.000271899	9.73774e-05	-0.271704	0.00619485	0.00181077	up	down	0.681427	3.55007e-05	1.40794e-05	-0.641362	3.56612e-06	1.60374e-06	up	nsd	1.43428	2.01464e-09	7.93829e-09	0.144009	0.110067	0.0153059
MMP1298	fdhA formate dehydrogenase alpha subunit 1283821:1285845 reverse MW:74057	down	down	-0.575876	8.97657e-06	6.36328e-06	-0.660827	2.57634e-05	1.85349e-05	up	down	0.952447	1.06218e-08	2.26727e-08	-0.67532	4.37399e-06	1.8906e-06	up	down	1.65008	1.52209e-11	1.71357e-10	-0.314518	5.70108e-05	1.92223e-05
MMP1299	carbonic anhydrase 1286147:1286599 reverse MW:16469	down	nsd	-0.631677	0.000140138	5.71033e-05	-1.47016	0.00533148	0.00160127	up	down	0.437489	3.366e-06	2.14346e-06	-1.02487	0.00027123	6.4511e-05	up	nsd	1.79474	0.000534347	0.000174729	-0.309177	0.00706294	0.00126542
MMP1300	hypothetical protein 1286620:1287153 reverse MW:20151									nsd
MMP1301	fdhC Formate transporter 1287191:1288015 reverse MW:28762	nsd	nsd	-0.536792	0.135701	0.0230716				up	down	1.60493	5.17435e-07	5.03404e-07	-1.7243	0.00169061	0.000315087	up		2.49749	0.00283035	0.000724185
MMP1302	hypothetical protein 1288260:1288505 reverse MW:8592									up		0.815085	0.000380888	0.000107582
MMP1303	Sensory transduction histidine kinase 1288715:1290634 reverse MW:70804	down	down	-0.458339	1.47708e-08	3.42419e-08	-0.279886	1.35475e-05	1.09329e-05	down	down	-0.478015	3.11943e-07	3.47944e-07	-0.238028	5.72315e-06	2.41706e-06	down	down	-0.204021	0.000361226	0.000126238	-0.109998	0.00201797	0.000417897
MMP1304	Response regulator receiver 1290662:1291021 reverse MW:13592	down	up	-0.237208	2.36789e-05	1.33183e-05	0.127744	0.000148017	7.73909e-05	down	down	-0.630986	3.41228e-06	2.16506e-06	-0.261096	3.98152e-06	1.74877e-06	down	down	-0.379085	4.40316e-06	3.59576e-06	-0.23374	0.00223586	0.000455291
MMP1305	conserved hypothetical protein 1291237:1292640 forward MW:51624	up	up	0.422084	5.66212e-09	1.6747e-08	0.14247	0.00211273	0.000726201	up	down	-0.0334247	0.00104862	0.000261412	-0.206152	6.41981e-07	3.99018e-07	down	down	-0.235819	6.30616e-05	2.99376e-05	-0.295697	1.80688e-06	1.07288e-06
MMP1306	conserved hypothetical protein 1292666:1293427 reverse MW:28057	down	nsd	-0.68258	0.00127519	0.000361581	-0.4232	0.26031	0.0491523	down	nsd	-0.563562	3.1465e-05	1.27549e-05	0.211649	0.0077976	0.0012638	nsd	nsd	0.470062	0.149894	0.0244314	-0.176541	0.010443	0.00181057
MMP1307	methyltransferase related protein 1293490:1294632 reverse MW:43441	up	down	0.752818	0.00112513	0.00032494	-0.943803	9.39015e-07	1.28156e-06	down	up	-0.290014	6.60303e-05	2.38908e-05	0.312649	0.000301905	7.0659e-05	nsd	nsd	0.232658	0.0142066	0.00295011	0.108416	0.478991	0.0578034
MMP1308	tal Transaldolase 1294684:1295331 reverse MW:23442	up	nsd	0.156041	0.00194077	0.000517786	0.390499	0.149707	0.0298473	nsd	nsd	0.229476	0.0255759	0.00464127	0.587545	0.00746683	0.00121467	up	nsd	0.769983	0.00254367	0.000665969	-0.449667	0.0212657	0.00341762
MMP1309	conserved hypothetical archaeal protein 1295407:1296018 reverse MW:23630	nsd	nsd				-0.184871	0.569993	0.0971511	nsd	nsd	0.420821	0.0346204	0.00609316	-0.886988	0.0730658	0.00977426	nsd	nsd
MMP1310	purO IMP cyclohydrolase 1296054:1296659 reverse MW:22582	down	up	-0.0963059	0.000196086	7.45041e-05	0.585018	2.98555e-05	2.10705e-05	nsd	up	-0.0205899	0.178705	0.0276455	0.394709	8.71345e-07	5.02749e-07	nsd	up	-0.00742942	0.399248	0.0597591	0.424599	1.22988e-06	7.97304e-07
MMP1311	ferredoxin 1296689:1296847 reverse MW:5436	nsd								nsd	nsd
MMP1312	conserved hypothetical protein 1296865:1297491 reverse MW:24097	nsd	nsd							nsd	nsd	0.0991666	0.447482	0.0638653	0.290025	0.0841552	0.0110889	nsd	nsd
MMP1313	fen-1 flap endonuclease 1297500:1298474 reverse MW:36806	nsd	nsd	-0.383465	0.0345217	0.00675273	0.194967	0.1712	0.0337692	nsd	nsd	0.186055	0.00499953	0.00105611	-0.0502697	0.275929	0.0329333	nsd	down	0.230199	0.0357734	0.00665681	-0.324052	0.00116723	0.0002589
MMP1314	Phosphoesterase, RecJ-like:RNA binding S1:OB-fold nucleic acid binding domain Related protein 1298511:1300796 reverse MW:85439	up	down	0.0527419	0.00116014	0.000332255	-0.225841	5.07004e-07	8.04325e-07	down	down	-0.241391	2.45018e-06	1.66308e-06	-0.103708	2.33022e-05	7.89322e-06	up	down	0.033503	0.000289572	0.000106387	-0.226342	5.15851e-07	3.93317e-07
MMP1315	korG 2-oxoglutarate oxidoreductase gamma subunit 1301117:1301650 reverse MW:19312	nsd	nsd	-0.0763773	0.182637	0.0303008	0.223959	0.0149283	0.00390264	up	up	-0.146222	6.97712e-05	2.50889e-05	0.591376	1.7161e-06	8.69711e-07	up	up	0.0845923	0.00247606	0.000651513	0.169007	2.34137e-05	9.0808e-06
MMP1316	korB 2-oxoglutarate oxidoreductase beta subunit 1301660:1302457 reverse MW:29266	nsd	nsd	-0.0423446	0.0233788	0.00476317	0.350286	0.0050997	0.00154296	down	up	-0.358142	0.00435785	0.000938675	0.223339	0.000440014	9.64714e-05	nsd	down	-0.0120366	0.728766	0.1012	-0.344111	3.38614e-05	1.24906e-05
MMP1317	conserved hypothetical protein 1302557:1303333 reverse MW:29162	nsd	up	-0.0113119	0.840609	0.119573	0.378617	0.00109251	0.000428717	nsd	nsd	0.0332377	0.570006	0.0792214	-0.0761196	0.0700363	0.00939762	nsd	down	0.438748	0.000829185	0.000252785	-0.531553	0.000308197	8.062e-05
MMP1318	lysS Lysyl-tRNA synthetase 1303479:1305104 reverse MW:62027	up	up	0.0794052	0.00070035	0.000218443	0.386846	0.000181813	9.12073e-05	up	up	0.186262	3.78288e-06	2.31627e-06	0.21198	2.53771e-06	1.20717e-06	nsd	down	-0.201354	0.00814578	0.00181276	-0.176643	0.000381532	9.77082e-05
MMP1319	rpsM SSU ribosomal protein S13 1305905:1306354 forward MW:17139	down	nsd	-0.167003	0.000838902	0.000251974	0.168892	0.0051397	0.00154868	down	up	-0.278091	0.000199859	6.07624e-05	0.393859	1.73731e-08	2.38458e-08	down	up	-0.649829	5.01795e-05	2.45618e-05	0.345012	0.000753746	0.000176832
MMP1320	SSU ribosomal protein S4P (S9E) 1306378:1306914 forward MW:20462	down	down	-0.233762	5.42002e-06	4.40464e-06	-0.540055	4.29884e-06	4.3602e-06	down	down	-0.462781	2.80791e-05	1.16245e-05	-0.106645	0.000849995	0.000171781	nsd	down	0.0387122	0.12284	0.0204015	-0.140694	9.66065e-07	6.61426e-07
MMP1321	rpsK SSU ribosomal protein S11 1306924:1307298 forward MW:13418	up	nsd	0.219251	0.000488749	0.000161861	-0.206649	0.0111047	0.0030046	up	down	0.290571	2.27952e-05	9.97967e-06	-0.163346	4.41472e-05	1.35282e-05	nsd	down	-0.326684	0.00416076	0.00101202	-0.28417	7.01015e-06	3.33587e-06
MMP1322	rpoD DNA-directed RNA polymerase, subunit D 1307356:1307898 forward MW:20138	up	nsd	0.0541388	0.00185292	0.000495889	-0.0108003	0.503409	0.0873465	nsd	up	-0.0114848	0.0147566	0.00280888	0.0796429	4.31787e-05	1.33244e-05	up	up	0.16953	8.60397e-05	3.85253e-05	0.312941	1.09456e-05	4.86307e-06
MMP1323	LSU Ribosomal protein L18E 1307955:1308317 forward MW:12871	up	down	0.0920704	1.29763e-06	1.37411e-06	-0.0763229	4.23842e-05	2.80275e-05	up	up	-0.177799	0.000127771	4.20585e-05	0.174663	9.84946e-05	2.66495e-05	nsd	down	0.039304	0.0075317	0.00169101	-0.251541	1.92752e-05	7.67537e-06
MMP1324	LSU ribosomal protein L13P 1308338:1308751 forward MW:15195	down	down	-0.251022	2.99492e-06	2.74745e-06	-0.282276	3.17357e-05	2.22284e-05	nsd	up	-0.0363933	0.00544611	0.00113945	0.101614	1.57672e-06	8.2376e-07	nsd	down	-0.0764669	0.0533729	0.00943073	-0.146593	1.97437e-05	7.83869e-06
MMP1325	rpsI SSU ribosomal protein S9P 1308765:1309169 forward MW:14877	nsd	nsd	0.0207527	0.342511	0.0534157	0.00329406	0.949641	0.150634	nsd	down	-0.186273	0.00908948	0.0018088	-0.283685	0.000383892	8.68103e-05	nsd	down	-0.422257	0.00702627	0.00158884	-0.498575	3.38807e-05	1.24906e-05
MMP1326	rpoN DNA-directed RNA polymerase, subunit N 1309208:1309414 forward MW:8237	up	down	0.246265	0.000665844	0.000209971	-0.250171	0.000671542	0.000288217	up	nsd	0.243205	2.00326e-05	9.01824e-06	0.0239426	0.306551	0.0361623	up	down	0.319951	1.85084e-06	1.77875e-06	-0.255384	0.000993787	0.000225651
MMP1327	rpoK DNA-directed RNA polymerase, subunit K 1309563:1309736 forward MW:6186	nsd	nsd	-0.583873	0.00512401	0.00123111	-0.541101	0.119207	0.0244489	nsd	nsd	-0.219556	0.0120649	0.00235016	-8.64698e-05	0.997216	0.105627	nsd	nsd	-1.71954	0.0466604	0.00837614	0.041984	0.674934	0.0775442
MMP1328	Enolase 1309768:1310703 forward MW:34500	up	nsd	0.225748	0.00177098	0.00047638	-0.017636	0.840793	0.136179	nsd	nsd	-0.240319	0.0873503	0.0142163	0.0342125	0.593359	0.0660347	nsd	nsd	0.200288	0.291453	0.0446853	-0.042596	0.62997	0.0731929
MMP1329	ferredoxin 1310751:1310939 forward MW:6776										nsd
MMP1330	Hydrogenase expression/formation protein (HUPF/HYPC) 1310965:1311231 reverse MW:9871	nsd	nsd	1.00488	0.0476839	0.00901884	-0.472729	0.0813876	0.0174239	nsd	nsd				-0.563018	0.120457	0.0153652	nsd	nsd	-0.511249	0.253912	0.0394671
MMP1332	NAD binding site:FAD-dependent pyridine nucleotide-disulphide oxidoreductase 1311840:1312994 reverse MW:43811	up	up	0.224423	0.00089545	0.000266689	0.947411	1.4776e-06	1.90459e-06	down	up	-0.197218	5.77235e-05	2.12973e-05	0.347986	5.83511e-06	2.45647e-06	down	down	-1.04793	4.61477e-07	6.38224e-07	-0.477379	3.10271e-06	1.72051e-06
MMP1333	aroC Chorismate synthase 1313078:1314199 forward MW:40790	nsd	up	0.062174	0.0875364	0.0155292	0.262148	4.93302e-05	3.14649e-05	up	up	0.219872	0.000612282	0.000162704	0.37202	2.83357e-05	9.35766e-06	down	nsd	-0.253953	0.000234591	9.04018e-05	0.0292808	0.16902	0.0223682
MMP1334	Solute-binding protein/glutamate receptor:ATP/GTP-binding site motif A (P-loop):GTP-binding protein, HSR1-related:GTP-binding... 1314582:1315736 forward MW:44053	nsd	nsd	0.483294	0.0630049	0.0115598	0.940788	0.0261544	0.00634584	nsd	nsd	0.148448	0.0307698	0.00548157	0.0198314	0.590707	0.0657951	nsd	nsd	0.146668	0.0825171	0.0141213	0.0741289	0.650002	0.0753898
MMP1335	Mevalonate kinase 1315756:1316709 reverse MW:35202	nsd	nsd	-1.15311	0.00680832	0.00158905				nsd	up	0.371934	0.559498	0.0778845	1.10732	0.000642017	0.00013428	nsd	nsd	-0.0408933	0.871608	0.118428	0.284845	0.0306711	0.00480263
MMP1336	selB Archaeal translation factor specialized for selenocysteine insertion 1316720:1318126 reverse MW:51364	nsd	nsd	-0.0514725	0.107547	0.0186925	-0.280062	0.00468208	0.00144601	up	down	0.482524	0.00019358	5.91615e-05	-0.905507	0.000195969	4.82658e-05	nsd	nsd	-0.0606725	0.533679	0.077169	-0.139354	0.146943	0.0196991
MMP1337	hydrogenase maturation protease, related 1318233:1318715 forward MW:17711	nsd	nsd	0.0139507	0.857207	0.121732	0.199789	0.151968	0.0302327	nsd	nsd	0.0695064	0.0439673	0.00755595	0.055123	0.0633274	0.00854965	nsd	nsd	-0.236548	0.050667	0.00900307	0.0897737	0.00859776	0.00150425
MMP1338	hypothetical protein 1318845:1319039 forward MW:7464									nsd									nsd
MMP1339	SAM (and some other nucleotide) binding motif 1319058:1319852 reverse MW:29824									nsd	nsd	-0.385542	0.058682	0.00990967					nsd
MMP1340	mre11 DNA repair exonuclease of the SbcD/Mre11-family 1319955:1321073 forward MW:43263	nsd	nsd	0.518225	0.0471702	0.00894139	-0.203906	0.294275	0.054621	nsd	down	0.068912	0.0685372	0.0114415	-0.172403	9.66488e-05	2.62039e-05	nsd	nsd	0.613733	0.123173	0.0204353	-0.121133	0.705881	0.0804797
MMP1341	rad50 DNA double-strand break repair rad50 ATPase 1321087:1324068 forward MW:116893	up	up	0.62616	5.59401e-06	4.46346e-06	1.18642	1.15902e-05	9.56125e-06	up	up	0.23178	0.000840858	0.000214027	0.11925	0.000248073	5.96494e-05	nsd	down	0.132757	0.164017	0.0264596	-0.397447	0.00010923	3.30878e-05
MMP1342	conserved hypothetical protein 1324077:1324472 forward MW:15298	nsd	nsd	-0.306099	0.523992	0.0790589				up	nsd	0.846316	0.00249239	0.00055955	0.408341	0.319188	0.0374489	nsd	nsd	0.468348	0.0165466	0.00335211	-0.164192	0.622336	0.0724314
MMP1343	conserved hypothetical protein 1324489:1325289 reverse MW:29811		nsd							nsd		-0.0898403	0.40482	0.058347					nsd
MMP1344	hypothetical protein 1325299:1325775 reverse MW:17855		nsd							up	nsd	0.400813	5.66205e-05	2.09627e-05				nsd	nsd				-0.492628	0.192466	0.0252469
MMP1345	undecaprenyl pyrophospahte synthetase related protein (Di-trans-poly-cis-decaprenylcistransferase) 1325780:1326574 reverse MW:30974	nsd								nsd	nsd	0.109115	0.161085	0.0251866	-0.0950564	0.581568	0.0648868	up	nsd	0.38658	0.00219717	0.000591967	0.130037	0.0753627	0.0108861
MMP1346	Basic helix-loop-helix dimerization domain bHLH 1326591:1327322 reverse MW:27443	nsd	nsd				-0.0987968	0.880994	0.141701	up	nsd	0.442615	0.000276234	8.07804e-05	0.584165	0.0219066	0.00323244	nsd	down	0.594007	0.0148801	0.00306974	-0.476354	0.00397612	0.00075791
MMP1347	HstB archaeal histone B 1327452:1327652 reverse MW:7015									nsd	down	0.139608	0.0800907	0.0131942	-0.333806	7.40513e-07	4.45548e-07		down				-0.479335	0.00258886	0.000521632
MMP1348	Conserved hypothetical protein 1327842:1328924 reverse MW:40465	nsd	nsd	0.134084	0.270754	0.0431667	0.343451	0.0171363	0.0043691	nsd	nsd	0.0882981	0.368901	0.0537004	0.520498	0.0199439	0.00296047	up	nsd	0.451737	0.000260291	9.71986e-05	-0.164828	0.0823421	0.0118179
MMP1349	NAD+ synthase related protein 1328952:1329728 reverse MW:28562	up	down	0.134344	0.00128538	0.000363574	-0.124576	0.000732856	0.000310564	up	down	-0.210079	0.0042044	0.000907036	-0.0713059	0.00401273	0.00069117	down	down	-0.223615	7.4013e-06	5.32664e-06	-0.143975	2.03884e-05	8.04702e-06
MMP1350	conserved hypothetical protein 1329745:1331058 reverse MW:49237	up	nsd	0.250163	1.18598e-05	7.85529e-06	-0.237208	0.00744684	0.00213306	down	nsd	-0.192922	0.000467905	0.000128835	0.0527239	0.198861	0.0246504	nsd	nsd	-0.0261164	0.377825	0.0568767	0.148664	0.065237	0.00952597
MMP1351	undefined product 1331065:1331550 reverse MW:19184	nsd	up	-0.0138815	0.948947	0.133216	0.866965	0.00164983	0.000590036	nsd	nsd	-0.300442	0.391814	0.0565656	0.217156	0.354335	0.0411362	nsd	nsd	0.421892	0.0586798	0.0103221	-0.396149	0.0499415	0.00745873
MMP1352	NAD binding site:TonB-dependent receptor protein:Thiamine biosynthesis Thi4 protein 1331721:1332509 reverse MW:27925	up	down	0.269463	3.22475e-06	2.94255e-06	-0.263186	4.33905e-05	2.85185e-05	up	up	0.514989	4.73439e-06	2.7183e-06	0.166431	4.49987e-05	1.36936e-05	up	up	0.545164	1.56283e-06	1.53951e-06	0.116745	0.000116236	3.49734e-05
MMP1353	conserved hypothetical protein 1332600:1333574 reverse MW:37170	nsd	nsd	-0.458186	0.0101323	0.00226326	0.696413	0.0137395	0.00363283	up	nsd	0.722585	0.000326379	9.35435e-05	0.170096	0.0302875	0.00429591	nsd	nsd	-0.138353	0.184322	0.0294043	0.195694	0.0148772	0.00250179
MMP1354	Thiamine biosynthesis protein:THUMP domain 1333713:1334864 forward MW:43689	up	nsd	0.206899	0.000176647	6.80979e-05	-0.491002	0.0099408	0.00273353	up	up	0.346347	8.76446e-05	3.06965e-05	0.646251	4.7284e-06	2.02947e-06	up	nsd	0.443139	0.00285409	0.000729075	0.375228	0.0153434	0.00256732
MMP1355	Bacterial transferase hexapeptide repeat 1334880:1335560 forward MW:25760	nsd	nsd				-0.322627	0.351701	0.0639372	nsd	nsd	0.557974	0.00836423	0.00166885	0.17231	0.480057	0.0544838	nsd	nsd	0.276767	0.0941596	0.0159235	0.293388	0.174699	0.023097
MMP1356	conserved hypothetical protein 1335578:1336522 reverse MW:35771	nsd	nsd	-0.180549	0.101496	0.0177126	0.0569539	0.83618	0.13555	nsd	down	-0.046015	0.47289	0.0670543	-0.280126	0.000529705	0.000113492	nsd	nsd	0.170324	0.433938	0.0645225	-0.295044	0.059667	0.00877951
MMP1357	ThiamineS 1336529:1336783 reverse MW:9510	nsd		0.155147	0.56296	0.0843449
MMP1358	ferredoxin 1336828:1337226 reverse MW:14756	nsd	nsd	0.141421	0.140706	0.0237812	0.0715556	0.468914	0.0823737	nsd	down	0.18443	0.181713	0.0280365	-0.331143	0.00339843	0.0005939	nsd	nsd	-0.0894484	0.152758	0.0248467	-0.289336	0.223471	0.028752
MMP1359	conserved hypothetical protein 1337240:1338781 reverse MW:55617	down	up	-0.0433337	0.00147798	0.000410634	0.197182	1.571e-05	1.23036e-05	down	nsd	-0.0703039	0.00414004	0.000897277	0.0249717	0.203947	0.025186	down	nsd	-0.185254	0.00135132	0.000386541	-0.0797781	0.00598788	0.00109772
MMP1360	rpoH RNA polymerase H/23 kD subunit 1339035:1339271 forward MW:8750	down	nsd	-0.628259	1.16336e-06	1.26311e-06	-0.0202142	0.637407	0.107165	down	down	-0.49397	2.92367e-05	1.20468e-05	-0.178088	0.00476429	0.000807948	up	down	-0.176615	0.00197389	0.000537321	-0.195419	0.00049794	0.000122831
MMP1361	rpoB2 DNA-directed RNA polymerase subunit B 1339353:1340852 forward MW:55882	down	up	-0.139543	0.000166255	6.45496e-05	0.319468	1.0865e-05	9.16673e-06	down	nsd	-0.324278	2.40612e-08	4.29956e-08	-0.0379731	0.012687	0.00195753	down	down	-0.337823	5.55072e-06	4.331e-06	-0.155151	2.00619e-05	7.94152e-06
MMP1362	rpoB1 Glycoside hydrolase, family 1:DNA-directed RNA polymerase, beta subunit:ATP/GTP-binding site motif A (P-loop) 1340896:1342731 forward MW:68555	down	nsd	-0.17247	2.74993e-05	1.51201e-05	-0.0152329	0.0899118	0.0190946	down	nsd	-0.256104	5.10564e-09	1.33447e-08	-0.00571534	0.245208	0.029604	down	nsd	-0.114114	8.00841e-06	5.70838e-06	-0.0056656	0.298356	0.0375586
MMP1363	rpoA1,rpoT RNA polymerase, alpha subunit 1342783:1345452 forward MW:98847	down	down	-0.170484	7.41362e-06	5.48187e-06	-0.0673222	0.0011198	0.000435741	up	nsd	-0.178859	8.65402e-08	1.20145e-07	0.00801877	0.103966	0.0134175	down	down	-0.0678963	0.000667206	0.000210319	-0.123547	4.08931e-06	2.14358e-06
MMP1364	rpoA2 RNA polymerase, A/beta'/A' subunit 1345497:1346657 forward MW:42795	down	nsd	-0.101123	0.000698765	0.000218346	0.00848143	0.65735	0.109921	up	up	0.0380169	0.000732901	0.000190706	0.10072	0.00136792	0.000261491	up	down	0.0795909	0.000398618	0.000137585	-0.0246867	0.00345053	0.000671071
MMP1365	Ribosomal protein L30E 1346873:1347175 forward MW:10824	nsd	nsd	0.0117683	0.541078	0.0814934	0.0393991	0.0238861	0.00587224	down	down	-0.14862	4.72456e-05	1.78311e-05	-0.139984	0.000630874	0.000132159	nsd	down	0.0316008	0.0432263	0.00785199	-0.282085	2.61341e-07	2.31745e-07
MMP1366	KH domain:KH domain, type 1 1347192:1347713 forward MW:19404	up	down	0.112174	0.0016936	0.000458981	-0.321723	5.23676e-07	8.16811e-07	nsd	nsd	0.0433459	0.0123166	0.00239387	0.0301555	0.0102201	0.00159558	nsd	down	0.0577356	0.0100934	0.00217924	-0.208065	0.000120879	3.58876e-05
MMP1367	rpsL SSU ribosomal protein S12 1347723:1348166 forward MW:16156	nsd	nsd	-0.380396	0.0483053	0.0091263	0.849162	0.0107307	0.00292473	down	nsd	-0.879753	2.71954e-06	1.82469e-06	0.646576	0.00753891	0.00122488	nsd	nsd	-1.57723	0.0129076	0.00271978	0.0281487	0.858078	0.0957372
MMP1368	SSU ribosomal protein S7P 1348200:1348766 forward MW:20796	down	nsd	-0.0816233	4.25377e-07	5.79202e-07	0.0118105	0.0173521	0.00441805	down	down	-0.319834	1.9717e-08	3.70022e-08	-0.0336669	0.000303481	7.09021e-05	down	down	-0.282931	6.25519e-07	7.72667e-07	-0.190664	3.11118e-07	2.6424e-07
MMP1369	aEF-2 translation elongation factor EF-2 1348868:1351051 forward MW:80135	down	nsd	-0.00711685	0.000735616	0.000226967	0.00447334	0.0272471	0.00658515	up	up	0.0299623	8.96782e-06	4.62542e-06	0.00874644	5.28759e-05	1.56921e-05	up	down	0.0582466	2.2604e-06	2.09568e-06	-0.119698	3.12487e-08	4.58477e-08
MMP1370	aEF-1 alpha translation elongation factor EF-1, subunit alpha 1351135:1352421 forward MW:46397	up	up	0.20852	7.68052e-13	1.64698e-11	0.0864952	1.84621e-09	9.75875e-09	up	up	0.0639015	5.71419e-10	2.72203e-09	0.13149	1.80176e-11	1.48062e-10	up	down	-0.20218	2.01285e-10	1.51071e-09	-0.143756	1.13502e-10	6.09247e-10
MMP1371	rpsJ SSU ribosomal protein S10 1352470:1352778 forward MW:11545	down	up	-0.576062	6.43783e-06	4.86519e-06	0.269477	9.16779e-07	1.26048e-06	down	up	-0.246692	7.63349e-06	4.07552e-06	0.254242	4.95361e-06	2.11923e-06	down	up	-0.11527	4.45467e-06	3.60056e-06	0.328656	3.54739e-07	2.92047e-07
MMP1372	manB Phosphoglucomutase/phosphomannomutase 1353065:1354378 forward MW:49980	up	nsd	0.106126	5.20734e-05	2.55232e-05	0.0190356	0.308472	0.0569712	up	nsd	0.197424	1.17246e-05	5.73522e-06	0.0610847	0.0382682	0.00533596	down	down	-0.178182	6.38321e-05	3.02123e-05	-0.2475	1.99894e-06	1.17137e-06
MMP1373	conserved hypothetical archaeal protein 1354441:1355526 reverse MW:40413	down	nsd	-0.278843	1.90284e-06	1.88687e-06	-0.0330023	0.0382848	0.00884947	up	up	0.459743	1.75304e-11	1.80583e-10	0.548923	1.50311e-07	1.20096e-07	up	up	0.0806549	0.00264318	0.000686321	0.468936	3.5282e-06	1.89384e-06
MMP1374	RNase HII Ribonuclease HII 1355645:1356373 forward MW:27670									nsd
MMP1375	SAM (and some other nucleotide) binding motif 1356373:1357251 forward MW:32587	nsd	up	-0.0383831	0.548763	0.0822897	0.478595	0.000446275	0.000202528	nsd	up	0.101602	0.149735	0.0234959	0.591053	2.32415e-05	7.89295e-06	up	nsd	0.54037	0.00203285	0.000552418	-0.0884096	0.0113889	0.00195436
MMP1377	conserved hypothetical protein 1357616:1358683 forward MW:41104	nsd		0.322407	0.0381387	0.00735126				nsd	nsd	-0.332917	0.0969174	0.0156055	0.11904	0.721472	0.0789585	nsd	nsd				-0.0729859	0.609251	0.0712172
MMP1378	hypothetical protein 1358903:1359079 forward MW:6660	down	down	-1.0143	3.63931e-07	5.11736e-07	-0.82895	2.42559e-09	1.12554e-08	down	down	-1.34447	8.02326e-07	7.13211e-07	-1.16629	2.31982e-06	1.13634e-06	down	down	-0.846888	1.07335e-07	1.96712e-07	-0.324269	3.85026e-06	2.04221e-06
MMP1379	thyA Thymidylate synthase 1359094:1359732 reverse MW:24422	down	up	-0.0884507	6.49484e-05	3.0442e-05	0.27504	0.00124603	0.000471036	nsd	up	-0.002928	0.538428	0.0754916	0.0834083	0.00100341	0.000200328	down	down	-0.136914	0.000589997	0.00018939	-0.120243	7.63629e-05	2.43986e-05
MMP1380	Chlorohydrolase 1359806:1360924 forward MW:41364	nsd	nsd	0.249652	0.00478064	0.00115508	0.0697852	0.727709	0.120064	down	nsd	-0.308599	0.000150407	4.80343e-05	0.10753	0.187664	0.0234165	nsd	down	-0.297181	0.00441389	0.00105088	-0.110934	0.00539338	0.00099417
MMP1381	Beta-lactamase-like:ATP/GTP-binding site motif A (P-loop) 1360985:1362253 forward MW:46853	nsd	up	0.0547703	0.263382	0.0420696	0.483849	0.000489862	0.00022069	down	up	-0.0909456	0.00387661	0.000846469	0.141392	0.00306	0.000540491	nsd	down	-0.252902	0.0432424	0.00785199	-0.381914	0.000269849	7.15651e-05
MMP1382	fruA coenzyme F420-reducing hydrogenase subunit alpha 1362470:1363714 forward MW:46072	down	down	-0.600052	7.50511e-14	2.57498e-12	-0.992077	3.10862e-15	4.73963e-13	down	down	-0.726672	1.42708e-12	2.77677e-11	-0.748166	1.73195e-14	7.60711e-13	up	down	-0.0325472	1.04325e-05	6.90878e-06	-0.828662	3.88578e-14	2.50294e-12
MMP1383	fruD coenzyme F420-reducing hydrogenase delta subunit 1363751:1364341 forward MW:22062	down	down	-0.486191	0.000703452	0.000219013	-0.171782	0.000125159	6.63744e-05	up	up	-0.310509	2.71255e-05	1.13641e-05	0.189247	7.9614e-05	2.23064e-05	nsd	up	0.0725351	0.194947	0.0309739	0.43414	1.46461e-07	1.48895e-07
MMP1384	fruG coenzyme F420-reducing hydrogenase subunit gamma 1364356:1365042 forward MW:24115	down	down	-0.567333	3.36106e-09	1.13056e-08	-1.20228	1.10188e-10	9.73912e-10	down	down	-0.556341	1.91414e-09	6.70404e-09	-0.604916	3.2277e-09	7.46146e-09	down	down	-0.417402	3.84243e-06	3.18744e-06	-0.825766	5.36483e-09	1.16038e-08
MMP1385	fruB coenzyme F420-reducing hydrogenase subunit beta 1365076:1365924 forward MW:30776	down	down	-0.811017	2.75581e-07	4.07547e-07	-0.98934	9.76006e-09	3.48382e-08	down	down	-1.05045	4.13964e-08	6.60024e-08	-1.00155	2.03803e-09	5.26559e-09	down	down	-0.654864	1.36724e-05	8.68928e-06	-0.89881	4.40485e-08	6.09382e-08
MMP1386	Conserved hypothetical protein 341 1366033:1367040 forward MW:37084	nsd								nsd	nsd	0.371716	0.0190094	0.00353013	-0.118008	0.40272	0.04619	nsd	up	0.439166	0.0621469	0.0108834	-0.186732	0.00493927	0.000920579
MMP1387	Protein of unknown function DUF52 1367087:1367941 forward MW:31921	down	nsd	-0.867562	1.70845e-05	1.03929e-05	0.0872216	0.503528	0.0873465	down	nsd	-0.130864	0.00415304	0.000898982	0.399715	0.148222	0.0187435	nsd	nsd	-0.12071	0.117102	0.0194897	0.0496125	0.690949	0.0791132
MMP1388	Redox-active disulfide protein 2 1367987:1368232 reverse MW:9186	up	nsd	1.22581	1.90704e-07	3.02916e-07				up	nsd	0.670803	2.57618e-06	1.73515e-06				up	down	1.92384	0.000185975	7.42075e-05	-0.540881	0.0010834	0.00024312
MMP1389	conserved hypothetical protein 1368288:1369436 reverse MW:43154									nsd
MMP1390	conserved hypothetical archaeal protein 1369544:1369714 reverse MW:6443	nsd								nsd									nsd
MMP1391	asd Aspartate-semialdehyde dehydrogenase 1369848:1370894 reverse MW:37881	up	up	0.0569774	0.000445453	0.000148793	0.236963	1.11967e-05	9.36141e-06	up	up	0.0536052	0.00065795	0.000173056	0.232574	1.88685e-07	1.47991e-07	nsd	up	0.0992888	0.0176453	0.00354733	0.0348253	0.000193892	5.38282e-05
MMP1392	Protein of unknown function UPF0027 1370973:1372415 reverse MW:52801	down	down	-0.0492392	0.00239921	0.000619851	-0.248325	0.00023094	0.0001134	up	up	0.106137	0.000470589	0.000129371	0.306013	1.80614e-05	6.4148e-06	up	up	-0.134963	6.33448e-06	4.77699e-06	0.0717893	0.0014371	0.000313067
MMP1393	conserved hypothetical protein 1372554:1372970 forward MW:15453																		nsd
MMP1394	aroD 3-dehydroquinate dehydratase (Type I DHQase) 1372973:1373629 reverse MW:24532	nsd	up	0.182199	0.0652355	0.0119054	0.3941	0.00281715	0.000932498	nsd	up	0.0871584	0.0898538	0.0145831	0.290726	0.00218716	0.00039751	nsd	up	0.175743	0.0044445	0.00105657	0.312324	7.92391e-05	2.51975e-05
MMP1395	Helix-hairpin-helix motif:DEAD/DEAH box helicase:Helicase, C-terminal:Helix-hairpin-helix DNA-binding, class 1:ERCC4 domain 1373639:1375897 reverse MW:85745	nsd	nsd	-0.305451	0.0150642	0.00322109	0.152021	0.590527	0.100099	nsd	nsd	0.0563958	0.343333	0.0503552	-0.00998105	0.924083	0.0986739	nsd	nsd	-0.902198	0.00641876	0.00145774	0.231091	0.232801	0.0298095
MMP1396	Aminotransferase (subgroup I) 1376054:1377358 reverse MW:49488	up	nsd	0.41391	7.50811e-06	5.50428e-06	0.135083	0.00896725	0.00251424	down	down	-0.419557	9.67199e-05	3.35396e-05	-0.712036	1.9627e-05	6.88768e-06	down	down	-0.987964	9.17667e-07	1.05924e-06	-0.790362	9.34764e-05	2.92399e-05
MMP1397	smc1 structural maintenance of chromosome protein 1377736:1381305 forward MW:137185	down	nsd	-0.0751024	3.83668e-05	1.9765e-05	0.0485778	0.0468304	0.0106263	down	up	-0.0573015	0.000420016	0.000116565	0.0167872	0.000431529	9.4927e-05	down	down	-0.123446	3.21699e-05	1.73567e-05	-0.174741	1.50203e-05	6.29882e-06
MMP1398	dapE Succinyl-diaminopimelate desuccinylase 1381339:1382586 forward MW:46968	nsd	down	-0.0551536	0.431844	0.0663818	-0.720991	1.57223e-07	3.07183e-07	up	down	0.379805	3.60816e-07	3.82944e-07	-0.365408	1.19392e-07	1.00845e-07	up	up	0.142343	0.000892143	0.000270409	0.177716	5.64481e-05	1.90853e-05
MMP1399	Aspartate/glutamate/uridylate kinase 1382587:1383225 forward MW:23299	nsd	nsd				-0.374401	0.484458	0.0845918	nsd	nsd	0.0721724	0.802665	0.108375	0.486117	0.269372	0.0322318	nsd	down				-1.59907	7.90488e-05	2.51967e-05
MMP1400	M. jannaschii predicted coding region MJ0458.1 1383244:1383408 forward MW:5918	nsd	nsd	-0.208595	0.253514	0.0406068	0.606938	0.018054	0.00455303	down	up	-0.451496	0.00373343	0.000820319	0.780633	0.00548922	0.000916727	nsd	down	0.545291	0.024556	0.00474304	-0.540483	7.16751e-05	2.32327e-05
MMP1401	aEF-1 beta translation elongation factor aEF-1 beta 1383440:1383709 forward MW:9820	nsd	nsd	0.374565	0.0155225	0.00331201				nsd	nsd	-0.646779	0.14043	0.0221349	0.294896	0.0396058	0.0055108		nsd				-0.258471	0.0429541	0.00655017
MMP1402	hypothetical protein 1383801:1384010 forward MW:8002	nsd	nsd	-0.0678751	0.0383111	0.0073762	0.173988	0.017816	0.00451277	nsd	nsd	0.504209	0.0109132	0.00213589				nsd	down				-0.641196	0.00310549	0.000616474
MMP1403	rplV LSU ribosomal protein L22P 1384030:1384491 forward MW:17457	nsd	down	-0.0564805	0.01497	0.00321009	-0.165143	4.71211e-05	3.02638e-05	nsd	nsd	-0.0279955	0.111905	0.0177828	0.0445177	0.0438732	0.00606614	nsd	down	-0.161046	0.00498439	0.00116558	-0.19422	4.14522e-05	1.47159e-05
MMP1404	rpsC SSU ribosomal protein S3P 1384502:1385137 forward MW:23254	down	up	-0.268392	2.12201e-06	2.06834e-06	0.147569	3.81449e-05	2.55601e-05	up	up	-0.116508	2.37643e-05	1.03009e-05	0.0396363	0.00126322	0.000243705	down	up	-0.0833805	0.00232101	0.000616896	0.147489	9.83367e-07	6.69854e-07
MMP1405	rpmC LSU ribosomal protein L29P 1385148:1385363 forward MW:7784	down		-1.68995	0.00213076	0.000558059				nsd	nsd	-0.00415104	0.907097	0.12089	0.341565	0.41378	0.0473285		nsd				-0.199956	0.104629	0.0146714
MMP1406	Protein translation factor SUI1 homolog 1385447:1385755 forward MW:11503	nsd	up	-0.0821866	0.0069907	0.0016272	0.285012	0.00170085	0.000605945	up	up	0.214166	1.67877e-05	7.67582e-06	0.247502	4.25944e-07	2.87822e-07	up	up	0.252654	3.71318e-05	1.93789e-05	0.373715	0.000131372	3.87455e-05
MMP1407	Protein of unknown function UPF0086 1385831:1386121 forward MW:11050	nsd	nsd				-0.731397	0.0604371	0.0133387		nsd				0.180955	0.557747	0.0626002	nsd	nsd	0.278685	0.130531	0.0216333	-0.873667	0.0157986	0.0026206
MMP1408	rpsQ SSU ribosomal protein S17P 1386287:1386616 forward MW:12141	down	up	-0.148658	7.35933e-05	3.34875e-05	0.173215	0.000760176	0.00031995	up	down	0.0364708	0.000508581	0.000138943	-0.0422391	0.00160352	0.000300556	down	down	-0.451929	1.4311e-07	2.46694e-07	-0.168451	3.46678e-07	2.88956e-07
MMP1409	rplN LSU ribosomal protein L14P 1386637:1387035 forward MW:14268	down	down	-0.188735	4.18175e-06	3.58686e-06	-0.275607	1.85075e-06	2.26001e-06	down	down	-0.25779	4.05752e-06	2.42508e-06	-0.117847	0.000625873	0.00013153	down	down	-0.135796	3.53846e-05	1.87149e-05	-0.37593	5.06663e-08	6.57505e-08
MMP1410	rplX LSU ribosomal protein L24P 1387055:1387414 forward MW:13394	down	nsd	-0.199377	0.000123131	5.15148e-05	0.130081	0.0215806	0.00533372	down	up	-0.456839	4.39411e-06	2.58219e-06	0.140947	4.21001e-05	1.30527e-05	down	down	-0.310255	0.0017537	0.000485771	-0.173202	3.0427e-05	1.14694e-05
MMP1411	SSU ribosomal protein S4E 1387426:1388160 forward MW:27070	up	up	0.0460459	0.00113708	0.000327337	0.223337	2.74421e-08	8.14305e-08	down	up	-0.390161	3.17579e-08	5.39942e-08	0.0531325	0.000149776	3.86215e-05	down	down	-0.330916	1.00655e-06	1.12514e-06	-0.0624805	0.000217545	5.96995e-05
MMP1412	rplE LSU ribosomal protein L5P 1388189:1388734 forward MW:20359	up	down	0.0752256	8.46713e-05	3.76757e-05	-0.32764	1.63448e-06	2.04986e-06	nsd	down	0.0025434	0.101785	0.016293	-0.252734	2.58562e-07	1.91404e-07	up	down	0.280491	1.26123e-07	2.2555e-07	-0.404012	5.29193e-08	6.59923e-08
MMP1413	rpsN SSU ribosomal protein S14P 1388744:1388905 forward MW:6100	nsd	down				-0.782481	0.000543531	0.000240204	nsd	nsd	-0.139778	0.431215	0.061846				nsd	down	-1.52459	0.0073747	0.00166049	-0.709849	0.000625186	0.000149814
MMP1414	rpsH SSU ribosomal protein S8P 1388924:1389316 forward MW:14323	down	down	-0.289986	4.92064e-05	2.42683e-05	-0.173849	4.26326e-07	6.88097e-07	down	up	-0.239623	1.46942e-06	1.1386e-06	0.147374	3.18941e-05	1.02753e-05	up	nsd	-0.163781	8.59915e-05	3.85253e-05	-0.0236684	0.211666	0.0274172
MMP1415	rplF LSU ribosomal protein L6P 1389338:1389886 forward MW:19970	down	up	-0.0857369	6.9192e-05	3.1994e-05	0.201795	1.32493e-07	2.67308e-07	down	down	-0.189842	8.51603e-06	4.47844e-06	-0.0692309	0.00032398	7.47633e-05	down	down	-0.178367	1.02691e-05	6.85819e-06	-0.17762	4.21652e-06	2.20167e-06
MMP1416	LSU ribosomal protein L32E 1389896:1390303 forward MW:15535	down	up	-0.408218	0.00382429	0.000942601	0.126654	0.000737927	0.000312	down	up	-0.515899	2.30272e-06	1.61065e-06	0.180059	0.00279878	0.000497017	down	up	-0.738935	0.000115641	4.8218e-05	0.1829	3.52952e-05	1.29764e-05
MMP1417	LSU ribosomal protein L19E 1390330:1390779 forward MW:17301	down	down	-0.136383	0.00274866	0.000698559	-0.320618	4.40622e-05	2.86964e-05	up	up	-0.243781	9.45656e-05	3.29229e-05	0.108015	0.00236585	0.000425875	nsd	nsd	-0.10094	0.0377944	0.00697523	0.0586449	0.124256	0.0170128
MMP1418	LSU ribosomal protein L18P 1390803:1391384 forward MW:21409	down	up	-0.2447	8.38783e-07	9.66111e-07	0.438213	1.10385e-07	2.35504e-07	down	up	-0.419359	5.08851e-07	4.97819e-07	0.132424	1.03917e-05	4.02729e-06	down	down	-0.645914	2.31202e-08	5.97381e-08	-0.139226	6.42282e-08	7.73431e-08
MMP1419	rpsE SSU ribosomal protein S5P 1391395:1392072 forward MW:24376	down	down	-0.245922	5.85422e-06	4.53555e-06	-0.102069	4.0803e-05	2.72429e-05	down	down	-0.292465	4.66219e-06	2.7004e-06	-0.109031	0.000109272	2.92057e-05	up	nsd	0.0609762	0.000520641	0.000171672	-0.0207987	0.0199099	0.00322288
MMP1420	rpmD LSU ribosomal protein L30P 1392104:1392568 forward MW:17269	nsd	nsd	-0.052138	0.0172118	0.00362735	-0.0302753	0.270942	0.0509525	up	down	-0.15989	6.64795e-06	3.5821e-06	-0.176317	4.51583e-05	1.37105e-05	down	down	-0.533092	5.23475e-07	6.93328e-07	-0.0594339	6.54227e-05	2.15708e-05
MMP1421	rplO LSU ribosomal protein L15 1392583:1393014 forward MW:15951	down	up	-0.783658	1.52879e-06	1.58946e-06	0.20924	4.24311e-05	2.80275e-05	down	up	-0.736006	1.02674e-06	8.5057e-07	0.148059	6.5277e-07	4.01932e-07	down	up	-0.462717	4.35234e-08	9.41941e-08	0.390654	6.97195e-07	5.08472e-07
MMP1422	secY Aldehyde dehydrogenase:SecY protein 1393242:1394570 forward MW:48277	nsd	down	0.00972267	0.885303	0.125319	-0.218254	0.0028951	0.000954468	nsd	up	0.110608	0.0181103	0.00338469	0.560354	2.15744e-05	7.42245e-06	nsd	up	-0.193729	0.2049	0.0325224	0.366725	0.000343911	8.92662e-05
MMP1423	putative glycosyl transferase, family 4:Aldehyde dehydrogenase 1394610:1395509 reverse MW:33369	nsd	nsd							nsd	nsd	0.165889	0.823718	0.110961	0.45911	0.473215	0.0537535	nsd	nsd	-0.102577	0.723847	0.100606
MMP1424	Oligosaccharyl transferase, STT3 subunit 1395606:1398164 forward MW:94928	up	nsd	0.0494815	0.0026945	0.000686831	0.0859941	0.00435755	0.00135935	up	up	0.0734495	0.00143252	0.00034554	0.0794579	0.00083919	0.000169858	down	down	-0.060787	8.72314e-05	3.89482e-05	-0.0472182	9.46799e-05	2.9367e-05
MMP1425	Protein of unknown function DUF127 1398277:1398816 forward MW:20477	nsd	nsd	0.100943	0.00732141	0.00169726	-0.0975397	0.0366397	0.00853813	up	nsd	0.318407	0.00027544	8.07804e-05	-0.0157462	0.916406	0.0979335	up	nsd	0.562715	0.000444194	0.000150884	0.290196	0.0890628	0.012728
MMP1426	dcd, dut Bifunctional dCTP deaminase/dUTP diphosphatase 1398840:1399460 forward MW:23387	nsd	nsd	0.0845075	0.00538767	0.00128367	0.104529	0.0194455	0.00487515	up	up	0.306608	0.000211298	6.3797e-05	0.452562	2.31504e-05	7.88231e-06	up	up	0.098475	3.22659e-05	1.73567e-05	0.148444	0.000119989	3.57746e-05
MMP1427	Conserved Hypothetical Protein 1399464:1400840 forward MW:48085	down	up	-0.469063	1.91504e-06	1.88806e-06	0.402085	7.72677e-05	4.45398e-05	nsd	up	0.0224602	0.0782991	0.0129112	0.162643	4.72861e-08	4.96992e-08	down	up	-0.284126	0.000101647	4.36535e-05	0.149169	1.59258e-05	6.55565e-06
MMP1428	hypothetical protein 1400913:1401074 forward MW:5675	nsd	nsd	-0.754605	0.0326773	0.00642124	1.28186	0.00438687	0.0013662	nsd	up	0.719491	0.0123911	0.00240568	0.482769	0.000215729	5.28364e-05	nsd	nsd	-0.314655	0.564342	0.080861	0.413249	0.0245696	0.00390649
MMP1429	rpm Transcription factor TFIIS:DNA-directed RNA polymerase, M/15 kDa subunit 1401129:1401446 reverse MW:12295	up	nsd	0.257727	0.000574746	0.000186031	0.247437	0.00355402	0.00114725	up	up	0.155596	0.000284318	8.25695e-05	0.482845	3.47109e-09	7.62291e-09	down	down	-0.196309	0.00267519	0.000692353	-0.188839	6.13683e-06	3.01656e-06
MMP1431	2pgk 2-phosphoglycerate kinase 1402976:1403914 reverse MW:35858	nsd	up	-0.312989	0.0594829	0.0109723	0.285372	0.00139664	0.000519507	down	nsd	-0.0940507	0.000155525	4.9269e-05	0.140266	0.0568201	0.00774252	nsd	down	0.0404527	0.488503	0.0717558	-0.286456	7.33376e-05	2.37143e-05
MMP1432	purA Adenylosuccinate synthase 1403999:1405015 reverse MW:36572	down	nsd	-0.264634	7.46826e-05	3.38039e-05	0.060743	0.0651743	0.0142487	up	up	0.252047	0.000142943	4.627e-05	0.253916	1.59208e-06	8.25919e-07	nsd	up	0.182401	0.00543483	0.00125546	0.30881	0.000176967	4.98903e-05
MMP1433	Ribosomal protein L11 1405125:1405604 reverse MW:16872	up	down	0.0215579	0.000124174	5.17035e-05	-0.95113	9.46472e-11	8.78382e-10	down	down	-0.217148	2.28161e-09	7.53873e-09	-0.528131	1.71903e-08	2.38433e-08	up	down	0.604509	6.13476e-10	3.58116e-09	-0.540072	3.30048e-09	8.2019e-09
MMP1434	LSU ribosomal protein L24A 1405718:1406158 reverse MW:16027	down	nsd	-0.0328902	0.000155487	6.18877e-05	-0.0507408	0.415171	0.0740256	down	down	-0.210093	2.98076e-05	1.22245e-05	-0.101246	1.7558e-05	6.25288e-06	nsd	up	-0.00772735	0.668605	0.0935882	0.185305	0.00012922	3.8195e-05
MMP1435	protein translocase subunit SecE related protein 1406294:1406533 reverse MW:8898	down	nsd	-0.164143	0.0020535	0.000541129	0.0522974	0.48229	0.0843187	nsd	nsd	-0.581935	0.0049401	0.00104608	0.349718	0.0175037	0.00263589	nsd	nsd	-0.569541	0.00499571	0.0011665	-0.0196642	0.883728	0.0980086
MMP1436	ftsZ1 Cell division protein FtsZ 1406564:1407646 reverse MW:38292	down	down	-0.0792384	6.10415e-06	4.65422e-06	-0.0756578	1.39708e-07	2.78834e-07	down	nsd	-0.168399	4.06586e-10	2.22503e-09	-0.00163614	0.103131	0.0133489	up	down	-0.00729169	0.00338406	0.000843937	-0.17743	2.86927e-10	1.13246e-09
MMP1437	top6A DNA topoisomerase VI A 1407714:1408973 forward MW:47726	down	up	-0.22489	8.76201e-06	6.26295e-06	0.0650751	0.000856026	0.000353086	down	down	-0.335122	1.14939e-06	9.28454e-07	-0.140441	1.52726e-06	8.08205e-07	down	down	-0.332091	3.26378e-05	1.74566e-05	-0.0742969	0.00302179	0.000604328
MMP1439	2,3-bisphosphoglycerate-independent phosphoglycerate mutase 1 1410479:1411699 forward MW:44464	up	up	0.316279	2.78169e-05	1.51973e-05	0.275767	1.94104e-06	2.35477e-06	up	up	0.51033	6.87576e-09	1.63431e-08	0.650882	2.03281e-10	8.1335e-10	up	up	0.496797	4.00791e-08	9.02422e-08	0.388022	9.57164e-09	1.80035e-08
MMP1440	conserved hypothetical protein 1411701:1412642 reverse MW:36194	down	nsd	-0.141931	3.62482e-05	1.89358e-05	0.2188	0.0175665	0.00446651	up	down	-0.0729934	0.00213062	0.000486457	-0.0538972	0.00567621	0.000945559	nsd	down	0.121389	0.028375	0.00538176	-0.235377	0.00340039	0.000665174
MMP1441	mobB ATP/GTP-binding site motif A (P-loop):Molybdopterin-guanine dinucleotide biosynthesis protein 1412750:1413439 forward MW:25114	nsd	nsd	-0.315958	0.00902837	0.00203255	-0.561478	0.00411957	0.00129381	down	down	-0.356654	1.71765e-06	1.27455e-06	-0.560596	0.00128	0.000246221	nsd	nsd	0.138028	0.26147	0.0404822	-0.324594	0.010818	0.00186835
MMP1442	ArsR family transcriptional regulator 1413550:1413837 forward MW:11033	down	nsd	-0.245918	0.00065566	0.000207141	0.252075	0.00721233	0.00207176	down	down	-0.183557	1.35344e-05	6.45813e-06	-0.230636	0.000492994	0.000106318	nsd	down	-0.164059	0.0103135	0.00221764	-0.826502	9.7835e-08	1.04197e-07
MMP1443	GTP1/OBG family:ATP/GTP-binding site motif A (P-loop):TGS domain:Small GTP-binding protein domain 1414018:1415142 forward MW:41143	nsd	nsd	-0.287453	0.125289	0.0214074	-0.35169	0.00556253	0.0016546	up	down	0.322652	7.16405e-05	2.56033e-05	-0.73076	0.00376732	0.000651455	nsd	down	0.38512	0.0207663	0.00408617	-0.492044	0.000269123	7.15139e-05
MMP1444	Metallopeptidase family M24:Methionine aminopeptidase:Methionine aminopeptidase, subfamily 2 1415153:1416040 forward MW:32597	nsd	nsd	0.498988	0.0681748	0.0123629	-0.226776	0.247478	0.047161	down	nsd	-0.319162	0.000212015	6.39033e-05	-0.0791163	0.523556	0.0589132	nsd	down	-0.287716	0.311992	0.0476489	-0.58026	5.15403e-05	1.76438e-05
MMP1445	guaA GMP synthase (glutamine-hydrolyzing) 1416060:1416629 forward MW:20884	up	nsd	0.335004	0.000168174	6.51243e-05	-0.161317	0.0163688	0.00421065	nsd	nsd	0.107262	0.108542	0.0172641	0.00936883	0.648079	0.0714606	up	down	0.233508	0.000274487	0.000101555	-0.444166	1.62005e-05	6.64832e-06
MMP1446	Zn-finger, ZPR1 type:Zn-finger, ZPR1-related type 1416669:1417241 reverse MW:21392	nsd	down	0.0667034	0.193628	0.0319083	-0.683123	2.39982e-07	4.28303e-07	up	down	0.235146	0.00169835	0.000399749	-0.215016	6.12927e-05	1.79475e-05	up	nsd	0.743151	0.000100146	4.32445e-05	-0.00429974	0.856866	0.0957372
MMP1447	Cro repressor family Helix-turn-helix motif containing protein 1417426:1418064 forward MW:24729	nsd	down	-0.368089	0.0430671	0.00820899	-0.283331	0.00264481	0.00087819	down	down	-0.863471	1.06018e-05	5.30449e-06	-0.562122	3.88447e-05	1.21868e-05	nsd	nsd	0.407181	0.0416917	0.0076231	-0.353235	0.00579399	0.00106509
MMP1448	ehaA conserved hypothetical protein 1418070:1418336 forward MW:9345									nsd	nsd
MMP1451	ehaD conserved hypothetical protein 1419087:1419365 forward MW:10053									nsd		-1.06089	0.0163175	0.00307922
MMP1453	ehaF conserved hypothetical protein 1419630:1420103 forward MW:17589	nsd	nsd	-0.0246013	0.785147	0.112524	-1.22265	0.00315635	0.00102962	nsd	down	-0.16794	0.254382	0.0382576	-1.12446	0.00223001	0.000404184	nsd	nsd	-0.323241	0.482129	0.0709518
MMP1454	ehaG conserved hypothetical protein 1420103:1420789 forward MW:25002		nsd				-0.603033	0.051959	0.0116617	down	nsd	-0.616252	0.00106334	0.000264503	-0.564296	0.0575144	0.00782902		nsd
MMP1455	ehaH putative transmembrane subunit of a hydrogenase 1420811:1421473 forward MW:24137		nsd							nsd									nsd
MMP1456	ehaI conserved hypothetical protein 1421483:1421692 forward MW:7802	nsd	nsd							nsd	nsd
MMP1459	ehaL conserved hypothetical protein 1422837:1423136 forward MW:10669									nsd		0.0340152	0.914603	0.121705					nsd				0.0856767	0.494043	0.059353
MMP1460	ehaM conserved hypothetical protein 1423152:1423562 forward MW:15614	down	down	-0.51977	1.63437e-05	1.00854e-05	-0.675136	5.48504e-05	3.40498e-05	down	down	-0.501012	3.01412e-05	1.2309e-05	-0.549815	1.12364e-05	4.26682e-06	up	down	0.191506	0.0022229	0.000595844	-0.216792	1.81059e-05	7.29635e-06
MMP1461	ehaN energy conserving hydrogenase A small subunit 1423585:1424055 forward MW:16910	nsd	down	-0.123765	0.00837878	0.00190885	-0.911269	5.78563e-05	3.54416e-05	down	down	-0.654398	0.00107744	0.000266875	-0.628976	8.42858e-05	2.33321e-05	nsd	nsd	0.571217	0.0689467	0.0119285	0.329896	0.00685838	0.00123703
MMP1462	ehaO energy conserving hydrogenase A large subunit 1424070:1425197 forward MW:42881	down	nsd	-0.556187	4.32969e-10	2.18456e-09	-0.152045	0.0456873	0.0103796	down	down	-0.286628	3.17897e-07	3.5234e-07	-0.173211	1.16797e-05	4.39715e-06	nsd	up	0.0196875	0.461789	0.0680856	0.288644	0.000244158	6.5792e-05
MMP1463	ehaP polyferredoxin 1425226:1426407 forward MW:44349	down	down	-0.663526	3.64181e-06	3.27092e-06	-1.00144	3.67764e-06	3.90065e-06	down	down	-0.341044	1.05192e-05	5.27825e-06	-0.567127	0.000123117	3.27072e-05	up	down	0.407484	0.000317557	0.000115591	-0.253493	0.00224293	0.00045604
MMP1464	ehaQ conserved hypothetical protein 1426400:1426885 forward MW:18332	nsd	nsd							nsd	nsd	-0.398385	0.237156	0.0357406					nsd				0.38435	0.1776	0.0234255
MMP1465	ehaR conserved hypothetical protein 1426906:1427664 forward MW:28164	up	down	0.431326	0.00386523	0.000951326	-1.20417	0.000166639	8.47401e-05	down	down	-0.316126	0.000475744	0.000130424	-0.639102	1.45156e-07	1.17342e-07	up	nsd	0.592329	0.00359569	0.000889677	-0.325829	0.0192278	0.00312
MMP1466	ehaS conserved hypothetical protein 1427680:1428321 forward MW:23891	down	down	-0.499896	5.79492e-06	4.53555e-06	-0.427572	2.43225e-05	1.77041e-05	up	down	0.320112	5.03898e-07	4.95742e-07	-0.170696	7.40969e-05	2.09968e-05	up	up	0.249081	7.42064e-07	8.79385e-07	0.0951507	7.45972e-05	2.40059e-05
MMP1467	ehaT conserved hypothetical protein 1428341:1428736 forward MW:15493	down	nsd	-0.79658	0.000255545	9.3273e-05	-0.774018	0.0162549	0.00419624	nsd	nsd	0.0777619	0.619964	0.085419	0.289364	0.0138759	0.00213099	nsd	nsd	0.69081	0.0609821	0.0107032	0.843931	0.0943411	0.013411
MMP1468	conserved hypothetical protein 1428750:1429940 reverse MW:43545	nsd	nsd	0.307665	0.00519506	0.00124527	-0.229832	0.051901	0.0116617	down	down	-0.922495	1.57316e-06	1.20387e-06	-1.3128	5.80202e-05	1.71032e-05	down	down	-1.44232	6.59352e-07	8.05595e-07	-0.94026	4.42533e-05	1.55052e-05
MMP1469	ehbA conserved hypothetical protein 1429995:1430297 reverse MW:11181	nsd	nsd	-1.21299	0.0262751	0.005223	0.0730995	0.102404	0.0212849	down	nsd	-0.657274	0.00117997	0.000290218	-0.46119	0.029866	0.00425904	down	nsd	-0.755191	0.000801493	0.000246729	-0.380656	0.0813902	0.0116938
MMP1470	pdfA Prefoldin alpha subunit (GimC alpha subunit). 1430489:1430923 forward MW:16389	up	up	0.202963	0.00148107	0.000410634	0.425992	5.49412e-06	5.33913e-06	up	up	-0.349648	2.61192e-05	1.10482e-05	0.394709	3.02203e-06	1.40708e-06	down	down	-0.243336	1.95486e-05	1.16268e-05	-0.217887	0.000146407	4.23424e-05
MMP1471	conserved hypothetical protein 1431231:1432280 forward MW:40328	up	up	0.511008	0.000387255	0.000131811	0.738966	6.62103e-06	6.14471e-06	nsd	up	-0.214048	0.0141482	0.00271668	0.271673	0.0057699	0.000959952	down	down	-0.692456	9.56967e-05	4.21312e-05	-0.515126	6.46223e-05	2.13593e-05
MMP1472	conserved hypothetical protein 1432296:1432967 forward MW:25655	up	down	0.487007	8.72199e-07	9.97494e-07	-0.452276	5.19554e-05	3.25796e-05	up	down	0.288931	0.000173274	5.39922e-05	-0.401184	8.41495e-07	4.90625e-07	up	down	0.47184	4.5931e-06	3.69351e-06	-0.627428	7.00867e-06	3.33587e-06
MMP1473	conserved hypothetical protein 1433023:1433403 forward MW:14511	nsd	up	0.0759833	0.213373	0.0346956	0.430177	0.000515579	0.000230597	down	nsd	-0.187105	0.000632936	0.000166926	-0.0151549	0.241047	0.0292198	down	down	-0.206702	0.000205525	8.08496e-05	-0.260702	1.75118e-05	7.09961e-06
MMP1474	ileS Isoleucyl-tRNA synthetase 1433443:1436547 forward MW:119910	up	up	0.114487	7.47705e-06	5.50428e-06	0.129887	4.11389e-06	4.28982e-06	down	up	-0.280391	4.91391e-06	2.81215e-06	0.0326857	0.000191569	4.74481e-05	down	down	-0.0797235	0.000347551	0.000123565	-0.209671	7.45504e-08	8.4781e-08
MMP1475	hypothetical protein 1436584:1437417 reverse MW:31369	nsd	nsd	-0.196237	0.122213	0.0209235	-0.300359	0.066401	0.0144657	down	nsd	-0.336291	8.17819e-06	4.34142e-06	0.569027	0.0297313	0.00424902		down				-0.377819	0.000103021	3.14915e-05
MMP1476	conserved hypothetical archaeal protein 1437510:1438247 reverse MW:28134	nsd	nsd	0.750336	0.00468188	0.00113442	-0.692335	0.00371809	0.00118987	nsd	down	0.967665	0.00983773	0.00194225	-0.828904	0.000106145	2.84275e-05	up	down	1.18631	5.84505e-06	4.45049e-06	-1.14571	6.4491e-05	2.13593e-05
MMP1477	cbiA Cobyrinic acid a,c-diamide synthase 1438364:1438759 forward MW:14690	nsd	up				1.05028	0.00122855	0.000466325	up	up	0.568467	0.000339517	9.66761e-05	0.611428	0.000852803	0.000172085	nsd	up	-0.520697	0.0441331	0.00798611	0.611515	0.000383912	9.78082e-05
MMP1478	cbiA Cobyrinic acid a,c-diamide synthase:Cobyrinic acid a,c-diamide synthase CbiA 1438659:1439708 forward MW:39413	up	nsd	0.159114	0.000183693	7.06554e-05	0.136149	0.0419974	0.00961187	up	up	0.242294	0.000110872	3.7195e-05	0.278965	3.00548e-05	9.82687e-06	up	up	0.410433	2.44901e-05	1.41389e-05	0.11215	0.0010969	0.00024492
MMP1479	Protein of unknown function DUF147 1439724:1440662 forward MW:34566	nsd	nsd	-0.276822	0.00876564	0.00197859	0.116468	0.0516368	0.0116175	up	nsd	0.330819	3.49275e-05	1.39327e-05	-0.00976588	0.837757	0.0903344	up	down	0.275483	3.35603e-05	1.787e-05	-0.172538	0.00370908	0.000714108
MMP1480	aconitase Family 1440776:1442032 forward MW:45588	nsd		0.264598	0.309895	0.0488172				nsd	nsd	0.111274	0.0513366	0.00875367	0.0169059	0.870297	0.0934608	nsd	nsd				-0.18069	0.468983	0.0567488
MMP1483	cbiQ Cobalt transport protein Q 1443190:1443963 forward MW:29216									up		1.61062	3.77249e-05	1.47793e-05
MMP1484	cbiO cobalt transport protein O 1444027:1444863 forward MW:30567	nsd	up	-0.042972	0.643179	0.0947093	0.100924	0.00183735	0.000642249	up	nsd	0.217309	0.00110545	0.000273425	-0.464409	0.0256865	0.00373992	up	down	0.191234	9.91809e-05	4.3054e-05	-0.703884	0.000168177	4.79156e-05
MMP1485	moaB Molybdenum cofactor biosynthesis protein 1444866:1445351 forward MW:17847	nsd	nsd	0.162386	0.0182917	0.00381742	0.161107	0.390558	0.0699731	up	up	0.545151	1.13437e-05	5.59578e-06	0.19013	0.000979563	0.000196161	down	nsd	-0.445948	0.00253415	0.00066458	0.0347205	0.282772	0.0357982
MMP1486	putative mechanosensitive ion channel 1445375:1446178 reverse MW:28939	nsd	nsd	0.20418	0.0125438	0.00275527	0.100272	0.100879	0.021015	down	down	-0.176369	0.000595468	0.00015896	-0.258578	4.94137e-05	1.4731e-05	down	down	-0.669016	0.000360648	0.000126238	-0.437235	4.81866e-06	2.48705e-06
MMP1487	gapN Aldehyde dehydrogenase 1446303:1447700 forward MW:50981	down	nsd	-0.411421	0.000241209	8.82281e-05	0.0500409	0.171992	0.0338894	up	up	-0.0448195	0.000164301	5.16556e-05	0.324691	3.32282e-07	2.33798e-07	down	up	-0.580061	8.04037e-06	5.70838e-06	0.416178	1.7566e-06	1.05234e-06
MMP1488	Modulator of DNA gyrase 1447747:1449123 forward MW:49723	nsd	nsd	0.031319	0.161552	0.0270117	0.0579877	0.142827	0.0286908	nsd	up	-0.0227278	0.370432	0.0538678	0.349124	3.84385e-06	1.70536e-06	up	up	0.353169	0.000348089	0.000123565	0.175275	0.000199275	5.513e-05
MMP1489	inositol monophosphate related protein 1449326:1451026 reverse MW:62595	up	nsd	0.201887	4.66013e-05	2.32395e-05	-0.105363	0.00831959	0.00235399	up	up	0.31455	5.12188e-06	2.89335e-06	0.147937	0.00047447	0.000102491	up	up	0.498529	6.69581e-08	1.30289e-07	0.201104	0.000289028	7.61996e-05
MMP1490	ATP/GTP-binding site motif A (P-loop) 1451118:1451885 forward MW:29776	up	nsd	0.69886	0.000238709	8.75004e-05	-0.384139	0.145017	0.0290366	up	nsd	0.356723	1.57428e-06	1.20387e-06	0.241632	0.00832363	0.00133428	nsd	nsd	0.468485	0.0170238	0.00343995	-0.119085	0.246427	0.0314045
MMP1491	trzA Chlorohydrolase 1451888:1453156 reverse MW:46703	up	up	0.398781	1.96576e-05	1.15093e-05	0.774279	0.00224563	0.0007648	up	up	0.621005	1.13189e-07	1.51309e-07	0.615293	6.74559e-06	2.78635e-06	nsd	down	0.0837219	0.151743	0.0247071	-0.27851	0.00164715	0.000353094
MMP1492	pyrE Orotate phosphoribosyltransferase 1453202:1453759 reverse MW:20239	down	up	-0.420152	1.87461e-05	1.11275e-05	0.399236	3.43541e-07	5.74462e-07	nsd	up	-0.0388567	0.0542342	0.00922082	0.57476	1.40725e-09	3.70858e-09	up	up	0.213898	0.000676011	0.000212289	0.417647	1.20093e-07	1.24928e-07
MMP1493	conserved hypothetical protein 1453865:1455208 forward MW:50225	down	nsd	-0.550758	7.84118e-07	9.2133e-07	-0.0543365	0.00508439	0.00154296	down	up	-0.27867	1.43752e-08	2.89354e-08	0.709791	4.16382e-08	4.57205e-08	up	up	0.338712	0.000211447	8.26962e-05	0.842275	2.90427e-08	4.37903e-08
MMP1494	undefined product 1455296:1455910 forward MW:23126	nsd	nsd	-0.0109201	0.669383	0.0981465	-0.142953	0.146874	0.0293767	nsd	nsd	0.135696	0.236777	0.0357142	-0.122699	0.0769977	0.0102276	up	nsd	0.824728	0.00108044	0.000320094	0.146175	0.116184	0.0160073
MMP1495	conserved hypothetical protein 1455924:1456922 reverse MW:38742	nsd	down	0.174476	0.27173	0.0432821	-0.379054	0.000775027	0.000324567	up	nsd	0.462555	2.20134e-05	9.68586e-06	0.246587	0.0151263	0.0022989	up	nsd	0.743596	0.000200402	7.91623e-05	0.0480019	0.25478	0.0324073
MMP1496	Phenylalanyl-tRNA synthetase alpha subunit 1457002:1458504 forward MW:58087	up	nsd	0.121414	0.000541055	0.000176458	0.0640432	0.0088624	0.00249238	down	up	-0.231566	9.59615e-05	3.33426e-05	0.0929396	7.1723e-05	2.04119e-05	down	down	-0.20176	0.000501782	0.000167385	-0.254948	4.95141e-06	2.52641e-06
MMP1497	conserved hypothetical protein 1458529:1459008 forward MW:17157	down	nsd	-1.00847	0.00148846	0.000411842	0.878755	0.0166273	0.00426275	up	nsd	0.393894	6.59769e-05	2.38908e-05	0.507466	0.0252511	0.00368876	nsd	up	-0.103541	0.781839	0.107434	0.871335	3.90598e-05	1.41664e-05
MMP1498	conserved hypothetical protein 1459005:1459787 forward MW:29262	up	nsd	0.255358	9.31269e-05	4.06508e-05	-0.13049	0.00546174	0.00163247	nsd	up	-0.0149059	0.467814	0.0664421	0.163257	7.94561e-06	3.21156e-06	nsd	down	0.135171	0.00927937	0.00202288	-0.172376	5.48947e-05	1.86494e-05
MMP1499	conserved hypothetical archaeal protein 1459805:1460317 reverse MW:18994	up	nsd	0.53227	0.000690584	0.00021654				up	down	0.536293	0.00139927	0.000338919	-0.482606	6.57742e-05	1.89647e-05	nsd	down	0.205017	0.0417966	0.00763343	-0.552523	0.00343428	0.000668879
MMP1500	ftsz2 Cell division protein FtsZ2 1460366:1461463 reverse MW:38551	down	up	-0.538118	5.168e-11	4.22172e-10	0.281047	2.87183e-09	1.30011e-08	down	up	-0.406364	6.65212e-11	5.54721e-10	0.35952	1.25338e-10	6.33974e-10	down	up	-0.0362996	6.81394e-07	8.13606e-07	0.421871	9.07426e-10	2.59086e-09
MMP1501	Protein of unknown function UPF0025:Metallo-phosphoesterase:Serine/threonine-specific protein phosphatase 1462031:1462522 forward MW:18745	nsd									nsd				0.710916	0.0783403	0.0103954		nsd
MMP1502	porF conserved archaeal protein, pyruvate oxidoreductase-associated 1462535:1462951 reverse MW:15166	up	up	0.217819	0.000605905	0.000194156	0.45199	0.000957241	0.000386251	down	nsd	-0.525479	0.000566859	0.000152343	-0.0691395	0.0926553	0.012124	down	down	-0.889333	2.93527e-06	2.59907e-06	-0.408532	2.76747e-06	1.5604e-06
MMP1503	porE conserved archaeal protein, pyruvate oxidoreductase-associated 1462970:1463473 reverse MW:18065	up	up	0.244345	4.87752e-06	4.04217e-06	0.452351	7.637e-08	1.81733e-07	down	up	-0.0667249	0.000895575	0.000226964	0.123546	3.06449e-06	1.42183e-06	down	down	-0.312247	6.37977e-10	3.59117e-09	-0.346629	5.09567e-08	6.57505e-08
MMP1504	porB pyruvate oxidoreductase (synthase) subunit beta 1463497:1464393 reverse MW:32391	up	up	0.119053	1.48867e-07	2.47941e-07	0.267084	8.5486e-08	1.93503e-07	down	down	-0.537928	1.47601e-10	9.94146e-10	-0.166436	1.4927e-08	2.09243e-08	down	down	-0.646779	7.38551e-10	3.88015e-09	-0.655882	6.06037e-10	1.98356e-09
MMP1505	porA pyruvate oxidoreductase (synthase) subunit alpha 1464410:1465573 reverse MW:42248	up	down	0.215639	3.39072e-10	1.76264e-09	-0.0106258	2.83117e-05	2.02115e-05	down	down	-0.351103	1.42937e-10	9.94146e-10	-0.194318	2.39326e-11	1.75196e-10	down	down	-0.250763	3.62262e-10	2.44299e-09	-0.519957	2.92211e-13	5.60182e-12
MMP1506	porD pyruvate oxidoreductase (synthase) subunit delta 1465595:1465852 reverse MW:9682	up	up	0.358098	0.000116455	4.90851e-05	0.582262	5.59463e-06	5.38047e-06	down	nsd	-1.0143	4.18081e-05	1.61978e-05	0.045076	0.331907	0.0387715	down	down	-1.55588	1.44106e-07	2.46694e-07	-0.615131	1.57082e-05	6.50598e-06
MMP1507	porC pyruvate oxidoreductase (synthase) subunit gamma 1465867:1466397 reverse MW:18942	nsd	up	-0.021425	0.207153	0.0338392	0.561894	2.54498e-06	2.93403e-06	down	down	-0.647431	7.70001e-08	1.10526e-07	-0.0948771	0.000258245	6.17571e-05	down	down	-1.08839	1.4296e-06	1.46954e-06	-0.79239	3.09997e-10	1.18856e-09
MMP1508	Conserved Hypothetical Protein 1466665:1466970 forward MW:11427	nsd	nsd							nsd	nsd				1.75633	0.22306	0.0273159		nsd				0.346757	0.638009	0.0740628
MMP1509	conserved hypothetical protein 1466991:1467332 forward MW:12049	down	up	-0.315982	5.82292e-06	4.53555e-06	0.38036	0.000774176	0.000324567	down	down	-0.31692	0.000149477	4.78542e-05	-0.0743931	0.00171052	0.00031745	down	down	-0.274131	0.00392194	0.000956882	-0.0890874	6.22407e-05	2.07253e-05
MMP1510	Asp-tRNAAsn/Glu-tRNAGln amidotransferase subunit A 1467465:1468760 reverse MW:47139	nsd	down	-0.0110433	0.513292	0.0775127	-0.289434	0.000151062	7.81026e-05	up	nsd	0.233865	3.24862e-06	2.07626e-06	0.0603126	0.0145897	0.00222504	down	down	-0.129112	0.00375474	0.000918932	-0.09306	0.00365311	0.000705356
MMP1511	Sodium:alanine symporter 1468938:1470299 reverse MW:47526	nsd	nsd	-0.222478	0.139087	0.0235539	0.0622979	0.676153	0.112383	nsd	down	-0.510198	0.09784	0.0157276	-1.32101	0.000276044	6.54198e-05	nsd	nsd				-0.515479	0.0198176	0.00321182
MMP1512	alr Alanine racemase 1470522:1471643 reverse MW:41536	nsd	nsd	-0.399009	0.0130281	0.00284706	0.188361	0.0137397	0.00363283	up	up	0.692502	0.000230649	6.88093e-05	0.341697	0.000315998	7.34358e-05	up	up	0.563299	5.24539e-06	4.11312e-06	0.342998	0.00033222	8.63986e-05
MMP1513	ald alanine dehydrogenase 1471700:1472821 reverse MW:39654	up	up	0.48208	3.63098e-06	3.27092e-06	0.667561	6.50293e-06	6.06543e-06	up	up	0.958681	1.32817e-09	4.9487e-09	1.36165	2.79448e-09	6.69491e-09	up	up	0.53803	1.69823e-06	1.65223e-06	0.981502	1.12727e-09	3.15152e-09
MMP1514	tyrA Prephenate dehydrogenase 1473136:1474458 forward MW:50037	nsd	nsd	0.142306	0.16586	0.027705	-0.128606	0.0919784	0.0194445	nsd	up	0.0897949	0.270692	0.0404465	0.337593	0.000429296	9.47522e-05	nsd	up	0.00841154	0.786599	0.107994	0.168729	0.00256195	0.000516988
MMP1515	hsp60 Chaperonin GroEL (thermosome, HSP60 family) 1474553:1476184 reverse MW:58216	down	down	-0.080089	8.08036e-11	5.77572e-10	-0.13746	5.78937e-10	3.46637e-09	down	down	-0.365053	1.64091e-13	8.87533e-12	-0.20573	6.27054e-12	6.88541e-11	down	down	-0.227887	3.98703e-12	6.40857e-11	-0.304666	1.39588e-11	1.10187e-10
MMP1516	conserved hypothetical archaeal protein 1476368:1477036 reverse MW:26040	nsd	nsd	-0.0941396	0.293571	0.0464591	-1.21607	0.0711131	0.0153661	nsd	nsd	-0.452616	0.038636	0.00671887	0.145314	0.329774	0.0385566	nsd	nsd	-0.450926	0.255805	0.0397222	0.382782	0.0619576	0.00908666
MMP1517	conserved hypothetical protein 1477055:1477657 reverse MW:22772										nsd				0.627968	0.044815	0.00617691		nsd
MMP1518	sulfate/molybdate ABC-transporter homolog, ATPase subunit 1477790:1478728 reverse MW:34899	nsd	nsd	-0.581112	0.0259484	0.00517004	-0.124579	0.469092	0.0823737	nsd	nsd	-0.123238	0.146616	0.0230272	0.297693	0.102267	0.0132632	nsd	up				0.519222	2.90248e-05	1.10026e-05
MMP1519	anion transport system permease protein 1478743:1479510 reverse MW:27983	nsd	nsd				-0.15908	0.888804	0.14271	nsd	nsd	-0.316617	0.0172495	0.00323764	0.0635295	0.521	0.0587259	nsd	nsd
MMP1520	ATP/GTP-binding site motif A (P-loop):HypB/UreG, nucleotide-binding:Hydrogenase accessory protein HypB 1479677:1480351 forward MW:24848	up	up	0.269344	1.80289e-08	4.01666e-08	0.356954	3.7941e-05	2.55156e-05	up	up	-0.180523	2.54079e-05	1.08406e-05	0.218963	1.60539e-06	8.2956e-07	up	down	-0.187722	0.0011145	0.000328948	-0.301236	6.48566e-06	3.15338e-06
MMP1521	conserved hypothetical archaeal protein 1480378:1480806 reverse MW:15914	nsd	nsd	-0.345006	0.00422856	0.00103236	-0.164781	0.105431	0.0218163	up	up	0.0575935	0.00127484	0.000311366	0.182811	2.39528e-05	8.05149e-06	nsd	nsd	0.170143	0.0171013	0.00345117	-0.121416	0.00701935	0.00125929
MMP1522	conserved hypothetical archaeal protein 1480807:1481829 reverse MW:38244	nsd									nsd				0.230907	0.699959	0.0767955		nsd
MMP1523	SecD/SecF/SecDF export membrane protein 1481881:1483047 reverse MW:41426	nsd	down	-0.187808	0.0139017	0.00299818	-0.558307	0.000321204	0.000152479	nsd	up	0.0659755	0.26657	0.0399329	0.168063	0.00470165	0.000800416	nsd	nsd	-0.0250676	0.886244	0.120312	0.0414164	0.486744	0.058581
MMP1524	secF SecD/SecF/SecDF export membrane protein 1483065:1483910 reverse MW:30098	nsd	down	0.323021	0.0246146	0.00497361	-0.849926	0.000302036	0.000145614	up	nsd	0.547786	2.03625e-05	9.14324e-06	-0.0441161	0.117155	0.0150167	nsd	nsd	0.260957	0.041548	0.00760565	-0.155645	0.0247605	0.00392754
MMP1525	Modulator of DNA gyrase 1484018:1485280 forward MW:47007	nsd	nsd	-0.0383328	0.277208	0.0440729	-0.0227287	0.283436	0.0528735	up	up	0.238292	4.3254e-07	4.42959e-07	0.0801776	0.00268167	0.000478154	nsd	down	-0.0102443	0.557911	0.0800123	-0.183931	1.82819e-05	7.32333e-06
MMP1526	rncS Ribonuclease III family:Double-stranded RNA binding (DsRBD) domain 1485329:1486021 forward MW:26452	nsd								nsd									down				-2.67762	0.000792745	0.000184369
MMP1527	Aminotransferase (subgroup I) 1486064:1487314 reverse MW:46763	up	up	0.223036	9.47713e-05	4.11334e-05	0.289716	1.07238e-06	1.41168e-06	up	up	0.0580277	0.00243961	0.000549835	0.324437	1.04522e-05	4.03887e-06	down	nsd	-0.224774	1.69314e-05	1.03034e-05	0.00113422	0.703961	0.0804441
MMP1528	pheA Prephenate dehydratase 1487425:1488231 reverse MW:30314	down	up	-0.356297	0.000746572	0.000228929	0.378952	0.00295717	0.00097148	up	down	-0.274652	0.00104941	0.000261412	-0.135302	0.000660933	0.000137799	nsd	nsd	0.0628394	0.0994791	0.0167871	-0.0469224	0.523268	0.0625281
MMP1530	conserved hypothetical protein 1488935:1489225 reverse MW:11097	nsd								nsd	down	-0.43175	0.0686439	0.0114484	-0.918964	0.00038549	8.69773e-05
MMP1531	conserved hypothetical protein 1489235:1490206 reverse MW:35504	up	up	0.499464	2.31556e-05	1.31172e-05	0.15636	0.00137215	0.000512449	nsd	up	0.0602759	0.0687848	0.011461	0.158597	0.000168661	4.26564e-05	nsd	down	0.249771	0.00468739	0.00110432	-0.13546	0.00526737	0.000974961
MMP1532	pgk Phosphoglycerate kinase 1490354:1491649 reverse MW:47242	down	nsd	-0.128397	0.000573319	0.00018592	0.00612397	0.469012	0.0823737	up	up	0.23774	0.000145253	4.67583e-05	0.265358	1.23497e-07	1.02992e-07	up	up	0.167915	6.01926e-05	2.87854e-05	0.178781	0.000770615	0.000180474
MMP1533	Conserved hypothetical Archael protein 1491966:1492418 forward MW:17618	down	nsd	-0.503429	7.06578e-06	5.2701e-06	0.0504558	0.0393961	0.00907243	down	up	-0.496949	3.55388e-06	2.22268e-06	0.187091	0.00033484	7.67318e-05	nsd	up	-0.37668	0.00608409	0.00138975	0.133094	0.00095209	0.000217286
MMP1534	conserved hypothetical protein 1492583:1492972 forward MW:15192									up	nsd	0.96292	7.8007e-05	2.7709e-05	0.117424	0.577052	0.064547	nsd	nsd
MMP1535	Conserved hypothetical archaeal protein 1492980:1494176 reverse MW:44299		nsd
MMP1536	conserved hypothetical archaeal protein 1494177:1494788 reverse MW:23483	up	nsd	1.79675	5.93122e-07	7.65031e-07				up	down	3.23421	5.90218e-05	2.16684e-05	-1.95653	6.21633e-05	1.81218e-05	up	nsd	1.0472	0.000512825	0.000170163
MMP1539	conserved hypothetical protein 1496007:1496567 forward MW:20614	nsd	nsd	1.21381	0.0176571	0.003703				nsd	nsd	0.0348354	0.628113	0.086338	-0.241706	0.285271	0.033956	nsd	nsd	0.846688	0.063415	0.0110686	-1.88174	0.00762636	0.0013573
MMP1540	Conserved hypothetical Archael protein 1496564:1497385 forward MW:29911	down	nsd	-0.511723	0.00194688	0.00051861	0.104602	0.609696	0.103066	nsd	nsd	0.106075	0.0816796	0.0134433	-0.126588	0.0145129	0.0022159	up	nsd	0.411438	0.0032923	0.00082366	0.834047	0.0165131	0.00272565
MMP1541	conserved hypothetical archaeal protein 1497411:1497728 reverse MW:11442	down	nsd	-0.466431	6.58819e-05	3.07954e-05	-0.0269764	0.439387	0.0778201	down	down	-1.17706	3.72754e-07	3.9323e-07	-0.772045	6.37927e-07	3.98377e-07	down	down	-0.834017	4.35597e-06	3.58799e-06	-0.637874	1.43172e-05	6.09929e-06
MMP1542	translin related protein 1498017:1498607 reverse MW:23605	nsd	nsd	-0.880959	0.0165567	0.00350218	0.385392	0.301265	0.0558067	nsd	down	-0.175583	0.0628897	0.0105693	-0.355764	0.00491928	0.00082996	nsd	nsd	-0.0698002	0.554036	0.0796014	-0.0312475	0.660848	0.0762523
MMP1543	LSU Ribosomal protein L3P 1498876:1499880 forward MW:36652	down	up	-0.228574	1.0428e-07	1.7889e-07	0.380328	3.3695e-08	9.06404e-08	up	up	-0.15125	1.23878e-05	5.94341e-06	0.0666873	3.53766e-06	1.59869e-06	down	up	-0.498996	2.94306e-08	7.13634e-08	0.0739665	1.86761e-06	1.10406e-06
MMP1544	LSU Ribosomal protein L4P 1499911:1500669 forward MW:27126	down	up	-0.220101	6.69754e-10	3.10527e-09	0.102189	7.15484e-08	1.72471e-07	up	up	-0.159388	1.50566e-11	1.64794e-10	0.0586111	5.51424e-08	5.54652e-08	down	up	-0.0755482	6.17304e-09	1.90774e-08	0.0196389	0.000523755	0.000128256
MMP1545	LSU Ribosomal protein L23P 1500691:1500951 forward MW:9628	nsd	down	-0.0359289	0.0108396	0.00240871	-0.451099	8.99087e-09	3.27218e-08	up	down	-0.09035	0.000161544	5.08802e-05	-0.277103	1.50386e-07	1.20096e-07	up	nsd	0.492126	6.49764e-06	4.83658e-06	-0.0921757	0.00843746	0.00148395
MMP1546	LSU Ribosomal protein L2P 1500992:1501714 forward MW:25768	down	nsd	-0.241189	0.000214076	8.00094e-05	0.12162	0.0824562	0.017612	down	down	-0.50226	9.03341e-06	4.63773e-06	-0.384705	1.35584e-06	7.32193e-07	down	down	-0.53712	1.20063e-05	7.69241e-06	-0.16891	0.00038337	9.78082e-05
MMP1547	rpsS SSU ribosomal protein S19P 1501753:1502238 forward MW:18524	nsd	nsd	-0.0796517	0.118948	0.0204668	-0.114607	0.0117186	0.00316149	down	down	-0.143707	0.000248511	7.36277e-05	-0.332322	6.93352e-05	1.9818e-05	nsd	down	0.307962	0.00635467	0.00144527	-0.245856	1.53513e-05	6.39764e-06
MMP1548	Fe-S type hydro-lyases tartrate/fumarate beta region 1502325:1502897 reverse MW:20872	nsd	nsd	-0.0227317	0.782417	0.112226	-0.128858	0.077976	0.0167321	down	up	-0.237769	0.000259036	7.62388e-05	0.472158	0.000700446	0.000144212	nsd	nsd	-0.29644	0.0902918	0.0153352	0.0310754	0.576056	0.067869
MMP1549	AP endonuclease, family 2 1502975:1503781 forward MW:30114	nsd	up	-0.0681988	0.0204366	0.00422394	0.4011	0.000566189	0.000247857	down	up	-0.135242	2.07437e-05	9.23885e-06	0.674009	4.04857e-07	2.76408e-07	down	up	-0.237982	0.00181204	0.000497561	0.0910687	0.00137819	0.000302691
MMP1550	NADP oxidoreductase, coenzyme F420-dependent 1503803:1504474 forward MW:23716	up	up	-0.00912819	0.00379428	0.00093655	0.281462	1.00881e-05	8.74989e-06	up	up	0.209176	1.17156e-06	9.41115e-07	0.0449773	3.21507e-06	1.48126e-06	down	down	-0.257726	6.64402e-06	4.91633e-06	-0.156075	1.32058e-05	5.66175e-06
MMP1551	ffh signal recognition particle protein SRP54 1504831:1506183 reverse MW:49858	down	up	-0.292739	0.000404845	0.000136983	0.158567	0.00204678	0.000706147	up	up	0.0478815	0.000963683	0.000242122	0.24345	3.44994e-08	4.0229e-08	nsd	up	-0.0441067	0.39321	0.0589673	0.184641	4.86214e-05	1.66871e-05
MMP1552	Flavoprotein:Phenylacrylic acid decarboxylase, 3-octaprenyl-4-hydroxybenzoate carboxy-lyase 1506210:1506767 reverse MW:20844									nsd
MMP1553	rdxA Nitroreductase family 1506963:1507565 reverse MW:22562	nsd	down	-0.619129	0.0224962	0.00460522	-0.307734	0.00254457	0.000850996	nsd	nsd	0.881451	0.00682182	0.00139072	-0.249867	0.0233864	0.00343764	nsd	down	0.688274	0.274005	0.0422982	-0.288288	0.000236336	6.40702e-05
MMP1554	conserved hypothetical archaeal protein 1508127:1509437 reverse MW:48902	nsd	down	0.0117295	0.545696	0.0820449	-0.238226	7.9169e-05	4.54787e-05	nsd	down	-0.066674	0.0657313	0.0110151	-0.286057	0.000227087	5.50047e-05	nsd	down	-0.0602098	0.286388	0.0440373	-0.607267	8.94256e-07	6.21778e-07
MMP1555	mcrB Methyl-coenzyme M reductase I, beta subunit 1509697:1511028 forward MW:46646	down	up	-0.107161	2.1747e-12	2.86975e-11	0.00276568	3.67877e-05	2.50118e-05	down	down	-0.402514	2.02727e-13	8.87533e-12	-0.036828	8.49575e-10	2.54422e-09	down	down	-0.652046	2.81086e-12	6.40857e-11	-0.15914	1.253e-12	1.68144e-11
MMP1556	mcrD Methyl-coenzyme M reductase I, protein D 1511040:1511519 forward MW:18082	up	up	0.120201	3.355e-05	1.79858e-05	0.651778	2.76389e-08	8.14305e-08	up	up	0.109159	1.1505e-06	9.28454e-07	0.78416	3.81717e-09	8.24551e-09	down	up	-0.402755	1.09236e-06	1.19562e-06	0.401983	7.43182e-08	8.4781e-08
MMP1557	mcrC methyl coenzyme M reductase I, protein C 1511528:1512124 forward MW:21354	nsd	up	0.00537953	0.775493	0.111419	0.387886	0.00117994	0.000451322	up	up	0.19506	1.30939e-06	1.03288e-06	0.536005	9.41184e-07	5.39204e-07	down	up	-0.284908	0.000141556	5.82533e-05	0.0910232	0.000350917	9.09086e-05
MMP1558	mcrG Methyl-coenzyme M reductase I, gamma subunit 1512134:1512916 forward MW:29605	down	up	-0.488342	4.41583e-08	8.80846e-08	0.43585	3.045e-09	1.3377e-08	down	up	-0.674089	1.30396e-11	1.52232e-10	0.095837	3.53898e-08	4.05678e-08	down	up	-0.96543	2.67463e-09	9.8036e-09	0.0711681	4.909e-08	6.45839e-08
MMP1559	mcrA Methyl-coenzyme M reductase I, alpha subunit 1512964:1514625 forward MW:61070	down	up	-0.256995	2.17397e-11	2.0719e-10	0.0960672	1.02614e-07	2.24075e-07	down	up	-0.551003	1.31939e-12	2.77677e-11	0.0835853	9.44163e-08	8.57996e-08	down	down	-0.724581	1.06071e-12	4.17951e-11	-0.0933027	1.21521e-08	2.06422e-08
MMP1560	mtrE N5-methyltetrahydromethanopterin: methyltransferase, subunit E 1514893:1515792 forward MW:31080	up	down	0.153329	2.63231e-09	9.81669e-09	-0.471939	1.3771e-11	2.55606e-10	down	down	-0.186122	7.69063e-09	1.77207e-08	-0.360183	1.91023e-11	1.48062e-10	up	down	0.265845	1.61064e-09	6.86096e-09	-0.44707	5.4563e-12	4.71797e-11
MMP1562	mtrC N5-methyltetrahydromethanopterin: methultransferase, subunit C 1516564:1517352 forward MW:26607	nsd	nsd	0.0766154	0.0672977	0.0122426	-0.280541	0.00958211	0.00264666	down	down	-0.43809	0.000397914	0.000111492	-0.600755	0.00315429	0.000555657	nsd	down	-0.387311	0.160806	0.0260215	-0.675645	2.57034e-05	9.85494e-06
MMP1563	mtrB N5-methyltetrahydromethanopterin: methyltransferase, subunit B 1517363:1517689 forward MW:12027	down	down	-0.106901	3.73654e-06	3.30411e-06	-0.414744	3.10184e-08	8.70311e-08	down	down	-0.381436	2.37661e-06	1.64704e-06	-0.159243	1.70417e-05	6.12824e-06	up	down	-0.0500973	0.000501179	0.000167385	-0.113498	4.45734e-08	6.10352e-08
MMP1564	mtrA N5-methyltetrahydromethanopterin: methyltransferase, subunit A 1517711:1518430 forward MW:24954	down	down	-0.0549761	6.0473e-09	1.75831e-08	-0.130662	2.30662e-11	3.89215e-10	down	down	-0.475085	8.08686e-13	2.1964e-11	-0.231723	4.10783e-13	9.02126e-12	down	down	-0.264512	3.81362e-12	6.40857e-11	-0.242124	9.83231e-11	5.73666e-10
MMP1565	or900 N5-methyltetrahydromethanopterin: methyltransferase, subunit A and F related protein 1518447:1519208 forward MW:26134	nsd	up	-0.201611	0.0257852	0.00515531	0.287635	0.000198903	9.92443e-05	down	nsd	-0.471527	0.00468663	0.000997403	-0.115715	0.422737	0.0482693	down	nsd	-0.4627	0.0003005	0.00010989	0.0613069	0.197461	0.0257512
MMP1566	mtrG N5-methyltetrahydromethanopterin: methyltransferase, subunit G 1519213:1519437 forward MW:8197	down	nsd	-0.516242	3.12317e-08	6.69718e-08	0.011489	0.119511	0.0244843	down	up	-0.513849	2.48333e-06	1.67907e-06	0.161447	4.44643e-07	2.96387e-07	down	down	-0.670571	3.7476e-05	1.94298e-05	-0.100024	4.84507e-06	2.4911e-06
MMP1567	mtrH N5-methyltetrahydromethanopterin: methyltransferase, subunit H 1519462:1520421 forward MW:34348	down	up	-0.314752	2.90682e-09	1.01767e-08	0.219589	1.89274e-09	9.75875e-09	down	up	-0.53604	4.46154e-12	7.10274e-11	0.0163823	1.44702e-05	5.34086e-06	down	down	-0.501288	1.38208e-09	6.40682e-09	-0.164943	1.81662e-09	4.87555e-09
MMP1568	conserved hypothetical archaeal protein 1520508:1521041 reverse MW:20436	nsd	down	-0.481279	0.0126495	0.00277493	-0.354691	7.66041e-05	4.42948e-05	down	nsd	-0.149038	0.00416769	0.00090104	0.145544	0.0288397	0.00413932	nsd	nsd	0.000831974	0.992756	0.132378	0.0341295	0.503548	0.0603329
MMP1569	conserved hypothetical archaeal protein 1521019:1521405 reverse MW:14480	nsd	nsd	-0.165691	0.0235527	0.00478156	0.408611	0.0304247	0.00724	nsd	up	-0.0597575	0.112097	0.0177971	0.438948	0.000144509	3.7706e-05	nsd	nsd	-0.112872	0.214072	0.0338419	0.0269259	0.664938	0.0765925
MMP1570	TatD-related protein 1521338:1522093 reverse MW:29184		nsd							nsd	nsd	-0.642418	0.0986575	0.0158075	-0.506077	0.00824991	0.00132731		nsd
MMP1571	conserved hypothetical archaeal protein 1522102:1523103 reverse MW:36820		nsd				0.282825	0.3772	0.0678419		nsd
MMP1572	hypothetical protein 1523126:1523422 forward MW:11738										up				1.02642	1.43089e-05	5.29618e-06
MMP1573	bioD Dethiobiotin synthetase 1523434:1524006 reverse MW:21111	nsd	nsd	1.01219	0.00533757	0.00127351	0.276489	0.00345931	0.00112057	up	up	0.764206	0.000222467	6.67094e-05	0.516613	0.000176084	4.42474e-05	nsd	nsd	0.595215	0.241807	0.0377718	0.00189671	0.977125	0.107215
MMP1574	bioF 8-amino-7-oxononanoate synthase 1524069:1525181 reverse MW:41176	up	nsd	0.728143	0.000391239	0.000132641	-0.184659	0.0993835	0.02075	nsd	nsd	0.195897	0.0944635	0.0152905	0.159632	0.205645	0.0253482	nsd	down	0.0605224	0.566177	0.0810503	-0.527024	0.000494162	0.000122124
MMP1575	bioW 6-carboxyhexanoate-CoA ligase 1525190:1525924 reverse MW:27453	nsd								nsd	nsd							nsd
MMP1576	hypothetical protein 1526111:1526266 forward MW:5874									nsd
MMP1577	hat Histone acetyltransferase 1526282:1527904 reverse MW:61417	down	nsd	-0.439524	0.0014137	0.000395624	-0.101562	0.342413	0.062555	down	down	-0.112537	0.000486695	0.000133171	-0.237341	0.000739935	0.000151631	nsd	down	0.209354	0.00425333	0.00102661	-0.300307	3.7501e-05	1.37122e-05
MMP1578	Cytidylyltransferase:Cytidyltransferase-related domain 1528035:1528550 forward MW:19878	nsd	nsd	-0.0403471	0.708628	0.10302	0.541122	0.0273513	0.00659568	nsd	nsd	0.156535	0.263424	0.0394953	0.233766	0.259192	0.0311047	up	nsd	0.329795	0.000455636	0.000154107	0.595052	0.00665872	0.00120981
MMP1579	Probable SSU ribosomal protein S15P/S13E 1528686:1529141 forward MW:17027	down	up	-0.365985	6.20709e-05	2.94148e-05	0.276425	2.1491e-05	1.602e-05	down	nsd	-0.54414	9.54659e-07	8.11548e-07	-0.0561851	0.00799971	0.00129179	nsd	down	-0.172842	0.0330976	0.00621022	-0.0967387	6.84903e-06	3.28248e-06
MMP1580	Dihydropteroate synthase, DHPS:Dihydropteroate synthase-related protein synthase-related protein 1529208:1530779 reverse MW:59724	down	down	-0.0832864	0.00347193	0.000860698	-0.441622	0.000537449	0.000238653	down	nsd	-0.30653	0.000151007	4.80343e-05	-0.0942336	0.0190318	0.00284326	down	down	-0.801779	4.63441e-06	3.70781e-06	-0.185898	0.0043183	0.000818485
MMP1581	putative DNA helicase 1530899:1532800 forward MW:72758	nsd	nsd	0.436186	0.0149985	0.00321218	-0.606185	0.1352	0.0273065	down	nsd	-0.304476	6.77691e-05	2.44694e-05	-0.128974	0.0178443	0.00267801	nsd	down	-0.362191	0.0474278	0.0084849	-0.589711	1.00045e-05	4.49007e-06
MMP1582	pdaD Pyruvoyl-dependent arginine decarboxylase, PvlArgDC, alpha and beta subunits 1532982:1533476 forward MW:17584		nsd							up	nsd	-0.444591	0.000974213	0.000244417
MMP1583	S-adenosylmethionine decarboxylase related 1533600:1533968 forward MW:13453									nsd		0.00538756	0.991903	0.130602
MMP1584	SAM (and some other nucleotide) binding motif:Spermine synthase 1533965:1534807 forward MW:31816	down	down	-0.294285	0.000343025	0.00011888	-0.492103	0.00141478	0.000525199	down	down	-0.662885	2.3914e-05	1.03148e-05	-0.457588	7.48171e-07	4.4811e-07	nsd	down	-0.359658	0.0107923	0.00230176	-0.254756	2.76675e-05	1.05178e-05
MMP1585	Arginase 1534843:1535691 forward MW:32045	nsd	nsd	-0.482114	0.0175	0.00367904	-0.497645	0.0589589	0.0130746	nsd	nsd	-0.00272095	0.982399	0.129643	-0.36469	0.111218	0.0142835	nsd	nsd				0.0459472	0.871118	0.0969306
MMP1586	conserved hypothetical archaeal protein 1535794:1536036 forward MW:9014	down	up	-0.426611	2.5788e-05	1.43168e-05	0.541483	2.45168e-06	2.8525e-06	down	down	-0.424446	5.77676e-05	2.12973e-05	-0.14776	1.26205e-06	6.87174e-07	down	nsd	-0.712704	3.21983e-06	2.77313e-06	-0.0144395	0.227533	0.0292186
MMP1588	serA D-3-phosphoglycerate dehydrogenase 1536504:1538075 reverse MW:56410	down	up	-0.178668	5.39124e-05	2.61259e-05	0.282189	5.95846e-05	3.61425e-05	up	up	0.336524	2.50413e-09	8.12075e-09	0.461289	4.42688e-07	2.96387e-07	up	up	0.0935555	0.00390758	0.000954854	0.406051	3.35656e-08	4.84331e-08
MMP1589	carA Carbamoyl-phosphate synthase small chain 1538219:1539319 forward MW:40518	nsd	nsd	0.0983714	0.0137203	0.00296436	0.0387972	0.502086	0.0873384	nsd	up	0.0269233	0.320588	0.0473365	0.173566	6.10724e-05	1.79228e-05	nsd	nsd	-0.0953863	0.0184975	0.00368575	0.0407124	0.09468	0.0134449
MMP1590	conserved hypothetical protein 1539405:1540190 forward MW:29773	nsd	nsd	0.270172	0.00996393	0.00222855	0.0539545	0.762418	0.125344	nsd	nsd	-0.0486296	0.765583	0.103608	0.446511	0.0296166	0.00423723	up	nsd	0.419712	0.00220309	0.000592548	0.304806	0.200259	0.0260654
MMP1591	cbiG Cobalamin (vitamin B12) biosynthesis CbiG protein 1540191:1541162 reverse MW:36935	up	nsd	0.613693	0.00366298	0.000905443	0.365225	0.274825	0.0515781	nsd	nsd	0.0556768	0.0198079	0.00366674	-0.100275	0.245339	0.029604	nsd	nsd	0.0503054	0.583454	0.0832212	-0.527114	0.0347401	0.00538947
MMP1592	trpS Tryptophanyl-tRNA synthetase 1541201:1542277 reverse MW:40873	up	up	0.588101	1.84006e-05	1.09986e-05	0.364652	0.00115221	0.000443702	up	up	-0.232944	0.00235842	0.000534287	0.357464	2.25384e-05	7.69382e-06	down	nsd	-0.113506	0.00157077	0.000438959	-0.0260077	0.384017	0.047321
MMP1593	conserved hypothetical protein 1542305:1543210 reverse MW:33129	down	up	-0.672156	9.28683e-07	1.05506e-06	2.39195	0.00112245	0.000435859	down	up	-0.765054	0.00199208	0.000460834	0.363321	7.90262e-06	3.20401e-06	down	up	-1.44312	2.51674e-05	1.43659e-05	1.41819	5.76393e-05	1.93855e-05
MMP1594	conserved hypothetical protein 1543222:1543764 reverse MW:21670	nsd	up	-0.0422392	0.76047	0.109352	1.34452	0.000235555	0.000115361	nsd	down	-0.014618	0.856565	0.114939	-0.123615	0.00313137	0.000552358	nsd	nsd	0.131849	0.0175472	0.00353212	-0.00751618	0.60782	0.0711119
MMP1595	ATP/GTP-binding site motif A (P-loop):PUA domain:Queuine/other tRNA-ribosyltransferase:Uncharacterized domain 2 1543851:1545467 reverse MW:61547	up	nsd	0.272156	4.37214e-05	2.20598e-05	-0.0101469	0.625655	0.105285	up	up	0.112515	6.1783e-05	2.24935e-05	0.0922492	6.39558e-05	1.85367e-05	nsd	down	-0.0422137	0.048669	0.00868723	-0.190143	0.000182049	5.11084e-05
MMP1597	Family of unknown function DUF64 1546136:1546645 forward MW:18816									nsd		-0.828103	0.179823	0.0277938					nsd
MMP1598	conserved hypothetical protein 1546728:1547282 forward MW:21788	nsd	up	-0.272449	0.0094019	0.00211022	0.226261	0.00157279	0.000570174	up	up	0.167193	0.000691797	0.000180547	0.394185	0.000912784	0.000183626	nsd	nsd	-0.065857	0.144193	0.0236698	0.181407	0.00820579	0.00144699
MMP1599	trkA Trk system potassium uptake protein A 1547298:1547963 forward MW:23860	up	up	0.231043	0.000747312	0.000228929	0.327233	0.00139228	0.000518925	down	nsd	-0.119903	0.000561618	0.000151541	-0.0671888	0.0249374	0.00364698	nsd	down	0.271054	0.0141844	0.00294938	-0.348013	5.08087e-06	2.56323e-06
MMP1600	Ribosomal protein S6 modification enzyme (glutaminyl transferase) related 1547994:1548800 reverse MW:30964	nsd	nsd	0.369873	0.0356091	0.00694168	0.0857336	0.0954705	0.0200685	nsd	up	-0.0327095	0.580908	0.0805448	0.658596	5.95571e-05	1.75171e-05	nsd	nsd	-0.0802922	0.542494	0.078275	0.0969067	0.0174491	0.00285904
MMP1601	Putative RNA methylase 1548828:1549610 reverse MW:29042	nsd	nsd	0.0404547	0.806108	0.115335	0.76393	0.0598876	0.0132332	nsd	up	-0.228245	0.317164	0.0469101	1.05008	0.00245605	0.000440308	nsd	nsd	0.995373	0.0565135	0.00995219	0.470697	0.124725	0.0170267
MMP1603	ferredoxin 1550226:1551392 forward MW:43178	nsd	nsd	-0.142883	0.0248543	0.00501024	0.379759	0.0655247	0.0142916	nsd	up	0.0556081	0.461626	0.0656698	0.270697	0.004362	0.000745253	nsd	nsd	0.0868776	0.10032	0.0168747	-0.0199314	0.873654	0.0971322
MMP1604	hypothetical protein 1551417:1552286 reverse MW:32356		nsd							nsd
MMP1605	Pyruvate kinase 1552396:1553739 forward MW:50126	up	down	0.348952	0.000714024	0.0002215	-0.410463	5.36969e-05	3.35582e-05	nsd	nsd	0.123957	0.00597378	0.00122641	0.0496486	0.380166	0.0439801	nsd	down	0.186153	0.172187	0.0276926	-0.300092	0.00109436	0.000244759
MMP1606	Flavoprotein:DNA/pantothenate metabolism flavoprotein 1553771:1554961 forward MW:44125	nsd	nsd	0.241701	0.0258144	0.00515531	-0.15642	0.0964142	0.0201755	up	up	0.192332	0.000168718	5.27601e-05	0.0909753	0.000164263	4.18655e-05	up	down	0.737296	7.3985e-06	5.32664e-06	-0.541682	8.0832e-06	3.77323e-06
MMP1607	Protein of unknown function DUF99 1554972:1555523 forward MW:20993	nsd	nsd							down	nsd	-2.88063	0.000117849	3.91607e-05				nsd
MMP1608	conserved hypothetical protein 1555646:1555954 forward MW:11761	down	nsd	-0.57141	6.60271e-07	8.1488e-07	0.00270253	0.890673	0.142753	down	nsd	-0.52882	9.48587e-07	8.1032e-07	0.0549582	0.037022	0.00518413	down	down	-0.267136	0.00120911	0.000353564	-0.283495	2.1157e-07	1.95802e-07
MMP1609	ftr Formylmethanofuran: tetrahydromethanopterin formyltransferase (Ftr) 1556252:1557160 forward MW:32090	down	nsd	-0.238797	4.11283e-08	8.32629e-08	-0.0225632	0.0383327	0.00884952	down	down	-0.442974	4.04281e-09	1.12377e-08	-0.217921	1.00109e-07	9.03496e-08	down	down	-0.3018	1.00264e-07	1.88129e-07	-0.230309	9.65958e-09	1.80035e-08
MMP1610	conserved hypothetical protein 1557230:1557904 forward MW:25897	nsd								nsd	nsd	-0.259752	0.00797057	0.00160069	0.590407	0.311425	0.0365735		nsd
MMP1611	conserved hypothetical protein 1557924:1558676 reverse MW:27504	down	down	-0.226528	0.000560622	0.000182493	-0.374159	0.000563982	0.000247475	up	up	0.466794	6.05959e-06	3.31609e-06	0.373605	1.84296e-05	6.52797e-06	up	up	0.579464	1.48224e-05	9.27059e-06	0.478021	1.21945e-05	5.29588e-06
MMP1612	Conserved hypothetical protein 1558700:1559377 reverse MW:26156		nsd							nsd		0.39677	0.548799	0.0766389				nsd
MMP1613	AlbA Alba homolog 1559489:1559758 forward MW:9939	nsd	nsd	0.21272	0.635616	0.0936759	-0.169485	0.690064	0.114361	down	nsd	-1.13528	9.76937e-05	3.37437e-05	0.237422	0.222622	0.0272876	nsd	nsd	0.323462	0.318475	0.0484981	-0.308121	0.0555476	0.0082275
MMP1614	hisS histidyl-tRNA synthetase 1559794:1561044 reverse MW:47630	nsd	nsd	-0.222846	0.088275	0.0156279	0.255195	0.0063144	0.00184281	up	up	0.345024	0.000110864	3.7195e-05	0.190683	0.00426868	0.000730482	up	up	0.223855	0.00372495	0.000913058	0.258077	0.00206116	0.000426014
MMP1615	Conserved hypothetical protein 1561114:1561413 reverse MW:10635	nsd	nsd	0.083762	0.00803394	0.00183516	0.0435643	0.669562	0.111761	up	up	0.290455	3.02823e-06	1.97873e-06	0.302734	1.88841e-05	6.67104e-06	down	down	-0.509262	4.4082e-05	2.21976e-05	-0.108316	9.5605e-05	2.95612e-05
MMP1616	aspS Aspartyl-tRNA synthetase 1561499:1562815 reverse MW:50100	up	up	0.376829	6.7668e-06	5.06914e-06	0.266985	1.06125e-05	9.07745e-06	up	up	0.737027	1.42696e-10	9.94146e-10	0.499097	2.65396e-09	6.476e-09	up	up	0.346943	2.83598e-08	6.98413e-08	0.137464	1.49157e-06	9.36636e-07
MMP1618	aIF-2B I archaeal transcription initiation factor 2B subunit I 1563295:1564260 reverse MW:35913	nsd	nsd	0.0350132	0.570992	0.0853247	-0.0548744	0.73514	0.121074	up	nsd	0.246214	0.00164974	0.000389881	0.331732	0.0144121	0.00220307	up	up	0.218603	0.000737431	0.000228346	0.452663	4.55365e-05	1.58308e-05
MMP1619	Molybdenum cofactor biosynthesis protein:MoeA N-terminal region, domain I and II:MoeA C-terminal, domain IV 1564401:1565609 forward MW:45101	down	up	-0.295235	1.00409e-05	6.86254e-06	0.268271	0.000850832	0.000352178	down	up	-0.279879	0.000205895	6.23809e-05	0.224234	0.000221149	5.3764e-05	down	up	-0.447289	0.000762286	0.00023558	0.367396	3.25626e-05	1.2138e-05
MMP1621	ehbO energy conserving hydrogenase B integral membrane subunit 1565956:1566951 reverse MW:36745	nsd	nsd	0.273711	0.0108142	0.002408	-0.0840295	0.159833	0.0316955	down	nsd	-0.166189	0.000976936	0.00024475	-0.0713109	0.517983	0.0584859	nsd	down	-0.343087	0.0127577	0.00269179	-0.443917	8.02603e-05	2.54619e-05
MMP1622	ehbM energy conserving hydrogenase B small subunit 1566962:1567405 reverse MW:15677	nsd	nsd	-0.329972	0.246056	0.0395599	0.381187	0.00372494	0.00119	down	down	-0.358352	0.00143552	0.000345788	-0.482877	0.000111533	2.97497e-05	down	down	-0.356755	0.000324352	0.000117521	-0.956412	0.000153398	4.38912e-05
MMP1623	ehbL ferredoxin 1567415:1567927 reverse MW:19054	up	up	0.0903591	2.42253e-05	1.35369e-05	0.133334	0.000953638	0.000385635	down	down	-0.792263	6.40271e-08	9.42216e-08	-0.181208	0.000414978	9.25136e-05	down	down	-0.705318	1.52425e-05	9.45826e-06	-0.67136	1.12242e-06	7.45649e-07
MMP1624	ehbK polyferredoxin 1567947:1569392 reverse MW:53758	nsd	down	-0.167983	0.00769776	0.00177731	-0.59448	0.0013401	0.000502503	nsd	nsd	-0.214239	0.0115059	0.00224628	-0.249864	0.194895	0.024227	nsd	down	-0.670923	0.00440715	0.00105086	-0.695801	0.00464118	0.000874058
MMP1626	conserved hypothetical protein 1569666:1570427 reverse MW:27605	nsd	nsd	-0.682096	0.0895094	0.0157813					nsd
MMP1628	ehbF energy conserving hydrogenase B putative transmembrane subunit 1570763:1572211 reverse MW:51945	nsd		-0.00271408	0.990603	0.137992				nsd	nsd	-0.688635	0.00559482	0.00116085	-0.881046	0.0316554	0.00448509
MMP1629	ehbE conserved hypothetical protein 1572237:1572593 reverse MW:12699										down				-0.419379	0.000173935	4.38221e-05		nsd				-0.0839031	0.0487701	0.00732061
MMP1630	ATP/GTP-binding site motif A (P-loop):ABC transporter:AAA ATPase 1572746:1574395 forward MW:61495	up	nsd	0.21248	0.00021794	8.11001e-05	0.0260004	0.0654208	0.0142858	up	up	0.537671	3.2151e-07	3.54104e-07	0.3762	1.65257e-06	8.47294e-07	up	up	0.503842	4.2755e-08	9.41941e-08	0.178237	4.55142e-05	1.58308e-05
MMP1631	PA-phosphatase related phosphoesterase 1574398:1574982 reverse MW:22334	nsd	nsd															nsd	nsd
MMP1632	yqiX Solute-binding protein/glutamate receptor:Bacterial extracellular solute-binding protein, family 3 1575110:1575832 forward MW:26753	nsd	nsd	-0.348438	0.0121874	0.00268387	-0.699261	0.101471	0.0211147	nsd	nsd	0.0165783	0.808857	0.109043	0.383788	0.237504	0.02887
MMP1634	Protein of unknown function UPF0033:DsrE-like protein 1576290:1577150 reverse MW:31179	down	up	-0.360359	1.41579e-09	5.78888e-09	0.193653	4.49207e-05	2.90516e-05	down	down	-0.488664	1.10882e-07	1.49366e-07	-0.0457173	7.94496e-05	2.23064e-05	down	down	-0.491949	1.10207e-06	1.19792e-06	-0.0293289	0.00392024	0.000750457
MMP1635	Thioredoxin:Glutaredoxin:Thioredoxins/glutaredoxin 1577219:1577461 reverse MW:8633	up	down	0.0570178	3.23811e-07	4.59085e-07	-0.220517	2.58142e-08	7.9857e-08	down	down	-0.117518	6.90609e-09	1.63431e-08	-0.226106	5.99579e-10	1.88106e-09	up	down	-0.109789	0.000349811	0.000123898	-0.338518	1.11613e-08	1.99704e-08
MMP1637	conserved hypothetical archaeal protein 1578917:1579609 reverse MW:25026	up	down	0.113863	1.65325e-10	1.09082e-09	-0.258799	8.07976e-09	3.12437e-08	down	down	-0.364376	2.63989e-12	4.62295e-11	-0.510927	7.16662e-11	4.49678e-10	down	down	-0.279575	1.02476e-08	2.98011e-08	-0.566838	2.03593e-12	2.48371e-11
MMP1638	MoaA/nifB/pqqE family 1579796:1580659 forward MW:32567	nsd	nsd	0.40493	0.0086523	0.00196072	0.704394	0.00952991	0.00263616	up	up	0.533107	0.00162313	0.00038411	0.634614	0.000473216	0.000102491	nsd	nsd	0.329454	0.0208929	0.00410084	-0.0786166	0.496724	0.0596216
MMP1639	Acyl-CoA dehydrogenase 1580669:1581871 forward MW:45193	nsd	nsd	-0.372467	0.0930979	0.0163635	-0.237442	0.530298	0.091223	nsd	nsd	-0.0292786	0.443125	0.0633466	0.0430068	0.691386	0.0759814	nsd	nsd	0.409385	0.0395173	0.00726768	-0.490505	0.200671	0.0260937
MMP1640	Archaeal S-adenosylmethionine synthetase (MAT) 1582001:1583218 forward MW:44274	down	up	-0.262088	5.53244e-06	4.43641e-06	0.257085	8.56367e-07	1.21337e-06	up	up	0.170901	1.21044e-05	5.85557e-06	0.451184	2.1783e-08	2.78668e-08	up	up	0.0985713	0.00348811	0.000868511	0.15192	9.92358e-06	4.46872e-06
MMP1641	soluble P-type ATPase 1583208:1584014 reverse MW:29722	nsd	nsd	0.0417147	0.690819	0.100732	-1.05445	0.00429761	0.00134291	nsd	nsd	-0.145616	0.467586	0.0664421	-0.358259	0.006148	0.00101517		nsd				0.121079	0.616458	0.0719344
MMP1642	ATP/GTP-binding site motif A (P-loop):Small GTP-binding protein domain 1584091:1584645 forward MW:20870	nsd		0.373217	0.0229887	0.00469484				up	up	0.126359	0.00153537	0.000366711	0.580549	0.000323889	7.47633e-05	nsd	down	0.178186	0.0717664	0.0123755	-0.276499	0.00306907	0.000611052
MMP1643	conserved hypothetical protein 1584652:1585041 forward MW:14376	down	up	-0.269616	8.39977e-06	6.05448e-06	0.342544	5.41525e-05	3.37294e-05	down	nsd	-0.634381	0.000242047	7.18423e-05	-0.0182195	0.614121	0.0680238	down	down	-0.350794	0.00307239	0.000776034	-0.145243	0.000194144	5.38282e-05
MMP1644	conserved hypothetical archaeal protein 1585066:1585917 forward MW:30936	up	nsd	0.349789	0.000214852	8.01251e-05	-0.224949	0.024322	0.0059636	nsd	nsd	-0.302285	0.0203692	0.0037627	0.041622	0.302454	0.0357751	nsd	down	0.157922	0.215542	0.0340061	-0.460537	4.87601e-07	3.73902e-07
MMP1645	amino acid kinase related protein 1585939:1586712 forward MW:29079	nsd	nsd	-0.209163	0.0266066	0.00528278	0.430372	0.0613529	0.0135168	up	nsd	0.239494	0.00322939	0.000716764	-0.177797	0.00876546	0.00139279	down	nsd	-0.237956	0.000930394	0.000280922	-0.111411	0.0368063	0.00569684
MMP1646	conserved hypothetical archaeal protein 1586722:1587198 reverse MW:18319	nsd	up	0.0291482	0.712537	0.103413	0.460112	0.00141822	0.000525426	nsd	up	0.29289	0.0143514	0.00274668	0.520271	0.00142749	0.000271184	nsd	nsd	-0.182987	0.148959	0.024304	0.140836	0.0253395	0.0040099
MMP1647	psmR proteasome-activating nucleotidase (PAN) 1587504:1588727 forward MW:45852	down	down	-0.795576	1.09343e-09	4.71016e-09	-0.273388	6.72167e-06	6.17635e-06	down	nsd	-0.69606	3.14804e-09	9.21502e-09	-0.0413398	0.0428038	0.00593073	up	nsd	0.11851	0.00014947	6.08742e-05	-0.0016004	0.895722	0.0991748
MMP1648	conserved hypothetical protein 1588782:1589972 forward MW:42880	nsd	nsd	0.245806	0.00526465	0.00125961	-0.0833087	0.277533	0.0519813	up	up	0.082877	1.4504e-05	6.84616e-06	0.121914	0.000680488	0.000140696	up	nsd	0.274234	0.000567956	0.000183436	-0.0561133	0.115684	0.0159548
MMP1649	modC ATP/GTP-binding site motif A (P-loop):ABC transporter:AAA ATPase:TOBE domain 1589977:1591038 reverse MW:39438	nsd								nsd								nsd	nsd
MMP1651	modA periplasmic molybdate-binding protein 1591808:1592611 reverse MW:28812	nsd		-0.182037	0.241062	0.0388298				down	nsd	-1.09379	0.00120216	0.000294848	-0.188923	0.405443	0.0464556		nsd				-0.379965	0.2703	0.0343164
MMP1652	molybdate ABC transporter, substrate binding subunit 1592694:1593692 reverse MW:36799	down	nsd	-0.254361	0.00020853	7.84493e-05	-0.0345573	0.545678	0.093522	down	down	-1.11874	1.19112e-07	1.58021e-07	-0.253538	0.000157205	4.03789e-05	down	down	-0.700955	7.28148e-05	3.3854e-05	-0.192588	0.000536467	0.000130891
MMP1653	hypothetical protein 1594017:1597127 forward MW:121740	down	down	-0.231917	2.37674e-06	2.24026e-06	-0.328466	0.000411266	0.000189076	down	down	-0.197475	3.10278e-05	1.26069e-05	-0.179387	1.98631e-05	6.94245e-06	nsd	down	-0.0140367	0.411164	0.0613678	-0.068697	0.00174151	0.000370363
MMP1654	hypothetical protein 1597130:1598470 forward MW:51992	nsd	up	-0.332333	0.0353355	0.00690404	5.29424	0.000418515	0.000190863	nsd	nsd	-2.90195	0.0152699	0.00289713	1.61161	0.0897223	0.0117636		nsd
MMP1655	conserved hypothetical protein 1598443:1600218 forward MW:69738	up		2.62928	0.00159661	0.000436834				nsd	nsd	0.213164	0.62484	0.0860231				nsd	down	0.739073	0.0222563	0.00434679	-1.52193	0.000560517	0.000136017
MMP1656	putative pyridoxine biosynthetic glutamine amidotransferase 1600220:1600783 reverse MW:20632	up	nsd	0.431532	0.00200215	0.00053168				nsd	nsd	-0.00306704	0.972575	0.128541	-0.0403889	0.465217	0.0528906	nsd	down	-0.348745	0.192571	0.0306272	-0.723517	7.63088e-05	2.43986e-05
MMP1657	conserved hypothetical protein 1601691:1602863 forward MW:44282	up	nsd	0.842043	5.86944e-06	4.53555e-06	-0.502382	0.00379736	0.00121106	nsd	nsd	0.302338	0.0236451	0.00432676	0.194672	0.0155803	0.00236245	nsd	nsd	0.220748	0.00810462	0.00180677	-0.17636	0.024158	0.00385017
MMP1658	SSU ribosomal protein S8E 1602916:1603302 reverse MW:14331	down	nsd	-0.330543	4.7434e-06	3.95087e-06	0.0459172	0.185475	0.0362276	up	up	-0.175517	5.40061e-07	5.19643e-07	0.277707	2.88973e-05	9.49553e-06	down	down	-0.390337	0.000502328	0.000167385	-0.0443402	0.00308609	0.00061353
MMP1659	pyrB Aspartate carbamoyltransferase; catalytic subunit 1603462:1604370 reverse MW:34171	up	nsd	0.1343	0.00116699	0.00033366	-0.052058	0.029205	0.00699457	up	nsd	0.122938	0.000331621	9.47359e-05	0.020029	0.251579	0.0302461	nsd	down	-0.0590596	0.00925091	0.00202227	-0.154731	0.00530756	0.000981046
MMP1661	hypothetical protein 1604805:1605002 forward MW:7773	down	nsd	-0.242136	0.000416181	0.000140266	-0.268827	0.00922861	0.00257973	down	down	-0.341941	3.32233e-05	1.33748e-05	-0.503348	6.19065e-06	2.57326e-06	nsd	nsd	0.201037	0.025018	0.0048087	0.0635866	0.655566	0.0758292
MMP1662	cbiF Precorrin-4 C11-methyltransferase 1604999:1605763 reverse MW:27625	nsd	nsd	0.235913	0.10203	0.0177877	0.0833776	0.00598957	0.00175353	up	nsd	0.7357	3.88068e-06	2.36788e-06	-0.207451	0.0082688	0.00132748	nsd	down	0.171661	0.0938871	0.0158945	-0.602253	4.0671e-05	1.46169e-05
MMP1663	conserved hypothetical protein 1605793:1606998 reverse MW:43716	up	nsd	0.812583	7.64902e-08	1.39593e-07	-0.32768	0.0235884	0.00580675	down	up	-0.174871	0.000151052	4.80343e-05	0.245048	1.6602e-05	5.99342e-06	up	down	0.308513	2.66205e-05	1.48784e-05	-0.522539	1.36015e-06	8.73313e-07
MMP1664	conserved hypothetical protein 1607049:1607945 forward MW:33792		nsd							nsd	nsd	0.753428	0.0147219	0.00280531
MMP1665	hypothetical protein 1607978:1609843 reverse MW:71559	nsd	nsd	-0.532912	0.154032	0.0259058				nsd	nsd	-0.518275	0.0320123	0.00567981	-0.318925	0.487075	0.0551816	nsd	nsd	-0.608799	0.394045	0.0590364	0.414931	0.155944	0.02074
MMP1666	flaB1 flagellin B1 percursor 1609963:1610598 forward MW:21627	down	down	-1.12189	3.49535e-09	1.15312e-08	-1.12532	4.78556e-08	1.21679e-07	up	up	0.856664	2.77748e-07	3.11788e-07	0.061867	7.69591e-06	3.12983e-06	up	up	1.63845	8.86378e-08	1.68318e-07	1.28581	5.23181e-08	6.59923e-08
MMP1667	flaB2 flagellin B2 1610636:1611286 forward MW:22473	down	nsd	-1.87356	6.51578e-07	8.09978e-07				up	nsd	0.474938	0.00209813	0.000481141	0.061372	0.392419	0.0451992	up	nsd	1.36045	9.18874e-06	6.35201e-06
MMP1668	flaB3 flagellin B3 1611319:1611951 forward MW:22078	down	down	-0.981525	9.85873e-06	6.79216e-06	-1.11444	5.34393e-06	5.26955e-06	up	up	0.840305	8.7132e-08	1.20145e-07	0.0842639	0.000751902	0.000153844	up	up	1.00798	4.12465e-05	2.1107e-05	0.978441	3.33991e-06	1.81455e-06
MMP1669	flaC flagella accessory protein C 1611962:1612522 forward MW:21320	nsd	nsd							nsd	nsd	-0.527425	0.0759911	0.0125542					nsd
MMP1670	flaD flagella accessory protein D 1612512:1613480 forward MW:36979	down	down	-1.1606	2.87096e-10	1.53909e-09	-1.18148	4.39199e-08	1.13223e-07	up	down	0.13462	1.39045e-05	6.61668e-06	-0.33164	2.76521e-07	2.02424e-07	up	up	1.15833	2.54116e-08	6.35743e-08	0.914722	2.13739e-10	8.96325e-10
MMP1671	flaE flagella accessory protein E 1613508:1613915 forward MW:15241	down	down	-1.22259	2.39016e-06	2.24059e-06	-1.1756	2.1968e-09	1.10203e-08	up	down	0.285959	2.11376e-07	2.41934e-07	-0.0582115	4.88487e-05	1.46287e-05	up	up	1.2133	4.74904e-06	3.76797e-06	1.03416	3.33884e-06	1.81455e-06
MMP1672	flaF flagella accessory protein F 1613935:1614312 forward MW:14018	nsd	nsd				-2.46947	0.00542173	0.00162313									nsd	nsd
MMP1673	flaG flagella accessory protein G 1614353:1614805 forward MW:15818	nsd	nsd	-0.446589	0.119392	0.020502	-0.166921	0.406134	0.0725538	nsd	down	-0.417932	0.0201601	0.00372801	-1.099	0.00183079	0.000336455	nsd
MMP1674	flaH flagella accessory protein H 1614821:1615513 forward MW:25752		down				-2.09584	0.000135242	7.13533e-05	nsd	nsd	0.700012	0.0142958	0.00273902				nsd
MMP1675	flaI flagella accessory protein I 1615523:1617163 forward MW:62413	down	down	-0.804403	7.80315e-06	5.69624e-06	-1.08804	6.44184e-06	6.0388e-06	up	down	0.185438	0.000316892	9.10964e-05	-0.647557	1.26943e-06	6.88346e-07	up	up	1.06645	7.61602e-05	3.50988e-05	0.430442	4.42331e-07	3.47122e-07
MMP1676	flaJ flagella accessory protein J 1617174:1618850 forward MW:63048	nsd	nsd	-1.49677	0.00422526	0.00103236	-0.772305	0.273209	0.0513268	nsd	nsd	0.423549	0.0131445	0.00253298	-0.0418944	0.735766	0.0802563	nsd	nsd	1.00484	0.208212	0.0330149
MMP1678	nfo endonuclease IV 1619774:1620595 forward MW:30871	nsd	nsd				0.341296	0.501285	0.0872838	nsd	nsd	0.108142	0.548507	0.0766389				nsd	nsd				-0.190608	0.573631	0.0676428
MMP1679	conserved hypothetical archeal protein 1620599:1621036 reverse MW:16099	nsd	up	0.0939925	0.0771364	0.0137983	0.826558	0.000959482	0.000386315	up	up	0.624187	1.84912e-05	8.38901e-06	0.192988	0.00019202	4.74707e-05	nsd	up	-0.0445762	0.517296	0.0751502	0.302937	0.00201769	0.000417897
MMP1680	glmS glucosamine--fructose-6-phosphate aminotransferase 1621139:1622947 forward MW:67548	nsd	down	-0.0314017	0.143166	0.0241731	-0.0938365	0.000463371	0.000209773	nsd	down	-0.0157598	0.0847345	0.0138291	-0.134716	2.3943e-08	2.94849e-08	down	down	-0.308323	3.67793e-05	1.92587e-05	-0.17185	0.000376237	9.67212e-05
MMP1681	Phosphoadenosine phosphosulfate reductase 1622934:1624220 reverse MW:50764	nsd	nsd	0.16857	0.012016	0.00264952	0.255729	0.00313337	0.00102393	up	up	0.528782	2.38464e-05	1.0311e-05	0.382372	1.08171e-05	4.1555e-06	up	nsd	0.158946	0.00142622	0.000402848	-0.0428295	0.0287118	0.00450636
MMP1682	recJ single stranded DNA-specific exonuclease 1624270:1625673 reverse MW:53001	nsd	nsd	0.00747454	0.977732	0.136809	0.910467	0.00945402	0.00262093	up	nsd	0.738154	4.2595e-05	1.643e-05	-0.639756	0.0234017	0.00343764	nsd	nsd	0.241546	0.0165445	0.00335211	-0.00936604	0.885705	0.0981468
MMP1684	conserved hypothetical protein 1626448:1627131 reverse MW:25803	down	nsd	-0.23477	0.00074446	0.000228872	0.0880753	0.0051173	0.00154444	down	down	-0.215049	0.00040488	0.000112902	-0.101414	0.00201612	0.000367947	nsd	nsd	-0.061624	0.0798633	0.0136969	0.0904064	0.0156769	0.00260687
MMP1686	cbf5 pseudouridine syntase related protein 1627999:1629000 forward MW:37644	nsd	nsd	-0.0401539	0.366324	0.0568708	0.126072	0.102936	0.0213715	nsd	up	0.0772567	0.00956141	0.00189196	0.216375	1.96542e-05	6.88768e-06	up	nsd	0.328813	0.00100714	0.000299916	-0.0567903	0.0106486	0.00184145
MMP1687	korD 2-oxoglutarate ferredoxin oxidoreductase, delta (ferredoxin) subunit 1629018:1629224 forward MW:7709	nsd	nsd	0.404113	0.159245	0.0267302	1.50778	0.031369	0.00745513	up	nsd	0.899457	0.000102016	3.48925e-05	-0.208553	0.724144	0.0791852	nsd	nsd	0.0180338	0.936293	0.125699	0.212379	0.435026	0.0528783
MMP1688	Conserved hypothetical Archael protein 1629235:1629918 forward MW:26628	nsd	nsd	-0.00100422	0.991812	0.137992	-0.01483	0.373286	0.0673337	up	up	0.345341	0.000475909	0.000130424	0.622278	0.000128873	3.40304e-05	up	up	0.759734	0.000135711	5.59941e-05	0.668851	0.00014231	4.13356e-05
MMP1689	comE Sulfopyruvate decarboxylase subunit beta 1629931:1630488 reverse MW:20281	nsd	nsd	0.101284	0.00156485	0.000430896	0.54406	0.0210457	0.00520845	nsd	nsd	0.487747	0.0326213	0.00576448	0.194103	0.065737	0.00884776	down	nsd	-0.697923	0.000619312	0.000197407	0.0459545	0.315886	0.0396538
MMP1690	similar to phosphoribosylformimino-5-aminoimidazole carboxamide ribotide isomerase 1630490:1631158 reverse MW:24562	nsd	up	0.0275125	0.22031	0.0357148	0.309684	0.00056123	0.000246851	down	up	-0.272993	0.000390724	0.000110182	0.263986	3.2764e-06	1.49384e-06	nsd	up	0.125259	0.0671907	0.0116631	0.271005	7.52475e-05	2.41572e-05
MMP1691	fwdB tungsten containing formylmethanofuran dehydrogenase subunit B 1631371:1632675 reverse MW:48123	down	down	-0.509375	1.82101e-09	6.97846e-09	-0.0823681	3.19123e-07	5.43422e-07	down	down	-0.385038	1.45101e-10	9.94146e-10	-0.218385	5.1475e-08	5.25791e-08	down	up	-0.257888	3.03514e-09	1.08721e-08	0.0223626	4.36102e-05	1.54005e-05
MMP1692	vhuB polyferredoxin, associated with F420-non-reducing hydrogenase 1632705:1633856 reverse MW:41063	down	nsd	-0.523849	2.84111e-09	1.01539e-08	0.0268889	0.0728025	0.0156763	down	down	-0.264217	7.66223e-07	6.88104e-07	-0.182864	2.3578e-05	7.94576e-06	down	down	-0.490186	4.69723e-07	6.38224e-07	-0.21026	5.22136e-05	1.78288e-05
MMP1693	vhuU F420 non-reducing hydrogenase subunit 1633982:1634116 reverse MW:4914	nsd	down	-0.262338	0.00793372	0.00182442	-1.01872	6.82519e-07	9.9751e-07	down	down	-1.45742	8.79541e-06	4.61151e-06	-1.177	1.24675e-05	4.64069e-06	down	nsd	-0.567425	0.0037127	0.000911475	-0.0720202	0.579418	0.0680858
MMP1694	vhuA F420-non-reducing hydrogenase subunit alpha 1634132:1635388 reverse MW:45597	down	down	-0.437633	4.24105e-13	1.21258e-11	-0.149186	9.82682e-07	1.32172e-06	down	down	-0.609025	5.39302e-12	7.26477e-11	-0.453501	2.83551e-12	3.73626e-11	down	down	-0.247831	7.62004e-09	2.30964e-08	-0.173761	6.14586e-09	1.2496e-08
MMP1695	vhuG F420-non-reducing hydrogenase subunit 1635430:1636296 reverse MW:30745	down	down	-0.562831	7.84325e-09	1.97867e-08	-0.126948	2.14898e-07	3.94274e-07	down	down	-0.618442	1.38448e-10	9.94146e-10	-0.261918	5.58295e-09	1.08183e-08	down	down	-0.222037	9.1029e-07	1.05924e-06	-0.179303	5.24984e-08	6.59923e-08
MMP1696	vhuD F420-non-reducing hydrogenase subunit delta 1636396:1636800 reverse MW:14321	down	down	-0.263091	8.16082e-09	2.02895e-08	-0.248118	3.76929e-06	3.97514e-06	down	down	-0.492103	2.6783e-11	2.46854e-10	-0.380061	4.88319e-07	3.20121e-07	up	down	-0.329964	6.28654e-06	4.76363e-06	-0.141396	2.38956e-06	1.35874e-06
MMP1697	hdrA heterodisulfide reductase, subunit A 1636988:1638964 reverse MW:71113	down	down	-0.447391	6.97886e-13	1.64698e-11	-0.221311	5.3814e-10	3.44432e-09	down	down	-0.551468	8.77964e-13	2.1964e-11	-0.179233	4.05356e-11	2.67062e-10	up	down	-0.108507	7.92886e-10	4.03124e-09	-0.0768365	1.15672e-08	2.0159e-08
MMP1700	Na+/solute symporter 1640720:1642321 forward MW:57529	nsd	up	-0.351355	0.650338	0.0955993	1.20292	0.000727795	0.000309125	nsd	nsd	0.121878	0.857187	0.114939				nsd		-0.596886	0.117036	0.0194897
MMP1701	Amino acid-binding ACT 1642492:1642974 forward MW:18058	down	nsd	-0.299696	8.47739e-05	3.76757e-05	0.0436545	0.0675838	0.0146718	up	nsd	1.17511	8.18111e-06	4.34142e-06	-0.0264466	0.638064	0.0704742	up	nsd	0.355791	9.07259e-05	4.03941e-05	0.148836	0.00747451	0.00133382
MMP1702	hom Homoserine dehydrogenase 1642986:1643999 forward MW:36294	nsd	nsd	0.153639	0.0893588	0.0157709	0.214548	0.0958372	0.0201221	nsd	up	0.0333857	0.163233	0.0254544	0.512301	1.165e-07	9.96807e-08	nsd	up	0.333507	0.00538181	0.00124558	0.363636	0.000408011	0.000102341
MMP1703	conserved hypothetical archaeal protein 1644208:1645104 forward MW:34217	nsd	nsd	0.077262	0.0313217	0.00616898	0.645987	0.00400768	0.00126941	down	nsd	-0.185485	5.17394e-05	1.93602e-05	0.0207623	0.250371	0.0301284	up	up	0.407533	0.00369052	0.000907442	0.410328	0.000199661	5.513e-05
MMP1704	conserved hypothetical archeal protein 1645101:1645556 reverse MW:17122	nsd	down	-0.0600173	0.0646388	0.011809	-0.399294	0.000542436	0.000240204	nsd	down	-0.10729	0.122342	0.0193711	-0.176322	0.000290795	6.84235e-05	nsd	down	-0.258211	0.0143978	0.00298588	-0.176156	0.000990223	0.000225223
MMP1705	conserved hypothetical archeal protein 1645566:1646231 reverse MW:24325	down	down	-0.129716	0.000527037	0.000172872	-0.28274	2.35178e-06	2.7982e-06	up	up	0.381736	8.17252e-05	2.88541e-05	0.463546	7.62211e-05	2.15062e-05	up	up	0.426425	4.97679e-07	6.64748e-07	0.489418	3.84322e-06	2.04221e-06
MMP1707	aIF2 alpha translation initiation factor aIF-2, subunit alpha 1646401:1647198 reverse MW:29894	down	nsd	-0.39962	1.33967e-05	8.77169e-06	0.0974136	0.0332773	0.00782846	down	nsd	-0.153599	4.56646e-06	2.66558e-06	-0.00526475	0.232932	0.0283929	up	nsd	0.27514	0.000575603	0.000185525	0.151225	0.00742367	0.00132828
MMP1708	SSU ribosomal protein S27E 1647312:1647497 reverse MW:6608	up	down	0.252889	0.00176366	0.000475711	-0.237867	0.00182463	0.000639005	nsd	nsd	-0.188527	0.212452	0.0324081	-0.289746	0.09867	0.0128473	up	down	0.492497	0.00128018	0.000369545	-0.801167	1.09805e-05	4.86307e-06
MMP1709	LSU ribosomal protein L44E 1647520:1647801 reverse MW:10879	nsd	down	0.00684566	0.252904	0.040547	-0.111951	0.000281764	0.00013655	down	up	-0.409037	0.000131482	4.30375e-05	0.302057	0.00027257	6.4713e-05	down	down	-0.257918	0.00151947	0.000426132	-0.24397	0.00038572	9.7847e-05
MMP1710	conserved hypothetical archeal protein 1647758:1648354 reverse MW:23558	nsd	nsd				-0.333481	0.0353928	0.00828416	nsd	down	0.259505	0.00550871	0.00114843	-0.464281	8.07993e-05	2.24613e-05	nsd	nsd	0.697617	0.0957027	0.0161671	-0.225827	0.333373	0.0415766
MMP1711	pcnA Proliferating cell nuclear antigen, PCNA 1648378:1649130 reverse MW:27870	down	up	-0.0879887	0.00170659	0.000461771	0.466318	6.62701e-08	1.62287e-07	up	up	-0.0776035	2.55045e-05	1.08406e-05	0.344128	8.59385e-08	7.98826e-08	down	up	-0.34707	3.24769e-06	2.78193e-06	0.21587	5.59265e-07	4.2221e-07
MMP1712	Transcriptional regulator, LysR Family Member 1649205:1650095 reverse MW:32941	up	up	0.176603	4.25416e-07	5.79202e-07	0.321071	5.99682e-06	5.67899e-06	down	down	-0.620577	2.11554e-08	3.85907e-08	-0.133677	3.24447e-06	1.48762e-06	down	down	-0.450172	6.71986e-07	8.08498e-07	-0.234738	4.22306e-07	3.35329e-07
MMP1713	conserved hypothetical archaeal protein 1650224:1651168 forward MW:35362	nsd	nsd	0.205032	0.048868	0.00921233	0.0374794	0.786488	0.128731	nsd	down	0.230737	0.0422833	0.00730238	-0.538165	2.42166e-06	1.16825e-06	up	down	0.501725	0.00121459	0.000353729	-0.552621	0.000623647	0.000149712
MMP1714	conserved hypothetical protein 1651340:1651684 reverse MW:11959	down	down	-0.381536	8.7878e-09	2.15362e-08	-0.460729	3.18843e-08	8.70311e-08	down	up	-0.235169	9.64473e-07	8.12007e-07	0.147168	7.48284e-09	1.31465e-08	up	up	0.320087	4.91283e-08	1.01884e-07	0.570541	4.15356e-10	1.4806e-09
MMP1715	putative GTPase 1651699:1652172 reverse MW:17485	down	nsd	-0.0600904	0.00293629	0.000739671	0.032853	0.0149097	0.00390264	up	up	0.535263	6.961e-06	3.73927e-06	0.527925	9.36841e-06	3.68491e-06	up	up	0.22374	5.57562e-05	2.68742e-05	0.526244	4.04865e-08	5.7798e-08
MMP1716	hmdII H(2)-forming methylenetetrahydromethanopterin dehydrogenase related protein 1652183:1653208 reverse MW:36476	down	down	-0.475774	2.54427e-10	1.40795e-09	-0.129264	9.46378e-06	8.2858e-06	down	up	-0.193479	2.01964e-07	2.32682e-07	0.445028	1.22354e-09	3.3588e-09	up	up	0.258809	1.49258e-07	2.4763e-07	0.63592	7.68721e-11	4.91225e-10
MMP1717	possible methyltransferase related protein 1653262:1654344 reverse MW:41328									up	nsd	0.590355	0.00283959	0.000632654				nsd	nsd
MMP1718	conserved hypothetical archeal protein 1654349:1654681 reverse MW:12504									nsd
MMP1719	conserved hypothetical protein 1654837:1657491 reverse MW:99976	down	nsd	-1.05762	1.5019e-05	9.40324e-06	-0.673358	0.00452808	0.00140312	nsd	down	0.113351	0.0182568	0.0034048	-0.476819	0.000601099	0.000126728	up	nsd	0.631876	0.000362667	0.000126462	-0.113174	0.175611	0.0231947
MMP1720	conserved hypothetical archaeal protein 1657683:1659479 forward MW:68166	down	down	-0.263654	0.000156516	6.21528e-05	-0.165365	0.000219534	0.000108662	nsd	nsd	-0.115351	0.0134786	0.0025938	0.232528	0.0141116	0.00216467	nsd	down	0.0380428	0.102776	0.0172327	-0.140545	0.00103152	0.000233428
MMP1721	conserved hypothetical archaeal protein 1659491:1660279 forward MW:29318	down	nsd	-0.257166	5.91311e-05	2.83815e-05	-0.181408	0.0125077	0.00335488	down	down	-0.164233	0.00275339	0.000614231	-0.212272	4.0866e-06	1.78304e-06	nsd	down	0.0637187	0.257054	0.0398767	-0.410433	6.03908e-06	2.97943e-06
MMP1722	hisF Imidazoleglycerol-phosphate synthase, cyclase subunit 1660311:1661129 forward MW:29960	nsd	nsd	-0.0620878	0.0368121	0.0071276	-0.113544	0.343666	0.0626607	down	nsd	-0.0918062	0.00453658	0.000972389	0.0519512	0.175241	0.0219496	nsd	nsd	-0.22484	0.00418414	0.00101301	-0.0639521	0.137995	0.0186485
