# Supplementary material for: Quantitative proteomics of nutrient limitation in the hydrogenotrophic methanogen Methanococcus maripaludis
Source: BMC Microbiol. 2009 Jul 23;9:149. doi: 10.1186/1471-2180-9-149 (PMC2723118; doi:10.1186/1471-2180-9-149)
Supplement: Additional file 2 — Proteins with altered abundance under H2 limitation. Log2 ratios for proteins with altered abundance under H2 limitation. [file 1471-2180-9-149-S2.xls]

## Sheet: QXH.tab
Table S2. Proteins with altered abundance under H2 limitation
ORF #	Function	log2 ratio					notes
		H/N (15N/14N)	H/N (14N/15N)	H/P (15N/14N)	H/P (14N/15N)	average
increased abundance
MMP0693	Aminoacyl-tRNA synthetase, class II 681195:682061 reverse MW:32668	1.38091	1.05216	1.45586	1.5219	1.35271
MMP0820	frcA coenzyme F420-reducing hydrogenase subunit alpha 813762:814994 reverse MW:45683	1.89313	1.60547	0.625241	1.08182	1.30142	methanogenesis
MMP1378	hypothetical protein 1358903:1359079 forward MW:6660	1.0143	0.82895	1.34447	1.16629	1.0885
MMP1382	fruA coenzyme F420-reducing hydrogenase subunit alpha 1362470:1363714 forward MW:46072	0.600052	0.992077	0.726672	0.748166	0.766742	methanogenesis
MMP1384	fruG coenzyme F420-reducing hydrogenase subunit gamma 1364356:1365042 forward MW:24115	0.567333	1.20228	0.556341	0.604916	0.732718
MMP1385	fruB coenzyme F420-reducing hydrogenase subunit beta 1365076:1365924 forward MW:30776	0.811017	0.98934	1.05045	1.00155	0.963089
MMP0413	Conserved hypothetical protein 411833:414028 forward MW:78812	1.17746	1.00623	0.561197	0.899676	0.91114
MMP0866	proX putative glycine betaine/L-proline ABC transporter, solute-binding protein 857796:858683 reverse MW:32989	0.182384	0.465409	1.44328	1.49496	0.896506
MMP0922	possible phage infection protein 911058:911723 forward MW:25170	1.08312	1.12142	0.378938	0.905476	0.872238
MMP0487	Hypothetical protein 483526:485715 forward MW:79494	0.824889	0.778259	0.683364	0.663545	0.737514
MMP0684	hsp20 Heat shock protein Hsp20 672512:672976 forward MW:16837	0.686781	0.539747	0.708809	0.79624	0.682894
MMP0765	hypothetical 754505:755509 reverse MW:38848	0.182921	0.166705	1.09498	1.13856	0.645791
MMP1460	ehaM conserved hypothetical protein 1423152:1423562 forward MW:15614	0.51977	0.675136	0.501012	0.549815	0.561433	methanogenesis
MMP1463	ehaP polyferredoxin 1425226:1426407 forward MW:44349	0.663526	1.00144	0.341044	0.567127	0.643283
MMP0058	mer coenzyme F420-dependent N5,N10-methylenetetrahydromethanopterin reductase 72602:73564 forward MW:33823	0.659789	0.502063	0.801805	0.529218	0.623219	methanogenesis
MMP0024	putative AAA superfamily ATPase, similar to FtsH 31747:32862 forward MW:41802	0.590509	0.69312	0.512807	0.537366	0.583451
MMP1257	conserved hypothetical protein 1240285:1240962 reverse MW:25406	0.437085	0.870648	0.46768	0.526576	0.575497
MMP0980	cdh CO dehydrogenase/acetyl-CoA synthase complex subunit gamma 964809:966182 reverse MW:50273	0.422175	0.0522618	1.00731	0.780124	0.565468
MMP1016	Conserved Hypothetical protein with 4 CBS domains. 1003113:1004354 forward MW:46987	0.294751	0.524938	0.759117	0.56659	0.536349
MMP0885	TPR repeat:ATP/GTP-binding site motif A (P-loop) 877974:879140 reverse MW:45341	0.487198	0.357863	0.559512	0.582828	0.49685
MMP1245	fwdF tungsten containing formylmethanofuran dehydrogenase, subunit F 1229443:1230501 forward MW:38230	0.390597	0.548775	0.0908994	0.298562	0.332208	methanogenesis
MMP1247	fwdD tungsten containing formylmethanofuran dehydrogenase, subunit D 1230808:1231194 forward MW:14149	0.620749	0.827331	0.259121	0.205609	0.478202
MMP1248	fwdA tungsten containing formylmethanofuran dehydrogenase, subunit A 1231217:1232920 forward MW:63266	0.594067	0.283795	0.288092	0.260716	0.356667
MMP1249	fwdC tungsten containing formylmethanofuran dehydrogenase, subunit C 1232954:1233772 forward MW:29187	0.381801	0.257595	0.223598	0.241031	0.276006
MMP1584	SAM (and some other nucleotide) binding motif:Spermine synthase 1533965:1534807 forward MW:31816	0.294285	0.492103	0.662885	0.457588	0.476715
MMP0358	conserved hypothetical archaeal protein 354790:355911 reverse MW:43391	0.539136	0.270251	0.69407	0.38153	0.471247
MMP1697	hdrA heterodisulfide reductase, subunit A 1636988:1638964 reverse MW:71113	0.447391	0.221311	0.551468	0.179233	0.349851	methanogenesis
MMP1696	vhuD F420-non-reducing hydrogenase subunit delta 1636396:1636800 reverse MW:14321	0.263091	0.248118	0.492103	0.380061	0.345843
MMP1695	vhuG F420-non-reducing hydrogenase subunit 1635430:1636296 reverse MW:30745	0.562831	0.126948	0.618442	0.261918	0.392535
MMP1694	vhuA F420-non-reducing hydrogenase subunit alpha 1634132:1635388 reverse MW:45597	0.437633	0.149186	0.609025	0.453501	0.412336
MMP0603	aIF-1A translation initiation factor 1A (aIF-1A) 598821:599135 forward MW:12355	0.489874	0.156213	0.535823	0.423487	0.401349
MMP0386	hstA archaeal histone A 385282:385485 reverse MW:7293	0.148119	0.382958	0.595183	0.442481	0.392185
MMP1303	Sensory transduction histidine kinase 1288715:1290634 reverse MW:70804	0.458339	0.279886	0.478015	0.238028	0.363567
MMP0372	mtd F420- dependent methylenetetrahydromethanopterin dehydrogenase 369232:370065 reverse MW:29907	0.413632	0.258755	0.440867	0.266636	0.344973	methanogenesis
MMP0372qRT-PCR		0.28	0.77	0.4	1.38	0.71
MMP1320	SSU ribosomal protein S4P (S9E) 1306378:1306914 forward MW:20462	0.233762	0.540055	0.462781	0.106645	0.335811
MMP0227	nrdD Anaerobic Ribonucleoside-triphosphate reductase 234309:236621 reverse MW:87969	0.397148	0.116539	0.559568	0.268717	0.335493
MMP1054	hdrC2 heterodisulfide reductase; subunit C2 1045550:1046104 reverse MW:20451	0.392006	0.272669	0.268494	0.259631	0.2982
MMP1053	hdrB2 heterodisulfide reductase; subunit B2 1044633:1045514 reverse MW:32026	0.483146	0.315958	0.321667	0.207095	0.331966	methanogenesis
MMP0593	walker type ATPase 588917:589702 reverse MW:27422	0.335736	0.255768	0.261926	0.413265	0.316674
MMP0167	ABC transporter ATP binding protein family member 175831:176799 reverse MW:36621	0.38535	0.228477	0.332767	0.288505	0.308775
MMP1220	glgP glycogen phosphorylase 1208499:1210061 reverse MW:60191	0.471234	0.315974	0.120639	0.295306	0.300788
MMP1691	fwdB tungsten containing formylmethanofuran dehydrogenase subunit B 1631371:1632675 reverse MW:48123	0.509375	0.0823681	0.385038	0.218385	0.298792	methanogenesis
MMP0176	CDC48 cell division cycle protein family member 183704:186070 reverse MW:87238	0.256434	0.087844	0.543117	0.234958	0.280588
MMP0458	possible A. fulgidus predicted coding region AF1474 452313:453959 forward MW:62320	0.206248	0.191427	0.395226	0.299678	0.273145
MMP1563	mtrB N5-methyltetrahydromethanopterin: methyltransferase, subunit B 1517363:1517689 forward MW:12027	0.106901	0.414744	0.381436	0.159243	0.265581	methanogenesis
MMP1564	mtrA N5-methyltetrahydromethanopterin: methyltransferase, subunit A 1517711:1518430 forward MW:24954	0.0549761	0.130662	0.475085	0.231723	0.223111
MMP0344	conserved hypothetical archaeal protein 340591:341472 reverse MW:33425	0.318494	0.354613	0.172036	0.114831	0.239993
MMP0407	conserved hypothetical archaeal protein with 2 CBS domains. 406129:406542 reverse MW:14998	0.161043	0.26657	0.472404	0.0373705	0.234347
MMP1653	hypothetical protein 1594017:1597127 forward MW:121740	0.231917	0.328466	0.197475	0.179387	0.234311
MMP1409	rplN LSU ribosomal protein L14P 1386637:1387035 forward MW:14268	0.188735	0.275607	0.25779	0.117847	0.209995
MMP0457	Probable ATP dependent RNA helicase 450214:451830 forward MW:60654	0.0411208	0.301463	0.0742317	0.422287	0.209776
MMP1155	hdrB1 heterosulfide reductase, subunit B1 1143390:1144295 forward MW:33509	0.0939557	0.184661	0.404702	0.144373	0.206923	methanogenesis
MMP0432	conserved hypothetical protein 433202:433963 forward MW:28556	0.177932	0.509463	0.0969437	0.0285533	0.203223
MMP1515	hsp60 Chaperonin GroEL (thermosome, HSP60 family) 1474553:1476184 reverse MW:58216	0.080089	0.13746	0.365053	0.20573	0.197083
MMP1419	rpsE SSU ribosomal protein S5P 1391395:1392072 forward MW:24376	0.245922	0.102069	0.292465	0.109031	0.187372
MMP1251	Conserved Hypothetical Protein with 2 CBS domains. 1234459:1235019 forward MW:20246	0.186542	0.225084	0.219048	0.0102666	0.160235
MMP0081	gltB glutamate synthase; large subunit; archaeal subunit 2 91628:93160 forward MW:55153	0.305904	0.0651786	0.186494	0.0496306	0.151802
MMP1223	conserved hypothetical archaeal protein 1211914:1213392 reverse MW:52990	0.18985	0.172447	0.135458	0.0435946	0.135337
MMP0318	ilvD Dihydroxy-acid dehydratase 314207:315859 reverse MW:58718	0.0371753	0.0770504	0.134298	0.0441984	0.0731805
decreased abundance
MMP0127	hmd H2-forming N5,N10-methylene-tetrahydromethanopterin dehydrogenease 133625:134689 reverse MW:37868	-2.5728	-2.77334	-2.14277	-2.00782	-2.37418	methanogenesis
MMP0127qRT-PCR		-4.03	-4.04	-3.86	-3.28	-3.8
MMP0125	flpA conserved archaeal fibrillarin homolog 130979:132511 reverse MW:56879	-1.06338	-1.48876	-1.14824	-1.23135	-1.23293
MMP0874	SAM (and some other nucleotide) binding motif 866661:867458 reverse MW:31282	-1.69035	-1.99548	-1.56428	-1.7828	-1.75823
MMP0875	slpB S layer protein 867911:869512 forward MW:56644	-1.55553	-1.51602	-1.16544	-1.33539	-1.3931
MMP0489	conserved hypothetical protein 486425:486886 reverse MW:16197	-1.52928	-1.08387	-1.19366	-1.11869	-1.23137
MMP0273	comA (2R)-phospho-3-sulfolactate synthase 272277:272984 reverse MW:26617	-0.376275	-0.768716	-0.899251	-1.10989	-0.788532
MMP0272	ABC transporter ATPase subunit 271467:272258 reverse MW:29113	-0.512859	-0.424923	-1.30557	-1.59566	-0.959753
MMP0271	ATP binding putative nickel incorporation protein 270743:271441 reverse MW:25424	-0.836566	-0.944711	-1.44048	-1.6989	-1.23016
MMP0203	conserved hypothetical protein 211168:211401 forward MW:8456	-1.73866	-1.52366	-0.430205	-0.679723	-1.09306
MMP1176	putative iron transport system substrate-binding protein, N-term half 1158991:1159554 forward MW:20198	-1.39002	-1.15124	-0.608255	-1.0608	-1.05258
MMP0204	Conserved hypothetical protein 211471:212001 forward MW:19308	-0.891305	-1.58666	-0.876267	-0.510738	-0.966241
MMP1206	glnA glutamine synthetase 1192748:1194088 forward MW:49421	-1.42914	-1.5328	-0.151776	-0.560279	-0.918499
MMP1513	ald alanine dehydrogenase 1471700:1472821 reverse MW:39654	-0.48208	-0.667561	-0.958681	-1.36165	-0.867492
MMP0965	formylmethanofuran dehydrogenase subunit E related protein 952509:953087 reverse MW:22350	-0.82693	-0.776557	-0.582818	-0.927288	-0.778398
MMP0164	cbiX(s) Sirohydrochlorin cobaltochelatase 173152:173586 reverse MW:16107	-0.868631	-0.950881	-0.226829	-0.957692	-0.751008
MMP1175	undefined product 1157755:1158837 forward MW:41047	-0.694698	-0.868249	-0.542551	-0.829806	-0.733826
MMP0645	mdh malate dehydrogenase, MDHII (NADP+-dependent) 636877:637821 reverse MW:34468	-0.874428	-1.02786	-0.210916	-0.750024	-0.715808
MMP0056	cofH FO synthase, subunit CofH 70102:71181 reverse MW:39824	-0.340678	-0.680187	-0.645932	-1.00997	-0.669192
MMP0658	MoaA/nifB/pqqE family 648045:648938 reverse MW:33799	-0.515683	-0.786839	-0.607816	-0.559829	-0.617542
MMP1491	trzA Chlorohydrolase 1451888:1453156 reverse MW:46703	-0.398781	-0.774279	-0.621005	-0.615293	-0.602339
MMP1158	conserved hypothetical protein 1145031:1145297 forward MW:9645	-0.345116	-0.746538	-0.254252	-1.03665	-0.59564
MMP1341	rad50 DNA double-strand break repair rad50 ATPase 1321087:1324068 forward MW:116893	-0.62616	-1.18642	-0.23178	-0.11925	-0.540903
MMP1038	atpH A1A0 ATPase, subunit H 1031411:1031719 forward MW:11297	-0.158036	-1.04847	0.158156	-0.18576	-0.308529
MMP1039	atpI A1A0 ATPase, subunit I 1031753:1033813 forward MW:74686	-0.108014	-0.559142	0.134386	-0.311586	-0.211089
MMP1044	atpA A1A0 ATPase, subunit A 1036729:1038489 forward MW:64194	-0.0339554	-0.45962	-0.0349726	-0.403945	-0.233123
MMP1045	atpB A1A0 ATPase, subunit B 1038524:1039912 forward MW:50701	-0.0642718	-0.294484	0.0977456	-0.311781	-0.143198
MMP1046	atpD A1A0 ATPase, subunit D 1039959:1040603 forward MW:24394	-0.280328	-0.212775	-0.289307	-0.0489229	-0.207833
MMP1047	conserved hypothetical protein 1040625:1040990 forward MW:13371	-0.507957	-0.867543	-0.101077	-0.543256	-0.504958
MMP1075	dut dUTP diphosphatase 1065449:1065919 reverse MW:17722	-0.44461	-0.706627	-0.223174	-0.5823	-0.489178
MMP1616	aspS Aspartyl-tRNA synthetase 1561499:1562815 reverse MW:50100	-0.376829	-0.266985	-0.737027	-0.499097	-0.469985
MMP0055	Conserved hypothetical Archael protein 69515:69994 reverse MW:17783	-0.576888	-0.688821	-0.234907	-0.285912	-0.446632
MMP1439	2,3-bisphosphoglycerate-independent phosphoglycerate mutase 1 1410479:1411699 forward MW:44464	-0.316279	-0.275767	-0.51033	-0.650882	-0.438315
MMP1218	conserved hypothetical protein 1204992:1206239 reverse MW:45548	-0.105953	-0.397321	-0.440633	-0.728632	-0.418135
MMP1556	mcrD Methyl-coenzyme M reductase I, protein D 1511040:1511519 forward MW:18082	-0.120201	-0.651778	-0.109159	-0.78416	-0.416325	methanogenesis
MMP1186	lon Eukaryotic thiol (cysteine) protease, active site:ATP/GTP-binding site motif A (P-loop):Sigma-54 factor interaction domain:Pu... 1168587:1170665 forward MW:75871	-0.236689	-0.58832	-0.217459	-0.599528	-0.410499
MMP0391	aspC Aspartate aminotransferase 388479:389627 reverse MW:41851	-0.32835	-0.309747	-0.411853	-0.58604	-0.408998
MMP0683	ftsY signal recognition particle receptor SRalpha 671197:672348 reverse MW:42007	-0.247745	-0.358753	-0.507258	-0.486199	-0.399989
MMP0872	hemC Porphobilinogen deaminase 863940:864854 forward MW:33935	-0.241736	-0.509226	-0.326553	-0.464168	-0.385421
MMP0905	conserved hypothetical protein 899384:899980 reverse MW:21545	-0.210775	-0.488284	-0.412367	-0.418147	-0.382393
MMP0708	conserved hypothetical protein 699229:699939 forward MW:25114	-0.305459	-0.425459	-0.264669	-0.458689	-0.363569
MMP0409	conserved hypothetical archaeal protein 407641:408801 reverse MW:42656	-0.357198	-0.346129	-0.412499	-0.327833	-0.360915
MMP1259	NAD(P)H: rubredoxin oxidoreductase (NPOR) 1242092:1243420 reverse MW:47513	-0.247776	-0.310828	-0.405398	-0.4583	-0.355575
MMP1077	Phosphoglucomutase/phosphomannomutase:Calcium-binding EF-hand 1067165:1068508 reverse MW:49366	-0.394966	-0.19656	-0.412805	-0.411785	-0.354029
MMP0918	asnB Asparagine synthetase (glutamine-hydrolyzing) 906776:908317 reverse MW:58799	-0.179933	-0.326943	-0.322659	-0.522603	-0.338034
MMP0427	rfcA Replication factor C, small subunit 428224:429171 reverse MW:35643	-0.194067	-0.281281	-0.383865	-0.476789	-0.334001
MMP0293	conserved hypothetical protein 293196:294122 reverse MW:33909	-0.320988	-0.379451	-0.140651	-0.467957	-0.327262
MMP1036	Band 7 protein:Stomatin 1029626:1030432 forward MW:30362	-0.0331058	-0.603429	-0.0652285	-0.565048	-0.316703
MMP1013	carB Carbamoyl-phosphate synthase large chain 998113:1001358 forward MW:119535	-0.205942	-0.237286	-0.320018	-0.500961	-0.316052
MMP0584	valS Valyl-tRNA synthetase 579029:581689 reverse MW:102046	-0.218646	-0.358094	-0.350351	-0.311275	-0.309591
MMP0920	ahcY S-adenosyl-L-homocysteine hydrolase 909214:910461 reverse MW:45802	-0.108747	-0.324318	-0.403074	-0.39894	-0.30877
MMP0261	DNA directed RNA polymerase; subunit L 261844:262134 reverse MW:10828	-0.148102	-0.350924	-0.35281	-0.361872	-0.303427
MMP1063	leuA 2-isopropylmalate synthase 1055566:1057110 forward MW:55482	-0.167688	-0.391575	-0.19617	-0.441276	-0.299178
MMP0991	conserved hypothetical protein 978735:980321 forward MW:60722	-0.235705	-0.546839	-0.0959714	-0.205325	-0.27096
MMP1592	trpS Tryptophanyl-tRNA synthetase 1541201:1542277 reverse MW:40873	-0.588101	-0.364652	0.232944	-0.357464	-0.269318
MMP0688	Phenylalanyl-tRNA synthetase alpha subunit 675756:677369 reverse MW:61148	-0.266257	-0.186114	-0.265453	-0.355832	-0.268414
MMP0686	Fructose bisphosphate aldolase, archaeal type 674140:674958 forward MW:29418	-0.0950255	-0.41045	-0.212661	-0.346869	-0.266251
MMP0421	conserved hypothetical protein 423270:424184 forward MW:34971	-0.163837	-0.287193	-0.141547	-0.432971	-0.256387
MMP1094	ppsA phosphoenolpyruvate synthase 1085885:1088161 reverse MW:83399	-0.076658	-0.267424	-0.160437	-0.500632	-0.251288
MMP0326	metS Methionyl-tRNA synthetase 322398:324389 forward MW:76174	-0.126711	-0.0560163	-0.336303	-0.427754	-0.236696
MMP0879	serS Seryl-tRNA synthetase 872195:873739 reverse MW:59587	-0.129096	-0.210608	-0.260081	-0.33714	-0.234232
MMP1527	Aminotransferase (subgroup I) 1486064:1487314 reverse MW:46763	-0.223036	-0.289716	-0.0580277	-0.324437	-0.223804
MMP0388	geranylgeranyl bacterial chlorophyll reductase related 386328:387500 reverse MW:42545	-0.10296	-0.34359	-0.0980284	-0.340596	-0.221294
MMP0540	purC Phosphoribosylaminoimidazole-succinocarboxamide synthase 545004:545744 forward MW:27763	-0.311543	-0.114918	-0.0971468	-0.360339	-0.220987
MMP0135	thrC Threonine synthase 141612:142826 forward MW:43782	-0.290842	-0.171003	-0.0619182	-0.354021	-0.219446
MMP1120	ATP-binding protein, ATPase-like:Histidine kinase, HAMP region:Histidine kinase A, N-terminal:Bacterial sensor protein C-term... 1109187:1111031 forward MW:68394	-0.116668	-0.168261	-0.31361	-0.273186	-0.217931
MMP1318	lysS Lysyl-tRNA synthetase 1303479:1305104 reverse MW:62027	-0.0794052	-0.386846	-0.186262	-0.21198	-0.216124
MMP0224	hemL glutamate-1-semialdehyde aminotransferase 231125:232408 forward MW:47394	-0.231121	-0.352321	0.123434	-0.361731	-0.205435
MMP1191	mch N5,N10-methenyltetrahydromethanopterin cyclohydrolase 1173159:1174130 forward MW:34791	-0.141177	-0.24331	-0.1305	-0.212754	-0.181935	methanogenesis
MMP0295	thrB Homoserine kinase 295253:296158 forward MW:32453	-0.148904	-0.159818	-0.186362	-0.217853	-0.178234
MMP0410	prsA Phosphoribosyltransferase:Purine/pyrimidine phosphoribosyl transferase 408933:409796 forward MW:31026	-0.040577	-0.314871	-0.0845814	-0.260612	-0.175161
MMP1470	pdfA Prefoldin alpha subunit (GimC alpha subunit). 1430489:1430923 forward MW:16389	-0.202963	-0.425992	0.349648	-0.394709	-0.168504
MMP0103	conserved hypothetical protein 111821:112720 forward MW:32022	-0.199187	-0.0703831	-0.205561	-0.195094	-0.167556
MMP1520	ATP/GTP-binding site motif A (P-loop):HypB/UreG, nucleotide-binding:Hydrogenase accessory protein HypB 1479677:1480351 forward MW:24848	-0.269344	-0.356954	0.180523	-0.218963	-0.166184
MMP1116	endoglucanase 1106057:1107109 forward MW:38134	-0.275191	-0.125514	0.0962136	-0.302963	-0.151864
MMP1391	asd Aspartate-semialdehyde dehydrogenase 1369848:1370894 reverse MW:37881	-0.0569774	-0.236963	-0.0536052	-0.232574	-0.14503
MMP0966	cobA uroporphyrin-III C-methyltransferase 953174:953893 reverse MW:26115	-0.362759	-0.19882	0.235001	-0.235066	-0.140411
MMP1550	NADP oxidoreductase, coenzyme F420-dependent 1503803:1504474 forward MW:23716	0.00912819	-0.281462	-0.209176	-0.0449773	-0.131622
MMP0373	hypothetical protein 370269:370517 forward MW:9341	-0.201326	-0.209923	0.0241214	-0.114791	-0.125479
MMP1370	aEF-1 alpha translation elongation factor EF-1, subunit alpha 1351135:1352421 forward MW:46397	-0.20852	-0.0864952	-0.0639015	-0.13149	-0.122602
MMP0572	slyD Peptidylprolyl isomerase, FKBP-type 571721:572407 reverse MW:25536	-0.019335	-0.263057	0.0517972	-0.233643	-0.116059
MMP1190	Peptidylprolyl isomerase, FKBP-type 1172516:1172968 reverse MW:16658	-0.0606743	-0.115015	-0.0941609	-0.0997739	-0.0924061
MMP0696	proS Prolyl-tRNA synthetase 684942:686324 reverse MW:53319	-0.133688	-0.171979	0.117584	-0.0421991	-0.0575706
