# Supplementary material for: Quantitative proteomics of nutrient limitation in the hydrogenotrophic methanogen Methanococcus maripaludis
Source: BMC Microbiol. 2009 Jul 23;9:149. doi: 10.1186/1471-2180-9-149 (PMC2723118; doi:10.1186/1471-2180-9-149)
Supplement: Additional file 3 — Proteins with altered abundance under nitrogen limitation. Log2 ratios for proteins with altered abundance under nitrogen limitation. [file 1471-2180-9-149-S3.xls]

## Sheet: QXNsum.tab
Table S3. Proteins with altered abundance under nitrogen limitation.
ORF #	Function	log2 ratios					notes
		N/H (14N/15N)	N/H (15N/14N)	N/P (15N/14N)	N/P (14N/15N)	average
increased abundance
MMP0853	nifH nitrogenase iron protein (nitrogenase component II) 844090:844917 forward MW:30145	2.15491	2.17566	2.33911	2.4864	2.28902	GGAAN6TTCC upstream (two)
MMP0854	NifI1 Nitrogen regulatory protein NifI1 844960:845277 forward MW:11503	0.969557	2.08581	2.18223	1.48859	1.68155
MMP0855	nifI2 Nitrogen regulatory protein NifI2 845287:845652 forward MW:13232	1.81646	2.36483	2.13073	2.06991	2.09548
MMP0856	nifD Oxidoreductase, nitrogenase component 1 845702:847135 forward MW:53632	2.25107	2.40761	2.55377	2.58865	2.45028
MMP0857	nifK Oxidoreductase, nitrogenase component 1 847128:848516 forward MW:50503	1.76288	2.11443	2.27192	1.96838	2.0294
MMP0857qRT-PCR		8.29	7.6	6.74	5.73	7.09
MMP0858	nifE nitrogenase iron-molybdenum cofactor biosynthesis protein 848539:849981 forward MW:53289	2.32025	1.29737	1.87741	1.89025	1.84632
MMP0859	nifN iron-molybdenum cofactor biosynthesis protein, subunit N 849999:851375 forward MW:50133	1.72149	1.50342	1.34581	2.03244	1.65079
MMP0860	nifX Nitrogen fixation-related protein 851341:851661 forward MW:11971	3.59265	2.7308	2.49489	3.6831	3.12536
MMP0064	glnK1 Nitrogen regulatory protein P-II 76751:77089 forward MW:12393	1.07016	1.52906	1.59208	1.42541	1.40418	GGAAN6TTCC upstream (two overlapping)
MMP0065	amtB Ammonia transporter 77116:78342 forward MW:41946	2.65176	2.54976	2.80927	3.24455	2.81384
MMP0066	glnB Nitrogen regulatory protein P-II 78446:78784 forward MW:12494	0.127293	0.684622	0.914367	0.0843647	0.452662
MMP0067	glnK2 Nitrogen regulatory protein P-II 78986:79324 forward MW:12270	1.52748	1.53047	2.22661	1.0696	1.58854
MMP0205	modA molybdenum ABC transporter, periplasmic molybdenum-binding protein 212528:213331 forward MW:28331	2.69643	2.27396	1.71498	1.7362	2.10539	GGAAN6TTCC upsteam
MMP0505	conserved hypothetical protein 509394:510107 reverse MW:26427	1.61138	1.67945	1.28058	1.79773	1.59228
MMP0507	modA molybdate-binding periplasmic protein; permease RELATED 510908:511690 reverse MW:28499	1.61471	2.22594	2.83388	2.29674	2.24282	GGAAN6TTCC upstream (two)
MMP0125	flpA conserved archaeal fibrillarin homolog 130979:132511 reverse MW:56879	1.06338	1.48876	0.166636	0.0918371	0.702655
MMP0127	hmd H2-forming N5,N10-methylene-tetrahydromethanopterin dehydrogenease 133625:134689 reverse MW:37868	2.5728	2.77334	0.852536	0.50954	1.67705
MMP0827	hypothetical protein 822197:822490 forward MW:11047	0.95901	0.828277	2.05227	2.18313	1.50567
MMP0203	conserved hypothetical protein 211168:211401 forward MW:8456	1.73866	1.52366	1.12736	1.37893	1.44215	in apparent operon with putative permease
MMP0204	Conserved hypothetical protein 211471:212001 forward MW:19308	0.891305	1.58666	0.612469	0.854595	0.986256
MMP1206	glnA glutamine synthetase 1192748:1194088 forward MW:49421	1.42914	1.5328	1.27239	1.20905	1.36085	GGAAN6TTCC
MMP0874	SAM (and some other nucleotide) binding motif 866661:867458 reverse MW:31282	1.69035	1.99548	0.971246	0.542132	1.2998
MMP0875	slpB S layer protein 867911:869512 forward MW:56644	1.55553	1.51602	0.744224	0.775652	1.14786
MMP0446	Nitrogen fixation-related protein NifX-NifB superfamily 441990:442316 reverse MW:12131	1.09671	1.28746	0.474226	1.33206	1.04761
MMP0861	ablA Lysine 2,3-aminomutase 852237:853538 forward MW:49168	0.638615	0.491153	1.66009	1.3171	1.02674
MMP0489	conserved hypothetical protein 486425:486886 reverse MW:16197	1.52928	1.08387	0.379213	1.09673	1.02227
MMP1176	putative iron transport system substrate-binding protein, N-term half 1158991:1159554 forward MW:20198	1.39002	1.15124	0.716466	0.530414	0.947035
MMP0754	hypothetical protein 744856:746163 reverse MW:51624	0.657627	0.819287	1.15615	0.773771	0.851709
MMP1502	porF conserved archaeal protein, pyruvate oxidoreductase-associated 1462535:1462951 reverse MW:15166	0.217819	0.45199	0.889333	0.408532	0.491918
MMP1503	porE conserved archaeal protein, pyruvate oxidoreductase-associated 1462970:1463473 reverse MW:18065	0.244345	0.452351	0.312247	0.346629	0.338893
MMP1504	porB pyruvate oxidoreductase (synthase) subunit beta 1463497:1464393 reverse MW:32391	0.119053	0.267084	0.646779	0.655882	0.4222
MMP1506	porD pyruvate oxidoreductase (synthase) subunit delta 1465595:1465852 reverse MW:9682	0.358098	0.582262	1.55588	0.615131	0.777842
MMP0516	modD molybdate transporter subunit 521710:522561 forward MW:31846	0.632943	0.990457	0.83207	0.454131	0.7274
MMP0148	acsA acetyl-CoA synthetase, AMP-forming 158021:159931 forward MW:71809	0.0848883	0.36808	1.31722	1.13575	0.726484
MMP0370	hypothetical protein 366983:368389 forward MW:51823	0.504773	0.58609	1.10085	0.703162	0.723718
MMP0645	mdh malate dehydrogenase, MDHII (NADP+-dependent) 636877:637821 reverse MW:34468	0.874428	1.02786	0.569024	0.354247	0.70639
MMP1332	NAD binding site:FAD-dependent pyridine nucleotide-disulphide oxidoreductase 1311840:1312994 reverse MW:43811	0.224423	0.947411	1.04793	0.477379	0.674286
MMP0816	bacterial seryl -tRNA synthetase related 811265:811486 reverse MW:8827	0.535445	0.698917	0.953275	0.459683	0.66183
MMP0332	conserved hypothetical protein 328459:330339 forward MW:72309	0.29132	0.628656	1.0161	0.629267	0.641335
MMP1008	trpC Indole-3-glycerol phosphate synthase 992021:992710 reverse MW:25414	0.710089	0.375842	0.643857	0.761518	0.622827
MMP1471	conserved hypothetical protein 1431231:1432280 forward MW:40328	0.511008	0.738966	0.692456	0.515126	0.614389
MMP0164	cbiX(s) Sirohydrochlorin cobaltochelatase 173152:173586 reverse MW:16107	0.868631	0.950881	0.529736	0.103526	0.613193
MMP1038	atpH A1A0 ATPase, subunit H 1031411:1031719 forward MW:11297	0.158036	1.04847	0.649792	0.204845	0.515287
MMP1039	atpI A1A0 ATPase, subunit I 1031753:1033813 forward MW:74686	0.108014	0.559142	0.500577	0.194744	0.340619
MMP1042	atpC A1A0 ATPase, subunit C 1035217:1036392 forward MW:43569	0.154442	0.460128	0.27005	0.0498331	0.233613
MMP1044	atpA A1A0 ATPase, subunit A 1036729:1038489 forward MW:64194	0.0339554	0.45962	0.268575	0.0183531	0.195126
MMP1045	atpB A1A0 ATPase, subunit B 1038524:1039912 forward MW:50701	0.0642718	0.294484	0.286558	0.0517817	0.174274
MMP1046	atpD A1A0 ATPase, subunit D 1039959:1040603 forward MW:24394	0.280328	0.212775	0.152719	0.214701	0.215131
MMP1047	conserved hypothetical protein 1040625:1040990 forward MW:13371	0.507957	0.867543	0.662212	0.351703	0.597354
MMP1271	vorA 2-oxoisovalerate oxidoreductase subunit alpha 1255312:1256751 reverse MW:51781	0.25715	0.536046	0.559029	0.536457	0.472171
MMP1272	vorB 2-oxoisovalerate oxidoreductase subunit beta 1256753:1257808 reverse MW:38440	0.144902	0.519093	0.820643	0.257214	0.435463
MMP1274	acetyl-CoA synthetase, AMP-forming - related 1258142:1259815 reverse MW:63363	0.0687627	0.213917	0.487519	0.508348	0.319637
MMP1275	hypothetical protein 1259867:1260421 reverse MW:21223	0.394774	0.603092	0.691176	0.599252	0.572073
MMP1175	undefined product 1157755:1158837 forward MW:41047	0.694698	0.868249	0.404664	0.285705	0.563329
MMP0096	Aminotransferase (subgroup I) 105895:107082 reverse MW:45249	0.296134	0.418367	0.37291	0.758853	0.461566
MMP0338	phosphoribosyltransferase related protein 333690:334742 reverse MW:37032	0.182247	0.36279	0.751205	0.470703	0.441736
MMP0369	conserved hypothetical protein 364974:366938 forward MW:68592	0.105252	0.409868	0.801532	0.441836	0.439622
MMP1212	undefined product 1199123:1200301 forward MW:41453	0.126778	0.24541	0.416994	0.832248	0.405357
MMP1623	ehbL ferredoxin 1567415:1567927 reverse MW:19054	0.0903591	0.133334	0.705318	0.67136	0.400093
MMP0044	conserved hypothetical protein 61568:62914 forward MW:49778	0.240797	0.459208	0.501763	0.36181	0.390895
MMP1161	Conserved hypothetical Archael protein 1146078:1146428 forward MW:13344	0.186053	0.320909	0.689901	0.249695	0.361639
MMP1137	Lrp-Like Transcriptional regulatory proteins, AsnC family 1127432:1127854 reverse MW:15925	0.0992343	0.105725	0.650493	0.578785	0.358559
MMP0755	ATP/GTP-binding site motif A (P-loop) 746442:748256 forward MW:69802	0.596978	0.317187	0.225928	0.210866	0.33774
MMP0991	conserved hypothetical protein 978735:980321 forward MW:60722	0.235705	0.546839	0.388319	0.148557	0.329855
MMP0433	putative flavodoxin 433982:434476 forward MW:18815	0.17524	0.192412	0.462817	0.485536	0.329001
MMP1712	Transcriptional regulator, LysR Family Member 1649205:1650095 reverse MW:32941	0.176603	0.321071	0.450172	0.234738	0.295646
MMP0553	argF Ornithine carbamoyltransferase 556641:557555 reverse MW:34084	0.227281	0.474438	0.356281	0.110031	0.292008
MMP1305	conserved hypothetical protein 1291237:1292640 forward MW:51624	0.422084	0.14247	0.235819	0.295697	0.274018
MMP1470	pdfA Prefoldin alpha subunit (GimC alpha subunit). 1430489:1430923 forward MW:16389	0.202963	0.425992	0.243336	0.217887	0.272544
MMP1200	lysA Diaminopimelate decarboxylase 1186534:1187844 forward MW:47953	0.312046	0.282086	0.342003	0.123675	0.264953
MMP0293	conserved hypothetical protein 293196:294122 reverse MW:33909	0.320988	0.379451	0.226447	0.0505041	0.244347
MMP0224	hemL glutamate-1-semialdehyde aminotransferase 231125:232408 forward MW:47394	0.231121	0.352321	0.128812	0.180615	0.223217
MMP0688	Phenylalanyl-tRNA synthetase alpha subunit 675756:677369 reverse MW:61148	0.266257	0.186114	0.143877	0.226522	0.205692
MMP0373	hypothetical protein 370269:370517 forward MW:9341	0.201326	0.209923	0.21256	0.151991	0.19395
MMP1550	NADP oxidoreductase, coenzyme F420-dependent 1503803:1504474 forward MW:23716	-0.00912819	0.281462	0.257726	0.156075	0.171534
MMP0410	prsA Phosphoribosyltransferase:Purine/pyrimidine phosphoribosyl transferase 408933:409796 forward MW:31026	0.040577	0.314871	0.282259	0.0463663	0.171018
MMP1411	SSU ribosomal protein S4E 1387426:1388160 forward MW:27070	0.0460459	0.223337	0.330916	0.0624805	0.165695
MMP0572	slyD Peptidylprolyl isomerase, FKBP-type 571721:572407 reverse MW:25536	0.019335	0.263057	0.155062	0.11109	0.137136
MMP1474	ileS Isoleucyl-tRNA synthetase 1433443:1436547 forward MW:119910	0.114487	0.129887	0.0797235	0.209671	0.133442
decreased abundance
MMP1666	flaB1 flagellin B1 percursor 1609963:1610598 forward MW:21627	-1.12189	-1.12532	-1.63845	-1.28581	-1.29287
MMP1668	flaB3 flagellin B3 1611319:1611951 forward MW:22078	-0.981525	-1.11444	-1.00798	-0.978441	-1.0206
MMP1670	flaD flagella accessory protein D 1612512:1613480 forward MW:36979	-1.1606	-1.18148	-1.15833	-0.914722	-1.10378
MMP1671	flaE flagella accessory protein E 1613508:1613915 forward MW:15241	-1.22259	-1.1756	-1.2133	-1.03416	-1.16141
MMP1675	flaI flagella accessory protein I 1615523:1617163 forward MW:62413	-0.804403	-1.08804	-1.06645	-0.430442	-0.847333
MMP0629	conserved hypothetical archaeal protein 620746:621144 forward MW:14749	-0.651147	-0.936214	-1.18821	-1.01007	-0.94641	regulatory?
MMP0413	Conserved hypothetical protein 411833:414028 forward MW:78812	-1.17746	-1.00623	-0.356608	-0.37132	-0.727904	regulatory?
MMP0925	cheW chemotaxis protein CheW 913166:913609 forward MW:16380	-0.630665	-0.265514	0.273696	-0.199342	-0.205456
MMP0926	cheB chemotaxis protein CheB 913654:914751 forward MW:39791	-0.479579	-0.414061	-1.06055	-0.388962	-0.585787
MMP0927	cheA Chemotaxis protein CheA 914756:917518 forward MW:102382	-0.637619	-0.181641	-0.224638	-0.320598	-0.341124
MMP0931	probable chemotaxis-related protein 920322:920930 reverse MW:22604	-0.5382	-0.456567	-1.22649	-0.499318	-0.680144
MMP0933	cheY chemotaxis protein CheY 921656:922027 reverse MW:13521	-0.726334	-0.15432	-1.02323	-0.179029	-0.520728
MMP1714	conserved hypothetical protein 1651340:1651684 reverse MW:11959	-0.381536	-0.460729	-0.320087	-0.570541	-0.433223
MMP1716	hmdII H(2)-forming methylenetetrahydromethanopterin dehydrogenase related protein 1652183:1653208 reverse MW:36476	-0.475774	-0.129264	-0.258809	-0.63592	-0.374942
MMP1245	fwdF tungsten containing formylmethanofuran dehydrogenase, subunit F 1229443:1230501 forward MW:38230	-0.390597	-0.548775	-0.148584	-0.0241915	-0.278037
MMP1247	fwdD tungsten containing formylmethanofuran dehydrogenase, subunit D 1230808:1231194 forward MW:14149	-0.620749	-0.827331	-0.0950765	-0.137812	-0.420242
MMP1248	fwdA tungsten containing formylmethanofuran dehydrogenase, subunit A 1231217:1232920 forward MW:63266	-0.594067	-0.283795	-0.110581	-0.0972544	-0.271424
MMP1611	conserved hypothetical protein 1557924:1558676 reverse MW:27504	-0.226528	-0.374159	-0.579464	-0.478021	-0.414543
MMP1705	conserved hypothetical archeal protein 1645566:1646231 reverse MW:24325	-0.129716	-0.28274	-0.426425	-0.489418	-0.332075
MMP1466	ehaS conserved hypothetical protein 1427680:1428321 forward MW:23891	-0.499896	-0.427572	-0.249081	-0.0951507	-0.317925
MMP0432	conserved hypothetical protein 433202:433963 forward MW:28556	-0.177932	-0.509463	-0.320921	-0.14403	-0.288086
MMP0961	conserved hypothetical protein 949611:951110 forward MW:56158	-0.529553	-0.153249	0.0970046	-0.385112	-0.242728
MMP0325	Glyceraldehyde 3-phosphate dehydrogenase 321169:322191 reverse MW:37270	-0.251236	-0.2214	-0.0340134	-0.1874	-0.173512
MMP1169	conserved hypothetical protein 1152534:1153790 forward MW:46415	-0.268902	-0.0655109	-0.188363	-0.103329	-0.156526
MMP0625	KOW motif 618916:619149 reverse MW:8348	-0.312566	-0.0790937	-0.130128	-0.0973478	-0.154784
MMP0372	mtd F420- dependent methylenetetrahydromethanopterin dehydrogenase 369232:370065 reverse MW:29907	-0.413632	-0.258755	0.0808336	-0.0183347	-0.152472
MMP1392	Protein of unknown function UPF0027 1370973:1372415 reverse MW:52801	-0.0492392	-0.248325	0.134963	-0.0717893	-0.0585978
