# Supplementary material for: Quantitative proteomics of nutrient limitation in the hydrogenotrophic methanogen Methanococcus maripaludis
Source: BMC Microbiol. 2009 Jul 23;9:149. doi: 10.1186/1471-2180-9-149 (PMC2723118; doi:10.1186/1471-2180-9-149)
Supplement: Additional file 4 — Proteins with altered abundance under phosphate limitation. Log2 ratios for proteins with altered abundance under phosphate limitation. Summary tables of individual proteomic results at the peptide level, in the form of DTASelect Ver. 1.9 filter files [23], are posted at http://depts.washington.edu/mhlab/Mm900nutrientlimitation. Log in with user name MMP and password threebugs. These files are organized by the archive names given under Materials and Methods and contain Sequest [22] scores for individual peptide mass spectra, search parameters and other detailed information that can be used to assess data quality at multiple levels, i.e. peptides, proteins and individual CID (MS2) mass spectra. The sequest.params file for each analysis is also posted. Researchers interested in the raw data (*.RAW files) should contact mhackett@u.washington.edu. [file 1471-2180-9-149-S4.xls]

## Sheet: QXP.tab
Table S4. Proteins with altered abundance under phosphate limitation
ORF #	Function	P/H (14N/15N)	P/H (15N/14N)	P/N (14N/15N)	P/N (15N/14N)	average
increased abundance
MMP1095	Phosphate-binding protein 1088405:1089244 forward MW:29702	2.5134	1.99947	1.83338	2.26184	2.15202	Seen in arrays too.
MMP1096	Binding-protein-dependent transport systems inner membrane component 1089326:1090201 forward MW:31435	2.58225	1.53138	1.9564	2.40468	2.11868
MMP1098	pstB phosphate ABC transporter, ATP-binding protein 1091100:1091855 forward MW:28619	2.3217	2.31056	1.95848	2.06463	2.16384
MMP1099	phosphate ABC transporter, regulatory protein 1091935:1092636 forward MW:26794	1.11321	1.25344	0.785221	1.49011	1.1605
MMP1199	phosphate transport system regulatory protein-related 1185544:1186398 forward MW:32975	1.14639	1.47913	1.28716	1.11964	1.25808	PhoU superfamily. Seen in arrays too.
MMP0666	Na+/Pi- cotransporter related protein 655139:656764 reverse MW:58985	0.966623	1.16191	1.61521	0.915501	1.16481	Seen in arrays too.
MMP0273	comA (2R)-phospho-3-sulfolactate synthase 272277:272984 reverse MW:26617	0.899251	1.10989	0.667573	0.795606	0.868079	Seen in arrays too.
MMP0272	ABC transporter ATPase subunit 271467:272258 reverse MW:29113	1.30557	1.59566	0.816212	0.878599	1.14901
MMP0271	ATP binding putative nickel incorporation protein 270743:271441 reverse MW:25424	1.44048	1.6989	0.556345	0.833155	1.13222
MMP0270	conserved archaeal protein 270082:270741 reverse MW:24523	1.28782	0.989814	0.746772	0.903767	0.982044
MMP1666	flaB1 flagellin B1 percursor 1609963:1610598 forward MW:21627	0.856664	0.061867	1.63845	1.28581	0.960699
MMP1668	flaB3 flagellin B3 1611319:1611951 forward MW:22078	0.840305	0.0842639	1.00798	0.978441	0.727749
MMP1513	ald alanine dehydrogenase 1471700:1472821 reverse MW:39654	0.958681	1.36165	0.53803	0.981502	0.959965	Seen in arrays too.
MMP1512	alr Alanine racemase 1470522:1471643 reverse MW:41536	0.692502	0.341697	0.563299	0.342998	0.485124
MMP1242	nadA Quinolinate synthetase A 1227185:1228102 reverse MW:34059	0.348212	0.695835	2.11015	0.552451	0.926662
MMP0629	conserved hypothetical archaeal protein 620746:621144 forward MW:14749	0.641687	0.656889	1.18821	1.01007	0.874214	Regulatory?
MMP1217	conserved hypothetical archaeal protein 1204315:1204974 reverse MW:24583	0.731681	0.897515	0.913422	0.493516	0.759034
MMP0057	cofH FO synthase, subunit CofH 71296:72372 reverse MW:39482	0.510585	0.705327	0.599853	0.539771	0.588884
MMP0056	cofH FO synthase, subunit CofH 70102:71181 reverse MW:39824	0.645932	1.00997	0.574475	0.359742	0.64753
MMP1134	type A flavoprotein 1123998:1125221 forward MW:45638	0.516305	0.773026	0.224486	0.904966	0.604696
MMP1688	Conserved hypothetical Archael protein 1629235:1629918 forward MW:26628	0.345341	0.622278	0.759734	0.668851	0.599051
MMP0094	Conserved hypothetical protein 103274:104686 reverse MW:54489	0.661417	0.550129	0.654425	0.411543	0.569379
MMP1135	Flavodoxin:Beta-lactamase-like 1125405:1126625 forward MW:45551	0.158118	0.864411	0.318919	0.901188	0.560659
MMP0385	pyrH uridylate kinase 384368:385045 reverse MW:23932	0.623807	0.37464	0.832601	0.306527	0.534394
MMP0130	fumA fumarate hydratase 136315:137160 forward MW:30261	0.406895	0.343935	1.01935	0.351291	0.530368
MMP1439	2,3-bisphosphoglycerate-independent phosphoglycerate mutase 1 1410479:1411699 forward MW:44464	0.51033	0.650882	0.496797	0.388022	0.511508
MMP0539	leuB 3-isopropylmalate dehydrogenase 543913:544905 forward MW:35317	-0.0530476	1.08454	0.0678888	0.803221	0.475652
MMP1611	conserved hypothetical protein 1557924:1558676 reverse MW:27504	0.466794	0.373605	0.579464	0.478021	0.474471
MMP1715	putative GTPase 1651699:1652172 reverse MW:17485	0.535263	0.527925	0.22374	0.526244	0.453293
MMP1205	aroA 3-phosphoshikimate-1-carboxyvinyltransferase 1191279:1192568 reverse MW:46474	0.628142	0.629691	0.225385	0.321305	0.451131
MMP1136	Rubrerythrin 1126811:1127230 forward MW:15645	0.559871	0.572488	0.34047	0.311452	0.44607
MMP1705	conserved hypothetical archeal protein 1645566:1646231 reverse MW:24325	0.381736	0.463546	0.426425	0.489418	0.440281
MMP1616	aspS Aspartyl-tRNA synthetase 1561499:1562815 reverse MW:50100	0.737027	0.499097	0.346943	0.137464	0.430133
MMP1630	ATP/GTP-binding site motif A (P-loop):ABC transporter:AAA ATPase 1572746:1574395 forward MW:61495	0.537671	0.3762	0.503842	0.178237	0.398988
MMP0713	iorA2 indolepyruvate oxidoreductase subunit alpha 2 706252:707988 forward MW:63402	0.39416	0.57971	0.367068	0.239343	0.39507
MMP1373	conserved hypothetical archaeal protein 1354441:1355526 reverse MW:40413	0.459743	0.548923	0.0806549	0.468936	0.389564
MMP0945	glyceraldehyde-3-phosphate ferredoxin oxidoreductase 931400:933241 forward MW:70850	0.562465	0.343875	0.563679	0.0840777	0.388524
MMP1031	adkA Adenylate kinase 1022763:1023341 reverse MW:21094	0.662439	0.351341	0.308848	0.227294	0.387481
MMP0729	uvrA excinuclease ABC subunit A 721032:723887 reverse MW:106285	0.433809	0.307998	0.436222	0.362491	0.38513
MMP0392	purD Phosphoribosylamine--glycine ligase 389726:391060 reverse MW:48796	0.126102	0.863896	-0.186091	0.711024	0.378733
MMP0341	pycA pyruvate carboxylase subunit A 337634:339139 forward MW:55613	0.493942	0.40959	0.408596	0.138393	0.36263
MMP0656	conserved hypothetical protein 647049:647600 forward MW:21076	0.527605	0.40147	0.378624	0.104932	0.353158
MMP0727	uvrB excinuclease ABC subunit B 717504:719444 reverse MW:74765	0.394862	0.259252	0.547351	0.180657	0.34553
MMP1352	NAD binding site:TonB-dependent receptor protein:Thiamine biosynthesis Thi4 protein 1331721:1332509 reverse MW:27925	0.514989	0.166431	0.545164	0.116745	0.335832
MMP1588	serA D-3-phosphoglycerate dehydrogenase 1536504:1538075 reverse MW:56410	0.336524	0.461289	0.0935555	0.406051	0.324355
MMP0212	glycyl-tRNA synthetase 218916:220640 reverse MW:66011	0.265455	0.455117	0.385141	0.110461	0.304043
MMP1489	inositol monophosphate related protein 1449326:1451026 reverse MW:62595	0.31455	0.147937	0.498529	0.201104	0.29053
MMP0427	rfcA Replication factor C, small subunit 428224:429171 reverse MW:35643	0.383865	0.476789	0.14811	0.141661	0.287606
MMP1406	Protein translation factor SUI1 homolog 1385447:1385755 forward MW:11503	0.214166	0.247502	0.252654	0.373715	0.272009
MMP0003	korA 2-oxoglutarate oxidoreductase alpha subunit 11517:12608 reverse MW:40113	0.34696	0.389949	0.104618	0.241315	0.270711
MMP1018	cimA (R)-citramalate synthase 1005952:1007430 forward MW:53435	0.232565	0.329564	0.267295	0.242197	0.267905
MMP0654	ilvC Ketol-acid reductoisomerase 645729:646721 forward MW:36604	0.0797055	0.588762	-0.0411957	0.440297	0.266892
MMP1478	cbiA Cobyrinic acid a,c-diamide synthase:Cobyrinic acid a,c-diamide synthase CbiA 1438659:1439708 forward MW:39413	0.242294	0.278965	0.410433	0.11215	0.26096
MMP0879	serS Seryl-tRNA synthetase 872195:873739 reverse MW:59587	0.260081	0.33714	0.183705	0.259488	0.260104
MMP0576	dapA Dihydrodipicolinate synthase 573961:574830 reverse MW:31584	0.10558	0.513496	0.361968	0.0423662	0.255852
MMP1614	hisS histidyl-tRNA synthetase 1559794:1561044 reverse MW:47630	0.345024	0.190683	0.223855	0.258077	0.25441
MMP0955	sucD succinate--CoA ligase (ADP-forming); alpha subunit 942852:943718 forward MW:30506	0.208134	0.387565	0.337974	0.0837777	0.254363
MMP1288	undefined product 1271031:1272308 forward MW:46839	0.325468	0.271135	0.289859	0.130235	0.254174
MMP1426	dcd, dut Bifunctional dCTP deaminase/dUTP diphosphatase 1398840:1399460 forward MW:23387	0.306608	0.452562	0.098475	0.148444	0.251522
MMP1168	ABC transporter ATP-binding protein 1151818:1152564 forward MW:27745	0.174638	0.304612	0.300998	0.207647	0.246974
MMP0421	conserved hypothetical protein 423270:424184 forward MW:34971	0.141547	0.432971	0.262417	0.133356	0.242573
MMP0971	purB Adenylosuccinate lyase 958096:959445 forward MW:50715	0.16518	0.447458	0.150125	0.192905	0.238917
MMP0708	conserved hypothetical protein 699229:699939 forward MW:25114	0.264669	0.458689	0.141519	0.0562889	0.230292
MMP1222	radA DNA repair and recombination protein radA 1210853:1211821 forward MW:35146	0.215601	0.272473	0.272453	0.133479	0.223501
MMP1640	Archaeal S-adenosylmethionine synthetase (MAT) 1582001:1583218 forward MW:44274	0.170901	0.451184	0.0985713	0.15192	0.218144
MMP1265	Glutamyl-tRNA(Gln) amidotransferase subunit E 1248402:1250297 reverse MW:71171	0.24377	0.243302	0.239755	0.129682	0.214127
MMP1532	pgk Phosphoglycerate kinase 1490354:1491649 reverse MW:47242	0.23774	0.265358	0.167915	0.178781	0.212448
MMP0660	apt Adenine phosphoribosyltransferase 650283:650801 reverse MW:18982	0.223163	0.202268	0.381607	0.0414616	0.212125
MMP0686	Fructose bisphosphate aldolase, archaeal type 674140:674958 forward MW:29418	0.212661	0.346869	0.02362	0.261702	0.211213
MMP0548	hisB Imidazoleglycerol-phosphate dehydratase 552862:553434 forward MW:21218	0.109853	0.244336	0.220767	0.199661	0.193654
MMP0274	hypE hydrogenase expression/formation protein 273244:274248 forward MW:35179	0.141152	0.0678578	0.347404	0.204672	0.190272
MMP1286	possible DnaG-type primase 1269354:1270664 forward MW:48637	0.0991782	0.346594	0.185511	0.1289	0.190046
MMP0116	argC N-acetyl-gamma-glutamyl-phosphate reductase 124154:125185 forward MW:37784	0.119477	0.336399	0.206431	0.0893676	0.187919
MMP1315	korG 2-oxoglutarate oxidoreductase gamma subunit 1301117:1301650 reverse MW:19312	-0.146222	0.591376	0.0845923	0.169007	0.174688
MMP0388	geranylgeranyl bacterial chlorophyll reductase related 386328:387500 reverse MW:42545	0.0980284	0.340596	0.151768	0.108108	0.174625
MMP0676	Intermediate filament protein:ATP/GTP-binding site motif A (P-loop):AAA ATPase 663550:664947 reverse MW:53811	-0.0858362	0.276895	0.395683	0.0671756	0.16348
MMP1190	Peptidylprolyl isomerase, FKBP-type 1172516:1172968 reverse MW:16658	0.0941609	0.0997739	0.259281	0.179302	0.158129
MMP1169	conserved hypothetical protein 1152534:1153790 forward MW:46415	0.145444	0.153254	0.188363	0.103329	0.147597
MMP1392	Protein of unknown function UPF0027 1370973:1372415 reverse MW:52801	0.106137	0.306013	-0.134963	0.0717893	0.0872442
MMP1254	purM AIR synthase related protein:Phosphoribosylformylglycinamidine cyclo-ligase 1236961:1238010 forward MW:38180	0.104198	0.25021	-0.129561	0.0319944	0.0642105
decreased abundance
MMP0827	hypothetical protein 822197:822490 forward MW:11047	-1.58203	-0.723847	-2.05227	-2.18313	-1.63532
MMP0866	proX putative glycine betaine/L-proline ABC transporter, solute-binding protein 857796:858683 reverse MW:32989	-1.44328	-1.49496	-1.21832	-1.46693	-1.40587	Seen in arrays too.
MMP0861	ablA Lysine 2,3-aminomutase 852237:853538 forward MW:49168	-0.493681	-1.19248	-1.66009	-1.3171	-1.16583
MMP1468	conserved hypothetical protein 1428750:1429940 reverse MW:43545	-0.922495	-1.3128	-1.44232	-0.94026	-1.15447
MMP0148	acsA acetyl-CoA synthetase, AMP-forming 158021:159931 forward MW:71809	-1.17579	-0.782787	-1.31722	-1.13575	-1.10289
MMP0765	hypothetical 754505:755509 reverse MW:38848	-1.09498	-1.13856	-0.897315	-1.17111	-1.07549
MMP0985	cdhA CO dehydrogenase/acetyl-CoA synthase complex subunit alpha 970041:972377 reverse MW:85625	-0.980305	-0.654949	-1.0336	-0.974007	-0.910716
MMP0984	cdh CO dehydrogenase beta subunit/acetyl-CoA synthase subunit epsilon 969513:970031 reverse MW:19154	-0.808173	-0.898716	-1.38692	-1.19207	-1.07147
MMP0983	cdhB CO dehydrogenase/acetyl-CoA synthase complex subunit beta 968128:969501 reverse MW:51020	-0.671932	-0.639639	-0.8309	-0.842655	-0.746281
MMP0981	cdhD CO dehydrogenase/acetyl-CoA synthase subunit delta 966196:967350 reverse MW:43038	-0.643309	-0.722436	-0.939914	-0.923024	-0.807171
MMP0980	cdh CO dehydrogenase/acetyl-CoA synthase complex subunit gamma 964809:966182 reverse MW:50273	-1.00731	-0.780124	-0.86768	-0.839972	-0.873772
MMP0979	conserved archaeal protein 964340:964804 reverse MW:17173	-0.836502	-0.486428	-0.711823	-0.922258	-0.739253
MMP0064	glnK1 Nitrogen regulatory protein P-II 76751:77089 forward MW:12393	-0.630919	-0.487957	-1.59208	-1.42541	-1.03409
MMP1378	hypothetical protein 1358903:1359079 forward MW:6660	-1.34447	-1.16629	-0.846888	-0.324269	-0.920481
MMP1384	fruG coenzyme F420-reducing hydrogenase subunit gamma 1364356:1365042 forward MW:24115	-0.556341	-0.604916	-0.417402	-0.825766	-0.601106
MMP1385	fruB coenzyme F420-reducing hydrogenase subunit beta 1365076:1365924 forward MW:30776	-1.05045	-1.00155	-0.654864	-0.89881	-0.901419
MMP0868	proV CBS domain:ATP/GTP-binding site motif A (P-loop):ABC transporter:AAA ATPase 859546:860715 reverse MW:44152	-0.570982	-1.06689	-0.629226	-1.18572	-0.863203
MMP1541	conserved hypothetical archaeal protein 1497411:1497728 reverse MW:11442	-1.17706	-0.772045	-0.834017	-0.637874	-0.855248
MMP1210	undefined product 1197303:1197992 forward MW:25600	-0.763429	-0.659404	-1.0043	-0.968419	-0.848887
MMP1396	Aminotransferase (subgroup I) 1376054:1377358 reverse MW:49488	-0.419557	-0.712036	-0.987964	-0.790362	-0.72748
MMP0370	hypothetical protein 366983:368389 forward MW:51823	-0.660333	-0.299642	-1.10085	-0.703162	-0.690996
MMP1507	porC pyruvate oxidoreductase (synthase) subunit gamma 1465867:1466397 reverse MW:18942	-0.647431	-0.0948771	-1.08839	-0.79239	-0.655773
MMP1213	undefined product 1200340:1200732 forward MW:14842	-0.755068	-0.479263	-0.624027	-0.655645	-0.628501
MMP0332	conserved hypothetical protein 328459:330339 forward MW:72309	-0.517646	-0.324559	-1.0161	-0.629267	-0.621893
MMP1623	ehbL ferredoxin 1567415:1567927 reverse MW:19054	-0.792263	-0.181208	-0.705318	-0.67136	-0.587537
MMP1622	ehbM energy conserving hydrogenase B small subunit 1566962:1567405 reverse MW:15677	-0.358352	-0.482877	-0.356755	-0.956412	-0.538599
MMP1652	molybdate ABC transporter, substrate binding subunit 1592694:1593692 reverse MW:36799	-1.11874	-0.253538	-0.700955	-0.192588	-0.566455
MMP0601	hypothetical protein 597015:597902 reverse MW:33397	-0.542978	-0.556707	-0.322506	-0.783084	-0.551319
MMP0369	conserved hypothetical protein 364974:366938 forward MW:68592	-0.74313	-0.182065	-0.801532	-0.441836	-0.542141
MMP1137	Lrp-Like Transcriptional regulatory proteins, AsnC family 1127432:1127854 reverse MW:15925	-0.338639	-0.585549	-0.650493	-0.578785	-0.538366
MMP0642	conserved hypothetical archaeal protein 633847:634824 reverse MW:35376	-0.456183	-0.494279	-0.516081	-0.661846	-0.532097
MMP1275	hypothetical protein 1259867:1260421 reverse MW:21223	-0.508593	-0.324065	-0.691176	-0.599252	-0.530771
MMP0532	conserved hypothetical protein 536793:538262 forward MW:56430	-0.851348	-0.163168	-0.633625	-0.427717	-0.518965
MMP1212	undefined product 1199123:1200301 forward MW:41453	-0.274447	-0.497968	-0.416994	-0.832248	-0.505414
MMP1504	porB pyruvate oxidoreductase (synthase) subunit beta 1463497:1464393 reverse MW:32391	-0.537928	-0.166436	-0.646779	-0.655882	-0.501756
MMP0025	hypothetical protein 32916:33188 reverse MW:9875	-0.293488	-0.530925	-0.623523	-0.55079	-0.499682
MMP0177	conserved hypothetical archaeal protein 186183:186542 reverse MW:13910	-0.421006	-0.45519	-0.418648	-0.676294	-0.492784
MMP1211	undefined product 1198055:1199104 forward MW:37738	-0.433514	-0.475303	-0.232303	-0.793263	-0.483596
MMP0542	Hypothetical protein 546521:547150 forward MW:24637	-0.666814	-0.33804	-0.628292	-0.273233	-0.476595
MMP1270	Orotidine 5'-phosphate decarboxylase 1253911:1255227 reverse MW:46876	-0.475279	-0.33901	-0.401427	-0.618144	-0.458465
MMP1637	conserved hypothetical archaeal protein 1578917:1579609 reverse MW:25026	-0.364376	-0.510927	-0.279575	-0.566838	-0.430429
MMP0358	conserved hypothetical archaeal protein 354790:355911 reverse MW:43391	-0.69407	-0.38153	-0.507674	-0.136969	-0.430061
MMP0305	oxidoreductase family member subunit beta 302475:303335 reverse MW:31937	-0.566299	-0.209034	-0.749191	-0.191018	-0.428886
MMP0603	aIF-1A translation initiation factor 1A (aIF-1A) 598821:599135 forward MW:12355	-0.535823	-0.423487	-0.336008	-0.400017	-0.423834
MMP1546	LSU Ribosomal protein L2P 1500992:1501714 forward MW:25768	-0.50226	-0.384705	-0.53712	-0.16891	-0.398249
MMP0058	mer coenzyme F420-dependent N5,N10-methylenetetrahydromethanopterin reductase 72602:73564 forward MW:33823	-0.801805	-0.529218	-0.257772	-0.00272396	-0.39788
MMP0041	tfb transcription initiation factor B 58605:59624 reverse MW:38206	-0.094845	-0.369545	-0.610989	-0.51133	-0.396677
MMP0033	LysR family member 50520:51746 forward MW:45945	-0.421201	-0.0975867	-0.788828	-0.273844	-0.395365
MMP0978	hypothetical protein 964056:964235 reverse MW:6715	-0.55507	-0.394541	-0.298847	-0.332774	-0.395308
MMP1486	putative mechanosensitive ion channel 1445375:1446178 reverse MW:28939	-0.176369	-0.258578	-0.669016	-0.437235	-0.385299
MMP0096	Aminotransferase (subgroup I) 105895:107082 reverse MW:45249	-0.289492	-0.106049	-0.37291	-0.758853	-0.381826
MMP1304	Response regulator receiver 1290662:1291021 reverse MW:13592	-0.630986	-0.261096	-0.379085	-0.23374	-0.376227
MMP0176	CDC48 cell division cycle protein family member 183704:186070 reverse MW:87238	-0.543117	-0.234958	-0.403763	-0.310209	-0.373012
MMP1692	vhuB polyferredoxin, associated with F420-non-reducing hydrogenase 1632705:1633856 reverse MW:41063	-0.264217	-0.182864	-0.490186	-0.21026	-0.286882
MMP1694	vhuA F420-non-reducing hydrogenase subunit alpha 1634132:1635388 reverse MW:45597	-0.609025	-0.453501	-0.247831	-0.173761	-0.371029
MMP1695	vhuG F420-non-reducing hydrogenase subunit 1635430:1636296 reverse MW:30745	-0.618442	-0.261918	-0.222037	-0.179303	-0.320425
MMP1712	Transcriptional regulator, LysR Family Member 1649205:1650095 reverse MW:32941	-0.620577	-0.133677	-0.450172	-0.234738	-0.359791
MMP0091	conserved hypothetical archaeal protein 101838:102422 reverse MW:23123	-0.410458	-0.305529	-0.407157	-0.295422	-0.354641
MMP1274	acetyl-CoA synthetase, AMP-forming - related 1258142:1259815 reverse MW:63363	-0.273844	-0.118772	-0.487519	-0.508348	-0.347121
MMP1505	porA pyruvate oxidoreductase (synthase) subunit alpha 1464410:1465573 reverse MW:42248	-0.351103	-0.194318	-0.250763	-0.519957	-0.329035
MMP1155	hdrB1 heterosulfide reductase, subunit B1 1143390:1144295 forward MW:33509	-0.404702	-0.144373	-0.525918	-0.184304	-0.314824
MMP1154	hdrC1 heterosulfide reductase, subunit C1 1142799:1143377 forward MW:21600	-0.589038	-0.0220307	-0.492038	-0.152902	-0.314002
MMP1555	mcrB Methyl-coenzyme M reductase I, beta subunit 1509697:1511028 forward MW:46646	-0.402514	-0.036828	-0.652046	-0.15914	-0.312632
MMP1564	mtrA N5-methyltetrahydromethanopterin: methyltransferase, subunit A 1517711:1518430 forward MW:24954	-0.475085	-0.231723	-0.264512	-0.242124	-0.303361
MMP1609	ftr Formylmethanofuran: tetrahydromethanopterin formyltransferase (Ftr) 1556252:1557160 forward MW:32090	-0.442974	-0.217921	-0.3018	-0.230309	-0.298251
MMP0593	walker type ATPase 588917:589702 reverse MW:27422	-0.261926	-0.413265	-0.145881	-0.35111	-0.293046
MMP0133	guaB IMP dehydrogenase 139445:140947 reverse MW:53684	-0.242411	-0.12837	-0.465055	-0.311623	-0.286865
MMP0457	Probable ATP dependent RNA helicase 450214:451830 forward MW:60654	-0.0742317	-0.422287	-0.094201	-0.514523	-0.276311
MMP1515	hsp60 Chaperonin GroEL (thermosome, HSP60 family) 1474553:1476184 reverse MW:58216	-0.365053	-0.20573	-0.227887	-0.304666	-0.275834
MMP0167	ABC transporter ATP binding protein family member 175831:176799 reverse MW:36621	-0.332767	-0.288505	-0.31515	-0.134841	-0.267816
MMP1634	Protein of unknown function UPF0033:DsrE-like protein 1576290:1577150 reverse MW:31179	-0.488664	-0.0457173	-0.491949	-0.0293289	-0.263915
MMP1303	Sensory transduction histidine kinase 1288715:1290634 reverse MW:70804	-0.478015	-0.238028	-0.204021	-0.109998	-0.257516
MMP0694	Beta-lactamase-like:KH domain 682145:684052 reverse MW:71213	-0.372163	-0.16516	-0.107446	-0.271756	-0.229131
MMP0156	Ribosomal protein S19E (S16A) 167490:167915 forward MW:15601	-0.404309	-0.136469	-0.134283	-0.237838	-0.228225
MMP1409	rplN LSU ribosomal protein L14P 1386637:1387035 forward MW:14268	-0.25779	-0.117847	-0.135796	-0.37593	-0.221841
MMP1437	top6A DNA topoisomerase VI A 1407714:1408973 forward MW:47726	-0.335122	-0.140441	-0.332091	-0.0742969	-0.220487
MMP0989	top6B DNA topoisomerase VI B 975268:977262 reverse MW:76160	-0.325349	-0.213257	-0.136772	-0.19817	-0.218387
MMP1054	hdrC2 heterodisulfide reductase; subunit C2 1045550:1046104 reverse MW:20451	-0.268494	-0.259631	-0.266571	-0.0574104	-0.213026
MMP1368	SSU ribosomal protein S7P 1348200:1348766 forward MW:20796	-0.319834	-0.0336669	-0.282931	-0.190664	-0.206774
MMP0092	rpoF DNA-directed RNA polymerase subunit F 102523:102846 reverse MW:12381	-0.238665	-0.146278	-0.260597	-0.130786	-0.194081
MMP1509	conserved hypothetical protein 1466991:1467332 forward MW:12049	-0.31692	-0.0743931	-0.274131	-0.0890874	-0.188633
MMP1415	rplF LSU ribosomal protein L6P 1389338:1389886 forward MW:19970	-0.189842	-0.0692309	-0.178367	-0.17762	-0.153765
MMP1223	conserved hypothetical archaeal protein 1211914:1213392 reverse MW:52990	-0.135458	-0.0435946	-0.130149	-0.0563101	-0.0913781
